# Supplementary material for: Elastin-like polypeptide coacervates as reversibly triggerable compartments for synthetic cells
Source: Commun Chem. 2024 Sep 4;7:198. doi: 10.1038/s42004-024-01270-8 (PMC11374812; doi:10.1038/s42004-024-01270-8)
Supplement: Supplementary file 3 — Supplementary Data 1 [file 42004_2024_1270_MOESM3_ESM.txt]

  0
SECTION
  2
HEADER
  9
$ACADVER
  1
AC1015
  9
$ACADMAINTVER
 70
    20
  9
$DWGCODEPAGE
  3
ANSI_1252
  9
$INSBASE
 10
0.0
 20
0.0
 30
0.0
  9
$EXTMIN
 10
-0.316
 20
0.0
 30
0.0
  9
$EXTMAX
 10
24004.533
 20
8958.752999999999
 30
0.0
  9
$LIMMIN
 10
0.0
 20
0.0
  9
$LIMMAX
 10
12.0
 20
9.0
  9
$ORTHOMODE
 70
     0
  9
$REGENMODE
 70
     1
  9
$FILLMODE
 70
     1
  9
$QTEXTMODE
 70
     0
  9
$MIRRTEXT
 70
     0
  9
$LTSCALE
 40
1.0
  9
$ATTMODE
 70
     1
  9
$TEXTSIZE
 40
0.2
  9
$TRACEWID
 40
0.05
  9
$TEXTSTYLE
  7
Standard
  9
$CLAYER
  8
0
  9
$CELTYPE
  6
Continuous
  9
$CECOLOR
 62
   256
  9
$CELTSCALE
 40
1.0
  9
$DISPSILH
 70
     0
  9
$DIMSCALE
 40
1.0
  9
$DIMASZ
 40
0.18
  9
$DIMEXO
 40
0.0625
  9
$DIMDLI
 40
0.38
  9
$DIMRND
 40
0.0
  9
$DIMDLE
 40
0.0
  9
$DIMEXE
 40
0.18
  9
$DIMTP
 40
0.0
  9
$DIMTM
 40
0.0
  9
$DIMTXT
 40
0.18
  9
$DIMCEN
 40
0.09
  9
$DIMTSZ
 40
0.0
  9
$DIMTOL
 70
     0
  9
$DIMLIM
 70
     0
  9
$DIMTIH
 70
     1
  9
$DIMTOH
 70
     1
  9
$DIMSE1
 70
     0
  9
$DIMSE2
 70
     0
  9
$DIMTAD
 70
     0
  9
$DIMZIN
 70
     0
  9
$DIMBLK
  1

  9
$DIMASO
 70
     1
  9
$DIMSHO
 70
     1
  9
$DIMPOST
  1

  9
$DIMAPOST
  1

  9
$DIMALT
 70
     0
  9
$DIMALTD
 70
     2
  9
$DIMALTF
 40
25.4
  9
$DIMLFAC
 40
1.0
  9
$DIMTOFL
 70
     0
  9
$DIMTVP
 40
0.0
  9
$DIMTIX
 70
     0
  9
$DIMSOXD
 70
     0
  9
$DIMSAH
 70
     0
  9
$DIMBLK1
  1

  9
$DIMBLK2
  1

  9
$DIMSTYLE
  2
Standard
  9
$DIMCLRD
 70
     0
  9
$DIMCLRE
 70
     0
  9
$DIMCLRT
 70
     0
  9
$DIMTFAC
 40
1.0
  9
$DIMGAP
 40
0.09
  9
$DIMJUST
 70
     0
  9
$DIMSD1
 70
     0
  9
$DIMSD2
 70
     0
  9
$DIMTOLJ
 70
     1
  9
$DIMTZIN
 70
     0
  9
$DIMALTZ
 70
     0
  9
$DIMALTTZ
 70
     0
  9
$DIMUPT
 70
     0
  9
$DIMDEC
 70
     4
  9
$DIMTDEC
 70
     4
  9
$DIMALTU
 70
     2
  9
$DIMALTTD
 70
     2
  9
$DIMTXSTY
  7
Standard
  9
$DIMAUNIT
 70
     0
  9
$DIMADEC
 70
     0
  9
$DIMALTRND
 40
0.0
  9
$DIMAZIN
 70
     0
  9
$DIMDSEP
 70
    46
  9
$DIMATFIT
 70
     3
  9
$DIMFRAC
 70
     0
  9
$DIMLDRBLK
  1

  9
$DIMLUNIT
 70
     2
  9
$DIMLWD
 70
    -2
  9
$DIMLWE
 70
    -2
  9
$DIMTMOVE
 70
     0
  9
$LUNITS
 70
     2
  9
$LUPREC
 70
     4
  9
$SKETCHINC
 40
0.1
  9
$FILLETRAD
 40
0.0
  9
$AUNITS
 70
     0
  9
$AUPREC
 70
     0
  9
$MENU
  1
.
  9
$ELEVATION
 40
0.0
  9
$PELEVATION
 40
0.0
  9
$THICKNESS
 40
0.0
  9
$LIMCHECK
 70
     0
  9
$CHAMFERA
 40
0.0
  9
$CHAMFERB
 40
0.0
  9
$CHAMFERC
 40
0.0
  9
$CHAMFERD
 40
0.0
  9
$SKPOLY
 70
     0
  9
$TDCREATE
 40
2460416.716597222
  9
$TDUCREATE
 40
2460416.633263889
  9
$TDUPDATE
 40
2460417.700567130
  9
$TDUUPDATE
 40
2460417.617233797
  9
$TDINDWG
 40
0.0114004630
  9
$TDUSRTIMER
 40
0.0114004630
  9
$USRTIMER
 70
     1
  9
$ANGBASE
 50
0.0
  9
$ANGDIR
 70
     0
  9
$PDMODE
 70
     0
  9
$PDSIZE
 40
0.0
  9
$PLINEWID
 40
0.0
  9
$SPLFRAME
 70
     0
  9
$SPLINETYPE
 70
     6
  9
$SPLINESEGS
 70
     8
  9
$HANDSEED
  5
283F
  9
$SURFTAB1
 70
     6
  9
$SURFTAB2
 70
     6
  9
$SURFTYPE
 70
     6
  9
$SURFU
 70
     6
  9
$SURFV
 70
     6
  9
$UCSBASE
  2

  9
$UCSNAME
  2

  9
$UCSORG
 10
0.0
 20
0.0
 30
0.0
  9
$UCSXDIR
 10
1.0
 20
0.0
 30
0.0
  9
$UCSYDIR
 10
0.0
 20
1.0
 30
0.0
  9
$UCSORTHOREF
  2

  9
$UCSORTHOVIEW
 70
     0
  9
$UCSORGTOP
 10
0.0
 20
0.0
 30
0.0
  9
$UCSORGBOTTOM
 10
0.0
 20
0.0
 30
0.0
  9
$UCSORGLEFT
 10
0.0
 20
0.0
 30
0.0
  9
$UCSORGRIGHT
 10
0.0
 20
0.0
 30
0.0
  9
$UCSORGFRONT
 10
0.0
 20
0.0
 30
0.0
  9
$UCSORGBACK
 10
0.0
 20
0.0
 30
0.0
  9
$PUCSBASE
  2

  9
$PUCSNAME
  2

  9
$PUCSORG
 10
0.0
 20
0.0
 30
0.0
  9
$PUCSXDIR
 10
1.0
 20
0.0
 30
0.0
  9
$PUCSYDIR
 10
0.0
 20
1.0
 30
0.0
  9
$PUCSORTHOREF
  2

  9
$PUCSORTHOVIEW
 70
     0
  9
$PUCSORGTOP
 10
0.0
 20
0.0
 30
0.0
  9
$PUCSORGBOTTOM
 10
0.0
 20
0.0
 30
0.0
  9
$PUCSORGLEFT
 10
0.0
 20
0.0
 30
0.0
  9
$PUCSORGRIGHT
 10
0.0
 20
0.0
 30
0.0
  9
$PUCSORGFRONT
 10
0.0
 20
0.0
 30
0.0
  9
$PUCSORGBACK
 10
0.0
 20
0.0
 30
0.0
  9
$USERI1
 70
     0
  9
$USERI2
 70
     0
  9
$USERI3
 70
     0
  9
$USERI4
 70
     0
  9
$USERI5
 70
     0
  9
$USERR1
 40
0.0
  9
$USERR2
 40
0.0
  9
$USERR3
 40
0.0
  9
$USERR4
 40
0.0
  9
$USERR5
 40
0.0
  9
$WORLDVIEW
 70
     1
  9
$SHADEDGE
 70
     3
  9
$SHADEDIF
 70
    70
  9
$TILEMODE
 70
     1
  9
$MAXACTVP
 70
    64
  9
$PINSBASE
 10
0.0
 20
0.0
 30
0.0
  9
$PLIMCHECK
 70
     0
  9
$PEXTMIN
 10
1.000000000000000E+20
 20
1.000000000000000E+20
 30
1.000000000000000E+20
  9
$PEXTMAX
 10
-1.000000000000000E+20
 20
-1.000000000000000E+20
 30
-1.000000000000000E+20
  9
$PLIMMIN
 10
0.0
 20
0.0
  9
$PLIMMAX
 10
12.0
 20
9.0
  9
$UNITMODE
 70
     0
  9
$VISRETAIN
 70
     1
  9
$PLINEGEN
 70
     0
  9
$PSLTSCALE
 70
     1
  9
$TREEDEPTH
 70
  3020
  9
$CMLSTYLE
  2
Standard
  9
$CMLJUST
 70
     0
  9
$CMLSCALE
 40
1.0
  9
$PROXYGRAPHICS
 70
     1
  9
$MEASUREMENT
 70
     0
  9
$CELWEIGHT
370
    -1
  9
$ENDCAPS
280
     0
  9
$JOINSTYLE
280
     0
  9
$LWDISPLAY
290
     0
  9
$INSUNITS
 70
     0
  9
$HYPERLINKBASE
  1

  9
$STYLESHEET
  1

  9
$XEDIT
290
     1
  9
$CEPSNTYPE
380
     0
  9
$PSTYLEMODE
290
     1
  9
$FINGERPRINTGUID
  2
{B2CEB185-360A-654F-9370-2C9A47CAEB7D}
  9
$VERSIONGUID
  2
{52B5D2B2-865B-CB44-A5BA-1F6BD1C27469}
  9
$EXTNAMES
290
     1
  9
$PSVPSCALE
 40
0.0
  9
$OLESTARTUP
290
     0
  0
ENDSEC
  0
SECTION
  2
CLASSES
  0
CLASS
  1
ACDBDICTIONARYWDFLT
  2
AcDbDictionaryWithDefault
  3
ObjectDBX Classes
 90
        0
280
     0
281
     0
  0
CLASS
  1
MATERIAL
  2
AcDbMaterial
  3
ObjectDBX Classes
 90
     1153
280
     0
281
     0
  0
CLASS
  1
VISUALSTYLE
  2
AcDbVisualStyle
  3
ObjectDBX Classes
 90
     4095
280
     0
281
     0
  0
CLASS
  1
SCALE
  2
AcDbScale
  3
ObjectDBX Classes
 90
     1153
280
     0
281
     0
  0
CLASS
  1
TABLESTYLE
  2
AcDbTableStyle
  3
ObjectDBX Classes
 90
     4095
280
     0
281
     0
  0
CLASS
  1
MLEADERSTYLE
  2
AcDbMLeaderStyle
  3
ACDB_MLEADERSTYLE_CLASS
 90
     4095
280
     0
281
     0
  0
CLASS
  1
ACDBSECTIONVIEWSTYLE
  2
AcDbSectionViewStyle
  3
ObjectDBX Classes
 90
     1025
280
     0
281
     0
  0
CLASS
  1
ACDBDETAILVIEWSTYLE
  2
AcDbDetailViewStyle
  3
ObjectDBX Classes
 90
     1025
280
     0
281
     0
  0
CLASS
  1
SOLID_BACKGROUND
  2
AcDbSolidBackground
  3
SCENEOE
 90
    36863
280
     0
281
     0
  0
CLASS
  1
NPOCOLLECTION
  2
AcDbImpNonPersistentObjectsCollection
  3
ObjectDBX Classes
 90
    33921
280
     0
281
     0
  0
CLASS
  1
GROUND_PLANE_BACKGROUND
  2
AcDbGroundPlaneBackground
  3
SCENEOE
 90
    36863
280
     0
281
     0
  0
CLASS
  1
DICTIONARYVAR
  2
AcDbDictionaryVar
  3
ObjectDBX Classes
 90
        0
280
     0
281
     0
  0
CLASS
  1
CELLSTYLEMAP
  2
AcDbCellStyleMap
  3
ObjectDBX Classes
 90
     1152
280
     0
281
     0
  0
CLASS
  1
ACDBPLACEHOLDER
  2
AcDbPlaceHolder
  3
ObjectDBX Classes
 90
        0
280
     0
281
     0
  0
CLASS
  1
LAYOUT
  2
AcDbLayout
  3
ObjectDBX Classes
 90
        0
280
     0
281
     0
  0
CLASS
  1
SORTENTSTABLE
  2
AcDbSortentsTable
  3
ObjectDBX Classes
 90
        0
280
     0
281
     0
  0
ENDSEC
  0
SECTION
  2
TABLES
  0
TABLE
  2
VPORT
  5
8
102
{ACAD_XDICTIONARY
360
20F1
102
}
330
0
100
AcDbSymbolTable
 70
     1
  0
VPORT
  5
75
330
8
100
AcDbSymbolTableRecord
100
AcDbViewportTableRecord
  2
*Active
 70
     0
 10
0.0
 20
0.0
 11
1.0
 21
1.0
 12
-1257.127261129109
 22
1206.670755017712
 13
0.0
 23
0.0
 14
1.0
 24
1.0
 15
0.0
 25
0.0
 16
-0.0000000000181899
 26
0.0
 36
80216.61103829481
 17
12002.1083984375
 27
4479.37646484375
 37
0.0
 40
19836.7715954936
 41
2.317632850241545
 42
50.0
 43
0.0
 44
0.0
 50
0.0
 51
0.0
 71
     0
 72
   100
 73
     1
 74
     1
 75
     0
 76
     0
 77
     0
 78
     0
281
     0
 65
     1
110
0.0
120
0.0
130
0.0
111
1.0
121
0.0
131
0.0
112
0.0
122
1.0
132
0.0
 79
     0
146
0.0
1001
ACAD_NAV_VCDISPLAY
1070
     3
  0
ENDTAB
  0
TABLE
  2
LTYPE
  5
5
330
0
100
AcDbSymbolTable
 70
     2
  0
LTYPE
  5
5A
330
5
100
AcDbSymbolTableRecord
100
AcDbLinetypeTableRecord
  2
ByBlock
 70
     0
  3

 72
    65
 73
     0
 40
0.0
  0
LTYPE
  5
5B
330
5
100
AcDbSymbolTableRecord
100
AcDbLinetypeTableRecord
  2
ByLayer
 70
     0
  3

 72
    65
 73
     0
 40
0.0
  0
LTYPE
  5
5C
330
5
100
AcDbSymbolTableRecord
100
AcDbLinetypeTableRecord
  2
Continuous
 70
     0
  3
Solid line
 72
    65
 73
     0
 40
0.0
  0
ENDTAB
  0
TABLE
  2
LAYER
  5
2
102
{ACAD_XDICTIONARY
360
2140
102
}
330
0
100
AcDbSymbolTable
 70
     2
  0
LAYER
  5
54
102
{ACAD_XDICTIONARY
360
20E9
102
}
330
2
100
AcDbSymbolTableRecord
100
AcDbLayerTableRecord
  2
0
 70
     0
 62
     7
  6
Continuous
370
    -3
390
F
  0
ENDTAB
  0
TABLE
  2
STYLE
  5
3
330
0
100
AcDbSymbolTable
 70
     2
  0
STYLE
  5
55
330
3
100
AcDbSymbolTableRecord
100
AcDbTextStyleTableRecord
  2
Standard
 70
     0
 40
0.0
 41
1.0
 50
0.0
 71
     0
 42
0.2
  3
txt
  4

  0
STYLE
  5
59
330
3
100
AcDbSymbolTableRecord
100
AcDbTextStyleTableRecord
  2
Annotative
 70
     0
 40
0.0
 41
1.0
 50
0.0
 71
     0
 42
0.2
  3
txt
  4

1001
AcadAnnotative
1000
AnnotativeData
1002
{
1070
     1
1070
     1
1002
}
  0
ENDTAB
  0
TABLE
  2
VIEW
  5
6
330
0
100
AcDbSymbolTable
 70
     1
  0
ENDTAB
  0
TABLE
  2
UCS
  5
7
330
0
100
AcDbSymbolTable
 70
     0
  0
ENDTAB
  0
TABLE
  2
APPID
  5
9
330
0
100
AcDbSymbolTable
 70
     5
  0
APPID
  5
56
330
9
100
AcDbSymbolTableRecord
100
AcDbRegAppTableRecord
  2
ACAD
 70
     0
  0
APPID
  5
5D
330
9
100
AcDbSymbolTableRecord
100
AcDbRegAppTableRecord
  2
AcadAnnotative
 70
     0
  0
APPID
  5
20DE
330
9
100
AcDbSymbolTableRecord
100
AcDbRegAppTableRecord
  2
ACAD_NAV_VCDISPLAY
 70
     0
  0
APPID
  5
2127
330
9
100
AcDbSymbolTableRecord
100
AcDbRegAppTableRecord
  2
ACAD_MLEADERVER
 70
     0
  0
APPID
  5
2192
330
9
100
AcDbSymbolTableRecord
100
AcDbRegAppTableRecord
  2
ACAD_EXEMPT_FROM_CAD_STANDARDS
 70
     0
  0
ENDTAB
  0
TABLE
  2
DIMSTYLE
  5
A
330
0
100
AcDbSymbolTable
 70
     3
100
AcDbDimStyleTable
 71
     1
340
57
  0
DIMSTYLE
105
57
330
A
100
AcDbSymbolTableRecord
100
AcDbDimStyleTableRecord
  2
Standard
 70
     0
340
55
  0
DIMSTYLE
105
58
330
A
100
AcDbSymbolTableRecord
100
AcDbDimStyleTableRecord
  2
Annotative
 70
     0
340
55
1001
AcadAnnotative
1000
AnnotativeData
1002
{
1070
     1
1070
     1
1002
}
  0
ENDTAB
  0
TABLE
  2
BLOCK_RECORD
  5
1
330
0
100
AcDbSymbolTable
 70
     1
  0
BLOCK_RECORD
  5
6F
102
{ACAD_XDICTIONARY
360
2666
102
}
330
1
100
AcDbSymbolTableRecord
100
AcDbBlockTableRecord
  2
*Model_Space
340
72
  0
BLOCK_RECORD
  5
6B
330
1
100
AcDbSymbolTableRecord
100
AcDbBlockTableRecord
  2
*Paper_Space
340
6E
  0
ENDTAB
  0
ENDSEC
  0
SECTION
  2
BLOCKS
  0
BLOCK
  5
70
330
6F
100
AcDbEntity
  8
0
100
AcDbBlockBegin
  2
*Model_Space
 70
     0
 10
0.0
 20
0.0
 30
0.0
  3
*Model_Space
  1

  0
ENDBLK
  5
71
330
6F
100
AcDbEntity
  8
0
100
AcDbBlockEnd
  0
BLOCK
  5
6C
330
6B
100
AcDbEntity
 67
     1
  8
0
100
AcDbBlockBegin
  2
*Paper_Space
 70
     0
 10
0.0
 20
0.0
 30
0.0
  3
*Paper_Space
  1

  0
ENDBLK
  5
6D
330
6B
100
AcDbEntity
 67
     1
  8
0
100
AcDbBlockEnd
  0
ENDSEC
  0
SECTION
  2
ENTITIES
  0
LWPOLYLINE
  5
8B9
330
6F
100
AcDbEntity
  8
0
100
AcDbPolyline
 90
       56
 70
     0
 43
0.0
 10
14000.89268163219
 20
4533.349369278211
 10
14959.963
 20
4536.588
 10
14961.738
 20
4536.602
 10
14965.282
 20
4536.412999999999
 10
14968.809
 20
4536.01
 10
14972.304
 20
4535.393
 10
14975.755
 20
4534.564999999999
 10
14979.15
 20
4533.529
 10
14982.475
 20
4532.289000000001
 10
14985.72
 20
4530.848999999999
 10
14988.87
 20
4529.214
 10
14991.915
 20
4527.390999999999
 10
14994.845
 20
4525.387
 10
14997.646
 20
4523.207999999999
 10
15000.311
 20
4520.863000000001
 10
15002.828
 20
4518.36
 10
15005.188
 20
4515.71
 10
15007.383
 20
4512.92
 10
15009.404
 20
4510.003
 10
15011.245
 20
4506.967999999999
 10
15012.897
 20
4503.827
 10
15014.356
 20
4500.590999999999
 10
15015.616
 20
4497.273
 10
15016.671
 20
4493.884
 10
15017.519
 20
4490.438
 10
15018.156
 20
4486.945999999999
 10
15018.579
 20
4483.422
 10
15018.788
 20
4479.878999999999
 10
15018.781
 20
4476.329
 10
15018.559
 20
4472.787
 10
15018.34
 20
4471.026
 10
15018.078
 20
4469.326
 10
15017.349
 20
4465.965999999999
 10
15016.416
 20
4462.655
 10
15015.284
 20
4459.407
 10
15013.957
 20
4456.234999999999
 10
15012.44
 20
4453.148
 10
15010.738
 20
4450.159999999999
 10
15008.857
 20
4447.281
 10
15006.805
 20
4444.520999999999
 10
15004.588
 20
4441.891
 10
15002.216
 20
4439.4
 10
14999.698
 20
4437.059
 10
14997.041
 20
4434.875
 10
14994.257
 20
4432.856
 10
14991.355
 20
4431.01
 10
14988.346
 20
4429.344
 10
14985.242
 20
4427.864
 10
14982.053
 20
4426.574999999999
 10
14978.792
 20
4425.482
 10
14975.471
 20
4424.59
 10
14972.101
 20
4423.900999999999
 10
14968.696
 20
4423.418999999999
 10
14965.268
 20
4423.144
 10
14963.548
 20
4423.111
 10
13517.02
 20
4425.595
  0
LWPOLYLINE
  5
C3C
330
6F
100
AcDbEntity
  8
0
100
AcDbPolyline
 90
       54
 70
     0
 43
0.0
 10
14000.89268163219
 20
4533.349369278211
 10
14959.963
 20
4536.588
 10
14961.784
 20
4536.629
 10
14965.423
 20
4536.484
 10
14969.047
 20
4536.112
 10
14972.64
 20
4535.515
 10
14976.188
 20
4534.695
 10
14979.679
 20
4533.655999999999
 10
14983.098
 20
4532.401
 10
14986.433
 20
4530.935
 10
14989.669
 20
4529.264
 10
14992.795
 20
4527.395000000001
 10
14995.799
 20
4525.335
 10
14998.668
 20
4523.090999999999
 10
15001.391
 20
4520.673
 10
15003.959
 20
4518.089999999999
 10
15006.361
 20
4515.352
 10
15008.587
 20
4512.469
 10
15010.629
 20
4509.452999999999
 10
15012.48
 20
4506.315999999999
 10
15014.131
 20
4503.069
 10
15015.576
 20
4499.725999999999
 10
15016.811
 20
4496.3
 10
15017.829
 20
4492.803
 10
15018.228
 20
4491.026
 10
15218.225
 20
4492.144
 10
15218.337
 20
4472.144
 10
15018.34
 20
4471.026
 10
15018.07
 20
4469.275999999999
 10
15017.313
 20
4465.815
 10
15016.34
 20
4462.409
 10
15015.156
 20
4459.071
 10
15013.765
 20
4455.813
 10
15012.173
 20
4452.647999999999
 10
15010.387
 20
4449.589999999999
 10
15008.412
 20
4446.649
 10
15006.257
 20
4443.837999999999
 10
15003.93
 20
4441.167
 10
15001.441
 20
4438.647
 10
14998.799
 20
4436.287
 10
14996.014
 20
4434.098
 10
14993.098
 20
4432.087
 10
14990.062
 20
4430.263
 10
14986.917
 20
4428.632
 10
14983.677
 20
4427.201
 10
14980.353
 20
4425.976
 10
14976.959
 20
4424.962
 10
14973.50899999999
 20
4424.162
 10
14970.015
 20
4423.579000000001
 10
14966.491
 20
4423.215999999999
 10
14962.952
 20
4423.074
 10
14961.181
 20
4423.115
 10
13517.02
 20
4425.595
 10
13517.02
 20
4425.595
  0
LWPOLYLINE
  5
138E
330
6F
100
AcDbEntity
  8
0
100
AcDbPolyline
 90
      279
 70
     0
 43
0.0
 10
3700.14
 20
8685.070000000001
 10
3700.157
 20
8688.225
 10
3700.575
 20
8694.52
 10
3701.376
 20
8700.778000000001
 10
3702.555
 20
8706.976
 10
3704.11
 20
8713.091
 10
3706.033
 20
8719.1
 10
3708.319
 20
8724.98
 10
3710.958
 20
8730.710999999999
 10
3713.942
 20
8736.270000000001
 10
3717.257
 20
8741.638
 10
3720.894000000001
 20
8746.793999999999
 10
3724.837
 20
8751.719000000001
 10
3729.072
 20
8756.395000000001
 10
3733.585
 20
8760.805000000001
 10
3738.357
 20
8764.931999999999
 10
3743.371
 20
8768.761000000001
 10
3748.609
 20
8772.278
 10
3754.052
 20
8775.47
 10
3759.678
 20
8778.324000000001
 10
3765.468
 20
8780.831
 10
3771.4
 20
8782.980999999999
 10
3777.451
 20
8784.766000000001
 10
3783.6
 20
8786.179999999999
 10
3789.823
 20
8787.216999999998
 10
3796.098
 20
8787.873000000001
 10
3799.25
 20
8788.009999999999
 10
16315.38
 20
8858.400000000001
 10
16317.073
 20
8858.287999999999
 10
16320.438
 20
8857.859000000001
 10
16323.771
 20
8857.224
 10
16327.058
 20
8856.386999999999
 10
16330.288
 20
8855.349999999999
 10
16333.449
 20
8854.117
 10
16336.529
 20
8852.693
 10
16339.515
 20
8851.084000000001
 10
16342.398
 20
8849.295000000001
 10
16345.165
 20
8847.333
 10
16347.808
 20
8845.204999999999
 10
16350.315
 20
8842.920000000001
 10
16352.678
 20
8840.485000000001
 10
16354.887
 20
8837.911
 10
16356.935
 20
8835.206000000001
 10
16358.813
 20
8832.380999999999
 10
16360.516
 20
8829.446
 10
16362.035
 20
8826.413
 10
16363.366
 20
8823.292
 10
16364.504
 20
8820.095999999999
 10
16365.444
 20
8816.836
 10
16366.183
 20
8813.525
 10
16366.45
 20
8811.850000000001
 10
16388.56
 20
4783.350000000001
 10
16388.537
 20
4782.043999999999
 10
16388.64899999999
 20
4779.433
 10
16388.92
 20
4776.834
 10
16389.348
 20
4774.256
 10
16389.931
 20
4771.709
 10
16390.668
 20
4769.202
 10
16391.555
 20
4766.744
 10
16392.591
 20
4764.345
 10
16393.769
 20
4762.013
 10
16395.087
 20
4759.757
 10
16396.54
 20
4757.585
 10
16398.122
 20
4755.505
 10
16399.827
 20
4753.524999999999
 10
16401.649
 20
4751.651999999999
 10
16403.581
 20
4749.892
 10
16405.616
 20
4748.254
 10
16407.748
 20
4746.742
 10
16409.967
 20
4745.362
 10
16412.265
 20
4744.119
 10
16414.635
 20
4743.018
 10
16417.067
 20
4742.063
 10
16418.31
 20
4741.66
 10
16419.61
 20
4509.29
 10
16399.093
 20
4509.056
 10
16358.161
 20
4506.127999999999
 10
16337.82
 20
4503.44
 10
16207.46
 20
4502.72
 10
16206.496
 20
4502.699
 10
16204.57
 20
4502.775999999999
 10
16202.652
 20
4502.972999999999
 10
16200.75
 20
4503.289000000001
 10
16198.872
 20
4503.722999999999
 10
16197.024
 20
4504.273
 10
16195.214
 20
4504.937
 10
16193.449
 20
4505.712
 10
16191.735
 20
4506.594999999999
 10
16190.08
 20
4507.582999999999
 10
16188.489
 20
4508.672
 10
16186.97
 20
4509.859
 10
16185.527
 20
4511.137
 10
16184.166
 20
4512.502999999999
 10
16182.893
 20
4513.95
 10
16181.712
 20
4515.475000000001
 10
16180.629
 20
4517.069000000001
 10
16179.647
 20
4518.728
 10
16178.77
 20
4520.445
 10
16178.001
 20
4522.212999999999
 10
16177.344
 20
4524.024999999999
 10
16176.801
 20
4525.875
 10
16176.374
 20
4527.755
 10
16176.065
 20
4529.658
 10
16175.875
 20
4531.577
 10
16175.84
 20
4532.54
 10
16165.6
 20
6596.0
 10
16165.11
 20
6605.83
 10
16162.922
 20
6625.394
 10
16159.534
 20
6644.785
 10
16154.958
 20
6663.930999999999
 10
16149.212
 20
6682.759
 10
16142.317
 20
6701.196999999999
 10
16134.3
 20
6719.176
 10
16125.191
 20
6736.627
 10
16115.025
 20
6753.484
 10
16103.84
 20
6769.683
 10
16091.68
 20
6785.161999999999
 10
16078.589
 20
6799.864000000001
 10
16064.617
 20
6813.731
 10
16049.818
 20
6826.711999999999
 10
16034.248
 20
6838.757
 10
16017.966
 20
6849.821
 10
16001.034
 20
6859.860000000001
 10
15983.515
 20
6868.839
 10
15965.477
 20
6876.720999999999
 10
15946.988
 20
6883.478000000001
 10
15928.118
 20
6889.084
 10
15908.938
 20
6893.517
 10
15889.522
 20
6896.76
 10
15869.943
 20
6898.801999999999
 10
15850.276
 20
6899.635
 10
15830.594
 20
6899.254
 10
15810.973
 20
6897.663
 10
15791.488
 20
6894.866999999999
 10
15772.212
 20
6890.876
 10
15753.217
 20
6885.705
 10
15734.578
 20
6879.375
 10
15716.363
 20
6871.909999999999
 10
15698.643
 20
6863.336
 10
15681.484
 20
6853.688
 10
15664.952
 20
6843.002
 10
15649.109
 20
6831.318
 10
15634.016
 20
6818.680999999999
 10
15619.73
 20
6805.138000000001
 10
15606.304
 20
6790.741999999998
 10
15593.791
 20
6775.546
 10
15582.237
 20
6759.608
 10
15571.686
 20
6742.989
 10
15562.178
 20
6725.751999999999
 10
15553.75
 20
6707.961999999999
 10
15546.434
 20
6689.688
 10
15540.256
 20
6670.996999999999
 10
15535.241
 20
6651.961
 10
15531.408
 20
6632.653000000001
 10
15528.771
 20
6613.145
 10
15527.34
 20
6593.512
 10
15527.23
 20
6583.670000000001
 10
15540.02
 20
4533.75
 10
15540.093
 20
4532.734
 10
15540.113
 20
4530.696999999999
 10
15540.005
 20
4528.662
 10
15539.772
 20
4526.639
 10
15539.413
 20
4524.633
 10
15538.93
 20
4522.654000000001
 10
15538.324
 20
4520.709
 10
15537.599
 20
4518.805
 10
15536.757
 20
4516.95
 10
15535.801
 20
4515.151
 10
15534.735
 20
4513.415
 10
15533.563
 20
4511.749
 10
15532.29
 20
4510.159
 10
15530.92
 20
4508.650999999999
 10
15529.459
 20
4507.230999999999
 10
15527.912
 20
4505.905
 10
15526.286
 20
4504.678
 10
15524.587
 20
4503.554
 10
15522.821
 20
4502.538
 10
15520.996
 20
4501.634
 10
15519.117
 20
4500.845
 10
15517.194
 20
4500.175
 10
15515.232
 20
4499.625
 10
15513.24
 20
4499.199
 10
15511.225
 20
4498.898
 10
15510.21
 20
4498.81
 10
15238.2
 20
4497.27
 10
15236.86
 20
4736.979999999999
 10
15238.346
 20
4737.146
 10
15241.291
 20
4737.661
 10
15244.199
 20
4738.356999999999
 10
15247.058
 20
4739.232
 10
15249.857
 20
4740.282999999999
 10
15252.586
 20
4741.503999999999
 10
15255.234
 20
4742.893
 10
15257.792
 20
4744.442
 10
15260.248
 20
4746.146999999999
 10
15262.594
 20
4748.001
 10
15264.821
 20
4749.996
 10
15266.92
 20
4752.125
 10
15268.883
 20
4754.38
 10
15270.703
 20
4756.752999999999
 10
15272.373
 20
4759.233
 10
15273.885
 20
4761.811999999999
 10
15275.236
 20
4764.479999999999
 10
15276.418
 20
4767.225999999999
 10
15277.428
 20
4770.04
 10
15278.263
 20
4772.910999999999
 10
15278.59
 20
4774.37
 10
15259.69
 20
8128.94
 10
15259.492
 20
8132.196999999999
 10
15258.703
 20
8138.676
 10
15257.523
 20
8145.094
 10
15255.958
 20
8151.430000000001
 10
15254.012
 20
8157.659
 10
15251.693
 20
8163.760000000001
 10
15249.009
 20
8169.709
 10
15245.97
 20
8175.484
 10
15242.587
 20
8181.065
 10
15238.873
 20
8186.432000000001
 10
15234.841
 20
8191.564000000001
 10
15230.506
 20
8196.441999999999
 10
15225.884
 20
8201.05
 10
15220.992
 20
8205.369000000001
 10
15215.847
 20
8209.385000000001
 10
15210.469
 20
8213.081999999999
 10
15204.877
 20
8216.447
 10
15199.092
 20
8219.468
 10
15193.135
 20
8222.132999999999
 10
15187.027
 20
8224.433000000001
 10
15180.792
 20
8226.359
 10
15174.451
 20
8227.905000000001
 10
15168.029
 20
8229.064000000001
 10
15161.548
 20
8229.832
 10
15158.29
 20
8230.020000000001
 10
9631.08
 20
8199.479999999999
 10
9627.826999999999
 20
8199.229
 10
9621.361999999999
 20
8198.334
 10
9614.964
 20
8197.049000000001
 10
9608.655
 20
8195.379999999998
 10
9602.459000000001
 20
8193.332000000001
 10
9596.396999999999
 20
8190.913
 10
9590.494000000001
 20
8188.132000000001
 10
9584.768999999999
 20
8184.999000000001
 10
9579.244
 20
8181.524999999998
 10
9573.939000000001
 20
8177.724000000001
 10
9568.875
 20
8173.609
 10
9564.068000000002
 20
8169.194
 10
9559.537
 20
8164.498
 10
9555.298
 20
8159.534999999999
 10
9551.368000000001
 20
8154.326000000001
 10
9547.760000000002
 20
8148.888000000001
 10
9544.487
 20
8143.241999999998
 10
9541.562
 20
8137.408
 10
9538.995000000001
 20
8131.408
 10
9536.795000000001
 20
8125.263999999999
 10
9534.971
 20
8118.998000000001
 10
9533.53
 20
8112.633
 10
9532.476
 20
8106.193000000001
 10
9531.814
 20
8099.7
 10
9531.679999999999
 20
8096.439999999999
 10
9550.51
 20
4672.35
 10
9549.452
 20
4666.09
 10
9546.591999999998
 20
4653.718
 10
9542.996
 20
4641.539999999999
 10
9538.679
 20
4629.598
 10
9533.655000000001
 20
4617.937
 10
9527.941999999999
 20
4606.595999999999
 10
9521.562000000001
 20
4595.617999999999
 10
9514.535999999999
 20
4585.041
 10
9506.89
 20
4574.903
 10
9498.651
 20
4565.24
 10
9489.849000000001
 20
4556.087999999999
 10
9480.515999999999
 20
4547.479
 10
9470.684000000002
 20
4539.443
 10
9460.389000000001
 20
4532.01
 10
9449.668
 20
4525.205999999999
 10
9438.559000000001
 20
4519.055
 10
9427.101999999999
 20
4513.58
 10
9421.219999999999
 20
4511.19
 10
8027.82
 20
4504.439999999999
  0
LWPOLYLINE
  5
1765
330
6F
100
AcDbEntity
  8
0
100
AcDbPolyline
 90
      171
 70
     0
 43
0.0
 10
15218.34
 20
4472.14
 10
15219.7
 20
4228.17
 10
15218.429
 20
4228.017
 10
15215.911
 20
4227.558
 10
15213.424
 20
4226.947
 10
15210.98
 20
4226.187
 10
15208.586
 20
4225.281
 10
15206.251
 20
4224.230999999999
 10
15203.983
 20
4223.042
 10
15201.792
 20
4221.718
 10
15199.685
 20
4220.264
 10
15197.67
 20
4218.685
 10
15195.754
 20
4216.988
 10
15193.944
 20
4215.176999999999
 10
15192.247
 20
4213.26
 10
15190.669
 20
4211.244
 10
15189.216
 20
4209.137
 10
15187.893
 20
4206.945
 10
15186.705
 20
4204.676999999999
 10
15185.656
 20
4202.342
 10
15184.751
 20
4199.947
 10
15183.992
 20
4197.503
 10
15183.382
 20
4195.015999999999
 10
15182.924
 20
4192.497
 10
15182.619
 20
4189.956
 10
15182.468
 20
4187.399999999999
 10
15182.47
 20
4186.119999999999
 10
15197.63
 20
942.7699999999999
 10
15197.63
 20
942.7699999999999
 10
15197.035
 20
940.4439999999999
 10
15195.56
 20
935.8760000000001
 10
15193.804
 20
931.408
 10
15191.775
 20
927.058
 10
15189.479
 20
922.841
 10
15186.927
 20
918.7749999999999
 10
15184.127
 20
914.8760000000001
 10
15181.091
 20
911.1569999999998
 10
15177.83
 20
907.634
 10
15174.357
 20
904.32
 10
15170.685
 20
901.2269999999999
 10
15166.828
 20
898.3680000000001
 10
15162.802
 20
895.7539999999999
 10
15158.621
 20
893.3949999999999
 10
15154.302
 20
891.299
 10
15149.861
 20
889.475
 10
15145.316
 20
887.9299999999998
 10
15143.0
 20
887.2999999999999
 10
9779.100000000001
 20
858.4699999999999
 10
9775.943000000001
 20
858.2919999999999
 10
9769.620000000001
 20
858.3300000000001
 10
9763.312
 20
858.763
 10
9757.043000000001
 20
859.5889999999998
 10
9750.838000000001
 20
860.805
 10
9744.721
 20
862.406
 10
9738.715
 20
864.3860000000001
 10
9732.844999999999
 20
866.737
 10
9727.134000000001
 20
869.449
 10
9721.603000000001
 20
872.513
 10
9716.273000000001
 20
875.9169999999999
 10
9711.167000000001
 20
879.6460000000001
 10
9706.304000000001
 20
883.6870000000001
 10
9701.702
 20
888.0239999999998
 10
9697.38
 20
892.6399999999999
 10
9693.355
 20
897.516
 10
9689.642
 20
902.635
 10
9686.256
 20
907.975
 10
9683.21
 20
913.516
 10
9680.516
 20
919.236
 10
9678.184000000001
 20
925.1139999999999
 10
9676.224000000001
 20
931.126
 10
9674.643000000001
 20
937.2480000000001
 10
9673.447000000001
 20
943.457
 10
9672.641
 20
949.7289999999999
 10
9672.229000000001
 20
956.038
 10
9672.220000000001
 20
959.2
 10
9632.570000000001
 20
7986.17
 10
9632.635
 20
7989.866000000001
 10
9633.229
 20
7997.236
 10
9634.285
 20
8004.554
 10
9635.798000000001
 20
8011.791999999999
 10
9637.762
 20
8018.919999999999
 10
9640.170000000001
 20
8025.911
 10
9643.011999999998
 20
8032.736999999999
 10
9646.278000000002
 20
8039.369999999999
 10
9649.953000000003
 20
8045.785999999999
 10
9654.023999999999
 20
8051.959
 10
9658.474000000001
 20
8057.863000000001
 10
9663.286000000001
 20
8063.477
 10
9668.441999999998
 20
8068.776999999998
 10
9673.92
 20
8073.743
 10
9679.698000000001
 20
8078.355
 10
9685.755999999999
 20
8082.596
 10
9692.066999999999
 20
8086.446999999999
 10
9698.608
 20
8089.895
 10
9705.351999999999
 20
8092.926
 10
9712.273000000003
 20
8095.527
 10
9719.344000000001
 20
8097.688000000001
 10
9726.537
 20
8099.401
 10
9730.18
 20
8100.03
 10
15060.15
 20
8129.839999999999
 10
15063.736
 20
8129.281
 10
15070.826
 20
8127.723000000001
 10
15077.807
 20
8125.732000000001
 10
15084.651
 20
8123.314
 10
15091.334
 20
8120.479999999998
 10
15097.83
 20
8117.239000000001
 10
15104.113
 20
8113.604
 10
15110.161
 20
8109.588999999999
 10
15115.95
 20
8105.209999999999
 10
15121.458
 20
8100.481999999999
 10
15126.665
 20
8095.423999999999
 10
15131.55
 20
8090.054
 10
15136.095
 20
8084.394000000001
 10
15140.283
 20
8078.464999999999
 10
15144.098
 20
8072.289000000001
 10
15147.525
 20
8065.890000000001
 10
15150.552
 20
8059.291999999999
 10
15153.166
 20
8052.520000000001
 10
15155.358
 20
8045.6
 10
15157.12
 20
8038.558
 10
15158.445
 20
8031.420999999999
 10
15159.328
 20
8024.215000000001
 10
15159.765
 20
8016.97
 10
15159.76
 20
8013.340000000001
 10
15179.31
 20
4774.35
 10
15179.31
 20
4774.35
 10
15179.679
 20
4772.844
 10
15180.598
 20
4769.884
 10
15181.695
 20
4766.984
 10
15182.966
 20
4764.155999999999
 10
15184.405
 20
4761.411
 10
15186.009
 20
4758.757999999999
 10
15187.77
 20
4756.207
 10
15189.683
 20
4753.766999999999
 10
15191.741
 20
4751.448
 10
15193.935
 20
4749.258
 10
15196.258
 20
4747.205
 10
15198.701
 20
4745.297
 10
15201.255
 20
4743.54
 10
15203.911
 20
4741.940999999999
 10
15206.66
 20
4740.507
 10
15209.49
 20
4739.240999999999
 10
15212.391
 20
4738.15
 10
15215.354
 20
4737.236
 10
15216.86
 20
4736.869999999999
 10
15218.23
 20
4492.14
 10
15018.23
 20
4491.03
 10
15017.839
 20
4492.810999999999
 10
15016.835
 20
4496.317
 10
15015.613
 20
4499.751999999999
 10
15014.177
 20
4503.104999999999
 10
15012.534
 20
4506.359999999999
 10
15010.69
 20
4509.506
 10
15008.652
 20
4512.529999999999
 10
15006.428
 20
4515.42
 10
15004.027
 20
4518.164999999999
 10
15001.458
 20
4520.753
 10
14998.732
 20
4523.175999999999
 10
14995.859
 20
4525.422
 10
14992.851
 20
4527.483
 10
14989.72
 20
4529.351
 10
14986.477
 20
4531.02
 10
14983.136
 20
4532.480999999999
 10
14979.709
 20
4533.729
 10
14976.211
 20
4534.76
 10
14972.656
 20
4535.569999999999
 10
14969.056
 20
4536.154
 10
14965.427
 20
4536.510999999999
 10
14961.783
 20
4536.640000000001
 10
14959.96
 20
4536.59
 10
13515.72
 20
4531.71
  0
LWPOLYLINE
  5
189A
330
6F
100
AcDbEntity
  8
0
100
AcDbPolyline
 90
        6
 70
     0
 43
0.0
 10
1122.826000000001
 20
4427.048489591749
 10
1197.826000000001
 20
4427.468489591748
 10
1197.546000000001
 20
4477.468489591749
 10
1122.546000000001
 20
4477.048489591749
 10
1098.126000000001
 20
4451.048489591749
 10
1122.826000000001
 20
4427.048489591749
  0
LWPOLYLINE
  5
18A2
330
6F
100
AcDbEntity
  8
0
100
AcDbPolyline
 90
        6
 70
     0
 43
0.0
 10
888.1960000000008
 20
4417.648489591749
 10
963.1960000000008
 20
4418.068489591749
 10
962.9160000000011
 20
4468.068489591749
 10
887.9160000000011
 20
4467.648489591748
 10
863.496000000001
 20
4441.658489591748
 10
888.1960000000008
 20
4417.648489591749
  0
LWPOLYLINE
  5
1912
330
6F
100
AcDbEntity
  8
0
100
AcDbPolyline
 90
        3
 70
     0
 43
0.0
 10
16509.28
 20
4509.77
 10
16459.24
 20
4509.489999999999
 10
16457.94
 20
4741.89
  0
LWPOLYLINE
  5
1AE4
330
6F
100
AcDbEntity
  8
0
100
AcDbPolyline
 90
        6
 70
     0
 43
0.0
 10
774.4860000000008
 20
4957.488489591749
 10
849.4860000000008
 20
4957.908489591749
 10
849.2060000000011
 20
5007.908489591748
 10
774.206000000001
 20
5007.488489591748
 10
749.7860000000009
 20
4981.498489591749
 10
774.4860000000008
 20
4957.488489591749
  0
LWPOLYLINE
  5
1AEC
330
6F
100
AcDbEntity
  8
0
100
AcDbPolyline
 90
        6
 70
     0
 43
0.0
 10
774.956000000001
 20
4874.128489591749
 10
849.9460000000008
 20
4874.548489591749
 10
849.666000000001
 20
4924.548489591749
 10
774.6760000000013
 20
4924.128489591748
 10
750.2460000000009
 20
4898.138489591749
 10
774.956000000001
 20
4874.128489591749
  0
LWPOLYLINE
  5
1AF4
330
6F
100
AcDbEntity
  8
0
100
AcDbPolyline
 90
        6
 70
     0
 43
0.0
 10
775.7960000000012
 20
4789.168489591748
 10
850.7960000000011
 20
4789.588489591749
 10
850.5160000000014
 20
4839.588489591749
 10
775.5260000000007
 20
4839.168489591749
 10
751.0960000000014
 20
4813.178489591749
 10
775.7960000000012
 20
4789.168489591748
  0
LWPOLYLINE
  5
1AFC
330
6F
100
AcDbEntity
  8
0
100
AcDbPolyline
 90
        6
 70
     0
 43
0.0
 10
775.4260000000012
 20
4704.348489591749
 10
850.4260000000012
 20
4704.768489591748
 10
850.1460000000006
 20
4754.768489591749
 10
775.1460000000006
 20
4754.348489591749
 10
750.7260000000014
 20
4728.358489591749
 10
775.4260000000012
 20
4704.348489591749
  0
LWPOLYLINE
  5
1B04
330
6F
100
AcDbEntity
  8
0
100
AcDbPolyline
 90
        6
 70
     0
 43
0.0
 10
775.996000000001
 20
4620.438489591749
 10
850.996000000001
 20
4620.858489591749
 10
850.7160000000013
 20
4670.85848959175
 10
775.7160000000013
 20
4670.438489591749
 10
751.2960000000012
 20
4644.448489591748
 10
775.996000000001
 20
4620.438489591749
  0
LWPOLYLINE
  5
1B0C
330
6F
100
AcDbEntity
  8
0
100
AcDbPolyline
 90
        6
 70
     0
 43
0.0
 10
776.4560000000011
 20
4537.878489591749
 10
851.456000000001
 20
4538.298489591748
 10
851.1760000000013
 20
4588.298489591749
 10
776.1760000000013
 20
4587.878489591749
 10
751.7560000000012
 20
4561.888489591749
 10
776.4560000000011
 20
4537.878489591749
  0
LWPOLYLINE
  5
1B14
330
6F
100
AcDbEntity
  8
0
100
AcDbPolyline
 90
        6
 70
     0
 43
0.0
 10
776.9260000000013
 20
4454.618489591748
 10
851.9260000000013
 20
4455.038489591749
 10
851.6460000000005
 20
4505.038489591749
 10
776.6460000000006
 20
4504.618489591748
 10
752.2160000000012
 20
4478.628489591748
 10
776.9260000000013
 20
4454.618489591748
  0
LWPOLYLINE
  5
1B74
330
6F
100
AcDbEntity
  8
0
100
AcDbPolyline
 90
        6
 70
     0
 43
0.0
 10
1122.176000000001
 20
4678.338489591748
 10
1197.166000000001
 20
4678.758489591749
 10
1196.886000000001
 20
4728.758489591749
 10
1121.896
 20
4728.338489591748
 10
1097.466000000001
 20
4702.338489591748
 10
1122.176000000001
 20
4678.338489591748
  0
LWPOLYLINE
  5
1BEC
330
6F
100
AcDbEntity
  8
0
100
AcDbPolyline
 90
        6
 70
     0
 43
0.0
 10
1121.796000000001
 20
4593.518489591749
 10
1196.796000000001
 20
4593.938489591748
 10
1196.516000000001
 20
4643.938489591749
 10
1121.516000000001
 20
4643.518489591749
 10
1097.096000000001
 20
4617.518489591748
 10
1121.796000000001
 20
4593.518489591749
  0
LWPOLYLINE
  5
1BF4
330
6F
100
AcDbEntity
  8
0
100
AcDbPolyline
 90
        6
 70
     0
 43
0.0
 10
1122.366000000001
 20
4509.608489591749
 10
1197.366000000001
 20
4510.028489591748
 10
1197.086000000001
 20
4560.028489591748
 10
1122.086000000001
 20
4559.608489591749
 10
1097.666000000001
 20
4533.608489591749
 10
1122.366000000001
 20
4509.608489591749
  0
LWPOLYLINE
  5
1BFC
330
6F
100
AcDbEntity
  8
0
100
AcDbPolyline
 90
        6
 70
     0
 43
0.0
 10
1120.856
 20
4846.64848959175
 10
1195.856
 20
4847.068489591748
 10
1195.576000000001
 20
4897.068489591749
 10
1120.576000000001
 20
4896.64848959175
 10
1096.156000000001
 20
4870.658489591749
 10
1120.856
 20
4846.64848959175
  0
LWPOLYLINE
  5
1C04
330
6F
100
AcDbEntity
  8
0
100
AcDbPolyline
 90
        6
 70
     0
 43
0.0
 10
997.2660000000015
 20
4967.208489591748
 10
1072.266000000001
 20
4967.628489591749
 10
1071.986
 20
5017.628489591749
 10
996.9860000000007
 20
5017.208489591748
 10
972.5660000000006
 20
4991.218489591749
 10
997.2660000000015
 20
4967.208489591748
  0
LWPOLYLINE
  5
1C0C
330
6F
100
AcDbEntity
  8
0
100
AcDbPolyline
 90
        6
 70
     0
 43
0.0
 10
997.0460000000011
 20
4881.758489591749
 10
1072.046000000001
 20
4882.178489591749
 10
1071.766000000001
 20
4932.178489591748
 10
996.7660000000014
 20
4931.758489591749
 10
972.3460000000013
 20
4905.768489591749
 10
997.0460000000011
 20
4881.758489591749
  0
LWPOLYLINE
  5
1C14
330
6F
100
AcDbEntity
  8
0
100
AcDbPolyline
 90
        6
 70
     0
 43
0.0
 10
997.5160000000014
 20
4798.398489591749
 10
1072.516000000001
 20
4798.818489591748
 10
1072.236000000001
 20
4848.818489591748
 10
997.2360000000007
 20
4848.398489591749
 10
972.8160000000007
 20
4822.408489591748
 10
997.5160000000014
 20
4798.398489591749
  0
LWPOLYLINE
  5
1C1C
330
6F
100
AcDbEntity
  8
0
100
AcDbPolyline
 90
        6
 70
     0
 43
0.0
 10
998.3660000000009
 20
4713.448489591749
 10
1073.366000000001
 20
4713.868489591749
 10
1073.086000000001
 20
4763.85848959175
 10
998.0860000000012
 20
4763.448489591748
 10
973.6660000000011
 20
4737.448489591748
 10
998.3660000000009
 20
4713.448489591749
  0
LWPOLYLINE
  5
1C24
330
6F
100
AcDbEntity
  8
0
100
AcDbPolyline
 90
        6
 70
     0
 43
0.0
 10
997.996000000001
 20
4628.628489591749
 10
1072.996000000001
 20
4629.048489591748
 10
1072.716000000001
 20
4679.048489591749
 10
997.7160000000012
 20
4678.628489591749
 10
973.2860000000009
 20
4652.628489591749
 10
997.996000000001
 20
4628.628489591749
  0
LWPOLYLINE
  5
1C2C
330
6F
100
AcDbEntity
  8
0
100
AcDbPolyline
 90
        6
 70
     0
 43
0.0
 10
998.5560000000013
 20
4544.718489591748
 10
1073.556000000001
 20
4545.138489591749
 10
1073.276000000001
 20
4595.138489591749
 10
998.2760000000007
 20
4594.718489591748
 10
973.8560000000006
 20
4568.718489591748
 10
998.5560000000013
 20
4544.718489591748
  0
LWPOLYLINE
  5
1C34
330
6F
100
AcDbEntity
  8
0
100
AcDbPolyline
 90
        6
 70
     0
 43
0.0
 10
999.0260000000008
 20
4462.158489591748
 10
1074.016000000001
 20
4462.578489591748
 10
1073.736000000001
 20
4512.568489591749
 10
998.7460000000011
 20
4512.158489591748
 10
974.3160000000006
 20
4486.158489591749
 10
999.0260000000008
 20
4462.158489591748
  0
LWPOLYLINE
  5
1C3C
330
6F
100
AcDbEntity
  8
0
100
AcDbPolyline
 90
        6
 70
     0
 43
0.0
 10
885.9760000000015
 20
5005.968489591749
 10
960.9760000000015
 20
5006.388489591749
 10
960.6960000000007
 20
5056.388489591749
 10
885.6960000000007
 20
5055.968489591749
 10
861.2760000000006
 20
5029.968489591749
 10
885.9760000000015
 20
5005.968489591749
  0
LWPOLYLINE
  5
1C44
330
6F
100
AcDbEntity
  8
0
100
AcDbPolyline
 90
        6
 70
     0
 43
0.0
 10
885.7660000000015
 20
4920.518489591749
 10
960.7660000000015
 20
4920.938489591749
 10
960.4860000000007
 20
4970.938489591749
 10
885.4860000000007
 20
4970.518489591749
 10
861.0560000000013
 20
4944.528489591749
 10
885.7660000000015
 20
4920.518489591749
  0
LWPOLYLINE
  5
1C4C
330
6F
100
AcDbEntity
  8
0
100
AcDbPolyline
 90
        6
 70
     0
 43
0.0
 10
886.2260000000015
 20
4837.158489591748
 10
961.2260000000015
 20
4837.578489591749
 10
960.9460000000009
 20
4887.578489591749
 10
885.9460000000009
 20
4887.158489591748
 10
861.5260000000008
 20
4861.168489591749
 10
886.2260000000015
 20
4837.158489591748
  0
LWPOLYLINE
  5
1C54
330
6F
100
AcDbEntity
  8
0
100
AcDbPolyline
 90
        6
 70
     0
 43
0.0
 10
887.0760000000009
 20
4752.198489591748
 10
962.0760000000009
 20
4752.618489591749
 10
961.7960000000012
 20
4802.618489591749
 10
886.7960000000012
 20
4802.198489591749
 10
862.3760000000011
 20
4776.208489591748
 10
887.0760000000009
 20
4752.198489591748
  0
LWPOLYLINE
  5
1C5C
330
6F
100
AcDbEntity
  8
0
100
AcDbPolyline
 90
        6
 70
     0
 43
0.0
 10
886.7060000000011
 20
4667.388489591749
 10
961.7060000000011
 20
4667.798489591748
 10
961.4260000000014
 20
4717.798489591749
 10
886.4260000000014
 20
4717.378489591748
 10
862.0060000000012
 20
4691.388489591749
 10
886.7060000000011
 20
4667.388489591749
  0
LWPOLYLINE
  5
1C64
330
6F
100
AcDbEntity
  8
0
100
AcDbPolyline
 90
        6
 70
     0
 43
0.0
 10
887.2760000000008
 20
4583.478489591749
 10
962.2760000000008
 20
4583.898489591748
 10
961.9960000000009
 20
4633.888489591749
 10
886.9960000000009
 20
4633.478489591749
 10
862.5660000000006
 20
4607.478489591749
 10
887.2760000000008
 20
4583.478489591749
  0
LWPOLYLINE
  5
1C6C
330
6F
100
AcDbEntity
  8
0
100
AcDbPolyline
 90
        6
 70
     0
 43
0.0
 10
887.7360000000008
 20
4500.908489591749
 10
962.7360000000008
 20
4501.328489591748
 10
962.4560000000011
 20
4551.328489591749
 10
887.4560000000011
 20
4550.908489591749
 10
863.036000000001
 20
4524.918489591748
 10
887.7360000000008
 20
4500.908489591749
  0
LWPOLYLINE
  5
1C74
330
6F
100
AcDbEntity
  8
0
100
AcDbPolyline
 90
        6
 70
     0
 43
0.0
 10
1121.326000000001
 20
4763.288489591748
 10
1196.326000000001
 20
4763.708489591748
 10
1196.046000000001
 20
4813.708489591749
 10
1121.046000000001
 20
4813.288489591748
 10
1096.616000000001
 20
4787.298489591749
 10
1121.326000000001
 20
4763.288489591748
  0
LWPOLYLINE
  5
1C7C
330
6F
100
AcDbEntity
  8
0
100
AcDbPolyline
 90
        6
 70
     0
 43
0.0
 10
774.706000000001
 20
5042.938489591749
 10
849.706000000001
 20
5043.358489591749
 10
849.4260000000013
 20
5093.358489591749
 10
774.4260000000013
 20
5092.938489591749
 10
749.996000000001
 20
5066.938489591749
 10
774.706000000001
 20
5042.938489591749
  0
LWPOLYLINE
  5
1D0C
330
6F
100
AcDbEntity
  8
0
100
AcDbPolyline
 90
        6
 70
     0
 43
0.0
 10
778.2960000000011
 20
3701.898489591749
 10
853.2960000000011
 20
3702.31848959175
 10
853.0160000000014
 20
3752.31848959175
 10
778.0160000000014
 20
3751.898489591749
 10
753.5960000000013
 20
3725.90848959175
 10
778.2960000000011
 20
3701.898489591749
  0
LWPOLYLINE
  5
1D14
330
6F
100
AcDbEntity
  8
0
100
AcDbPolyline
 90
        6
 70
     0
 43
0.0
 10
1122.676000000001
 20
4263.438489591749
 10
1197.676000000001
 20
4263.85848959175
 10
1197.396000000001
 20
4313.85848959175
 10
1122.396000000001
 20
4313.438489591749
 10
1097.976000000001
 20
4287.438489591749
 10
1122.676000000001
 20
4263.438489591749
  0
LWPOLYLINE
  5
1D1C
330
6F
100
AcDbEntity
  8
0
100
AcDbPolyline
 90
        6
 70
     0
 43
0.0
 10
1122.446
 20
4179.378489591749
 10
1197.446000000001
 20
4179.798489591749
 10
1197.166000000001
 20
4229.798489591749
 10
1122.166000000001
 20
4229.378489591749
 10
1097.746000000001
 20
4203.388489591748
 10
1122.446
 20
4179.378489591749
  0
LWPOLYLINE
  5
1D24
330
6F
100
AcDbEntity
  8
0
100
AcDbPolyline
 90
        6
 70
     0
 43
0.0
 10
1122.236
 20
4093.928489591749
 10
1197.236000000001
 20
4094.348489591749
 10
1196.956000000001
 20
4144.348489591749
 10
1121.956000000001
 20
4143.928489591749
 10
1097.536000000001
 20
4117.938489591749
 10
1122.236
 20
4093.928489591749
  0
LWPOLYLINE
  5
1D2C
330
6F
100
AcDbEntity
  8
0
100
AcDbPolyline
 90
        6
 70
     0
 43
0.0
 10
1122.696000000001
 20
4010.568489591749
 10
1197.696000000001
 20
4010.988489591749
 10
1197.416000000001
 20
4060.988489591749
 10
1122.416000000001
 20
4060.568489591748
 10
1097.996000000001
 20
4034.578489591749
 10
1122.696000000001
 20
4010.568489591749
  0
LWPOLYLINE
  5
1D44
330
6F
100
AcDbEntity
  8
0
100
AcDbPolyline
 90
        6
 70
     0
 43
0.0
 10
1123.546000000001
 20
3925.618489591748
 10
1198.546000000001
 20
3926.038489591749
 10
1198.266000000001
 20
3976.038489591749
 10
1123.266000000001
 20
3975.618489591749
 10
1098.846000000001
 20
3949.618489591749
 10
1123.546000000001
 20
3925.618489591748
  0
LWPOLYLINE
  5
1D4C
330
6F
100
AcDbEntity
  8
0
100
AcDbPolyline
 90
        6
 70
     0
 43
0.0
 10
1123.176000000001
 20
3840.798489591749
 10
1198.176000000001
 20
3841.218489591749
 10
1197.896
 20
3891.218489591749
 10
1122.896
 20
3890.798489591749
 10
1098.476000000001
 20
3864.798489591749
 10
1123.176000000001
 20
3840.798489591749
  0
LWPOLYLINE
  5
1D54
330
6F
100
AcDbEntity
  8
0
100
AcDbPolyline
 90
        6
 70
     0
 43
0.0
 10
1123.296000000001
 20
4343.788489591748
 10
1198.296000000001
 20
4344.208489591749
 10
1198.016000000001
 20
4394.198489591748
 10
1123.016000000001
 20
4393.788489591748
 10
1098.596000000001
 20
4367.788489591748
 10
1123.296000000001
 20
4343.788489591748
  0
LWPOLYLINE
  5
1D5C
330
6F
100
AcDbEntity
  8
0
100
AcDbPolyline
 90
        6
 70
     0
 43
0.0
 10
998.8660000000008
 20
4298.548489591748
 10
1073.866000000001
 20
4298.968489591749
 10
1073.586000000001
 20
4348.968489591749
 10
998.5860000000011
 20
4348.548489591748
 10
974.166000000001
 20
4322.548489591748
 10
998.8660000000008
 20
4298.548489591748
  0
LWPOLYLINE
  5
1D64
330
6F
100
AcDbEntity
  8
0
100
AcDbPolyline
 90
        6
 70
     0
 43
0.0
 10
998.6460000000006
 20
4214.488489591748
 10
1073.646
 20
4214.908489591748
 10
1073.366000000001
 20
4264.908489591749
 10
998.3660000000009
 20
4264.488489591748
 10
973.9460000000008
 20
4238.488489591748
 10
998.6460000000006
 20
4214.488489591748
  0
LWPOLYLINE
  5
1D6C
330
6F
100
AcDbEntity
  8
0
100
AcDbPolyline
 90
        6
 70
     0
 43
0.0
 10
998.4260000000013
 20
4129.038489591748
 10
1073.426000000001
 20
4129.458489591748
 10
1073.146000000001
 20
4179.458489591748
 10
998.1460000000007
 20
4179.038489591749
 10
973.7260000000015
 20
4153.048489591749
 10
998.4260000000013
 20
4129.038489591748
  0
LWPOLYLINE
  5
1D74
330
6F
100
AcDbEntity
  8
0
100
AcDbPolyline
 90
        6
 70
     0
 43
0.0
 10
998.8960000000005
 20
4045.678489591749
 10
1073.896
 20
4046.098489591749
 10
1073.616000000001
 20
4096.098489591748
 10
998.6160000000008
 20
4095.678489591749
 10
974.1860000000015
 20
4069.688489591749
 10
998.8960000000005
 20
4045.678489591749
  0
LWPOLYLINE
  5
1D84
330
6F
100
AcDbEntity
  8
0
100
AcDbPolyline
 90
        6
 70
     0
 43
0.0
 10
999.746000000001
 20
3960.72848959175
 10
1074.736000000001
 20
3961.138489591749
 10
1074.456000000001
 20
4011.138489591749
 10
999.4660000000012
 20
4010.718489591749
 10
975.0360000000009
 20
3984.728489591749
 10
999.746000000001
 20
3960.72848959175
  0
LWPOLYLINE
  5
1D8C
330
6F
100
AcDbEntity
  8
0
100
AcDbPolyline
 90
        6
 70
     0
 43
0.0
 10
999.3660000000009
 20
3875.90848959175
 10
1074.366000000001
 20
3876.31848959175
 10
1074.086000000001
 20
3926.31848959175
 10
999.0860000000012
 20
3925.89848959175
 10
974.666000000001
 20
3899.90848959175
 10
999.3660000000009
 20
3875.90848959175
  0
LWPOLYLINE
  5
1D94
330
6F
100
AcDbEntity
  8
0
100
AcDbPolyline
 90
        6
 70
     0
 43
0.0
 10
999.9360000000015
 20
3791.998489591749
 10
1074.936000000001
 20
3792.418489591749
 10
1074.656000000001
 20
3842.418489591749
 10
999.6560000000009
 20
3841.998489591749
 10
975.2360000000008
 20
3815.998489591749
 10
999.9360000000015
 20
3791.998489591749
  0
LWPOLYLINE
  5
1D9C
330
6F
100
AcDbEntity
  8
0
100
AcDbPolyline
 90
        6
 70
     0
 43
0.0
 10
999.4860000000008
 20
4378.888489591749
 10
1074.486000000001
 20
4379.308489591749
 10
1074.206000000001
 20
4429.30848959175
 10
999.2060000000011
 20
4428.888489591749
 10
974.7860000000009
 20
4402.898489591749
 10
999.4860000000008
 20
4378.888489591749
  0
LWPOLYLINE
  5
1DA4
330
6F
100
AcDbEntity
  8
0
100
AcDbPolyline
 90
        6
 70
     0
 43
0.0
 10
887.5860000000011
 20
4337.308489591749
 10
962.576000000001
 20
4337.728489591749
 10
962.3060000000014
 20
4387.718489591748
 10
887.3060000000014
 20
4387.308489591749
 10
862.8760000000012
 20
4361.308489591748
 10
887.5860000000011
 20
4337.308489591749
  0
LWPOLYLINE
  5
1DAC
330
6F
100
AcDbEntity
  8
0
100
AcDbPolyline
 90
        6
 70
     0
 43
0.0
 10
887.3560000000006
 20
4253.248489591748
 10
962.3560000000006
 20
4253.668489591748
 10
962.0760000000009
 20
4303.668489591749
 10
887.0760000000009
 20
4303.248489591748
 10
862.6560000000008
 20
4277.248489591748
 10
887.3560000000006
 20
4253.248489591748
  0
LWPOLYLINE
  5
1DB4
330
6F
100
AcDbEntity
  8
0
100
AcDbPolyline
 90
        6
 70
     0
 43
0.0
 10
887.1360000000013
 20
4167.798489591748
 10
962.1360000000013
 20
4168.218489591748
 10
961.8560000000007
 20
4218.218489591748
 10
886.8560000000007
 20
4217.798489591749
 10
862.4360000000015
 20
4191.808489591749
 10
887.1360000000013
 20
4167.798489591748
  0
LWPOLYLINE
  5
1DC4
330
6F
100
AcDbEntity
  8
0
100
AcDbPolyline
 90
        6
 70
     0
 43
0.0
 10
887.6060000000007
 20
4084.438489591749
 10
962.6060000000007
 20
4084.858489591749
 10
962.3260000000009
 20
4134.858489591748
 10
887.3260000000009
 20
4134.438489591749
 10
862.9060000000007
 20
4108.448489591748
 10
887.6060000000007
 20
4084.438489591749
  0
LWPOLYLINE
  5
1DCC
330
6F
100
AcDbEntity
  8
0
100
AcDbPolyline
 90
        6
 70
     0
 43
0.0
 10
888.4560000000011
 20
3999.478489591749
 10
963.4560000000011
 20
3999.89848959175
 10
963.1760000000012
 20
4049.89848959175
 10
888.1760000000012
 20
4049.478489591749
 10
863.7560000000013
 20
4023.488489591749
 10
888.4560000000011
 20
3999.478489591749
  0
LWPOLYLINE
  5
1DD4
330
6F
100
AcDbEntity
  8
0
100
AcDbPolyline
 90
        6
 70
     0
 43
0.0
 10
888.086000000001
 20
3914.658489591749
 10
963.086000000001
 20
3915.078489591749
 10
962.8060000000013
 20
3965.078489591749
 10
887.8060000000013
 20
3964.658489591749
 10
863.3760000000011
 20
3938.668489591749
 10
888.086000000001
 20
3914.658489591749
  0
LWPOLYLINE
  5
1DDC
330
6F
100
AcDbEntity
  8
0
100
AcDbPolyline
 90
        6
 70
     0
 43
0.0
 10
888.6460000000006
 20
3830.748489591749
 10
963.6460000000006
 20
3831.168489591749
 10
963.3660000000009
 20
3881.168489591749
 10
888.3660000000009
 20
3880.748489591749
 10
863.9460000000008
 20
3854.758489591749
 10
888.6460000000006
 20
3830.748489591749
  0
LWPOLYLINE
  5
1DE4
330
6F
100
AcDbEntity
  8
0
100
AcDbPolyline
 90
        6
 70
     0
 43
0.0
 10
889.1160000000009
 20
3748.188489591748
 10
964.1060000000006
 20
3748.608489591749
 10
963.8260000000009
 20
3798.608489591749
 10
888.8360000000011
 20
3798.188489591748
 10
864.4060000000008
 20
3772.198489591749
 10
889.1160000000009
 20
3748.188489591748
  0
LWPOLYLINE
  5
1DEC
330
6F
100
AcDbEntity
  8
0
100
AcDbPolyline
 90
        6
 70
     0
 43
0.0
 10
776.3060000000014
 20
4374.268489591749
 10
851.3060000000013
 20
4374.68848959175
 10
851.0260000000007
 20
4424.688489591749
 10
776.0260000000007
 20
4424.268489591749
 10
751.6060000000006
 20
4398.278489591748
 10
776.3060000000014
 20
4374.268489591749
  0
LWPOLYLINE
  5
1DF4
330
6F
100
AcDbEntity
  8
0
100
AcDbPolyline
 90
        6
 70
     0
 43
0.0
 10
776.0760000000009
 20
4290.218489591749
 10
851.076000000001
 20
4290.638489591748
 10
850.7960000000011
 20
4340.638489591749
 10
775.7960000000012
 20
4340.218489591749
 10
751.3760000000011
 20
4314.218489591748
 10
776.0760000000009
 20
4290.218489591749
  0
LWPOLYLINE
  5
1DFC
330
6F
100
AcDbEntity
  8
0
100
AcDbPolyline
 90
        6
 70
     0
 43
0.0
 10
775.8660000000008
 20
4204.768489591748
 10
850.8560000000006
 20
4205.188489591749
 10
850.586000000001
 20
4255.188489591749
 10
775.5860000000011
 20
4254.768489591749
 10
751.1560000000009
 20
4228.768489591749
 10
775.8660000000008
 20
4204.768489591748
  0
LWPOLYLINE
  5
1E04
330
6F
100
AcDbEntity
  8
0
100
AcDbPolyline
 90
        6
 70
     0
 43
0.0
 10
776.3260000000009
 20
4121.408489591749
 10
851.3260000000009
 20
4121.828489591748
 10
851.0460000000012
 20
4171.828489591749
 10
776.0460000000011
 20
4171.408489591748
 10
751.6260000000011
 20
4145.418489591748
 10
776.3260000000009
 20
4121.408489591749
  0
LWPOLYLINE
  5
1E0C
330
6F
100
AcDbEntity
  8
0
100
AcDbPolyline
 90
        6
 70
     0
 43
0.0
 10
777.1760000000012
 20
4036.448489591748
 10
852.1760000000012
 20
4036.868489591749
 10
851.8960000000006
 20
4086.868489591749
 10
776.8960000000006
 20
4086.448489591748
 10
752.4760000000014
 20
4060.458489591749
 10
777.1760000000012
 20
4036.448489591748
  0
LWPOLYLINE
  5
1E14
330
6F
100
AcDbEntity
  8
0
100
AcDbPolyline
 90
        6
 70
     0
 43
0.0
 10
776.8060000000014
 20
3951.628489591749
 10
851.8060000000014
 20
3952.048489591749
 10
851.5260000000008
 20
4002.048489591749
 10
776.5260000000007
 20
4001.628489591748
 10
752.1060000000006
 20
3975.638489591749
 10
776.8060000000014
 20
3951.628489591749
  0
LWPOLYLINE
  5
1E1C
330
6F
100
AcDbEntity
  8
0
100
AcDbPolyline
 90
        6
 70
     0
 43
0.0
 10
777.376000000001
 20
3867.718489591749
 10
852.3760000000011
 20
3868.138489591749
 10
852.0960000000012
 20
3918.138489591749
 10
777.0960000000013
 20
3917.718489591749
 10
752.6660000000011
 20
3891.728489591749
 10
777.376000000001
 20
3867.718489591749
  0
LWPOLYLINE
  5
1E24
330
6F
100
AcDbEntity
  8
0
100
AcDbPolyline
 90
        6
 70
     0
 43
0.0
 10
777.8360000000011
 20
3785.15848959175
 10
852.8360000000011
 20
3785.578489591749
 10
852.5560000000014
 20
3835.578489591749
 10
777.5560000000013
 20
3835.15848959175
 10
753.1360000000013
 20
3809.168489591749
 10
777.8360000000011
 20
3785.15848959175
  0
LWPOLYLINE
  5
2624
330
6F
100
AcDbEntity
  8
0
  6
Continuous
100
AcDbPolyline
 90
        5
 70
     1
 43
0.0
 10
853.0160000000014
 20
3752.31848959175
 10
853.2960000000011
 20
3702.31848959175
 10
778.2960000000011
 20
3701.898489591749
 10
753.5960000000013
 20
3725.90848959175
 10
778.0160000000014
 20
3751.898489591749
  0
LWPOLYLINE
  5
2625
330
6F
100
AcDbEntity
  8
0
  6
Continuous
100
AcDbPolyline
 90
        5
 70
     1
 43
0.0
 10
849.706000000001
 20
5043.358489591749
 10
774.706000000001
 20
5042.938489591749
 10
749.996000000001
 20
5066.938489591749
 10
774.4260000000013
 20
5092.938489591749
 10
849.4260000000013
 20
5093.358489591749
  0
LWPOLYLINE
  5
2626
330
6F
100
AcDbEntity
  8
0
  6
Continuous
100
AcDbPolyline
 90
        5
 70
     1
 43
0.0
 10
852.5560000000014
 20
3835.578489591749
 10
852.8360000000011
 20
3785.578489591749
 10
777.8360000000011
 20
3785.15848959175
 10
753.1360000000013
 20
3809.168489591749
 10
777.5560000000013
 20
3835.15848959175
  0
LWPOLYLINE
  5
2627
330
6F
100
AcDbEntity
  8
0
  6
Continuous
100
AcDbPolyline
 90
        5
 70
     1
 43
0.0
 10
849.4860000000008
 20
4957.908489591749
 10
774.4860000000008
 20
4957.488489591749
 10
749.7860000000009
 20
4981.498489591749
 10
774.206000000001
 20
5007.488489591748
 10
849.2060000000011
 20
5007.908489591748
  0
LWPOLYLINE
  5
2628
330
6F
100
AcDbEntity
  8
0
  6
Continuous
100
AcDbPolyline
 90
        5
 70
     1
 43
0.0
 10
852.0960000000012
 20
3918.138489591749
 10
852.3760000000011
 20
3868.138489591749
 10
777.376000000001
 20
3867.718489591749
 10
752.6660000000011
 20
3891.728489591749
 10
777.0960000000013
 20
3917.718489591749
  0
LWPOLYLINE
  5
2629
330
6F
100
AcDbEntity
  8
0
  6
Continuous
100
AcDbPolyline
 90
        5
 70
     1
 43
0.0
 10
849.9460000000008
 20
4874.548489591749
 10
774.956000000001
 20
4874.128489591749
 10
750.2460000000009
 20
4898.138489591749
 10
774.6760000000013
 20
4924.128489591748
 10
849.666000000001
 20
4924.548489591749
  0
LWPOLYLINE
  5
262A
330
6F
100
AcDbEntity
  8
0
  6
Continuous
100
AcDbPolyline
 90
        5
 70
     1
 43
0.0
 10
960.9760000000015
 20
5006.388489591749
 10
885.9760000000015
 20
5005.968489591749
 10
861.2760000000006
 20
5029.968489591749
 10
885.6960000000007
 20
5055.968489591749
 10
960.6960000000007
 20
5056.388489591749
  0
LWPOLYLINE
  5
262B
330
6F
100
AcDbEntity
  8
0
  6
Continuous
100
AcDbPolyline
 90
        5
 70
     1
 43
0.0
 10
963.8260000000009
 20
3798.608489591749
 10
964.1060000000006
 20
3748.608489591749
 10
889.1160000000009
 20
3748.188489591748
 10
864.4060000000008
 20
3772.198489591749
 10
888.8360000000011
 20
3798.188489591748
  0
LWPOLYLINE
  5
262C
330
6F
100
AcDbEntity
  8
0
  6
Continuous
100
AcDbPolyline
 90
        5
 70
     1
 43
0.0
 10
851.5260000000008
 20
4002.048489591749
 10
851.8060000000014
 20
3952.048489591749
 10
776.8060000000014
 20
3951.628489591749
 10
752.1060000000006
 20
3975.638489591749
 10
776.5260000000007
 20
4001.628489591748
  0
LWPOLYLINE
  5
262D
330
6F
100
AcDbEntity
  8
0
  6
Continuous
100
AcDbPolyline
 90
        5
 70
     1
 43
0.0
 10
850.7960000000011
 20
4789.588489591749
 10
775.7960000000012
 20
4789.168489591748
 10
751.0960000000014
 20
4813.178489591749
 10
775.5260000000007
 20
4839.168489591749
 10
850.5160000000014
 20
4839.588489591749
  0
LWPOLYLINE
  5
262E
330
6F
100
AcDbEntity
  8
0
  6
Continuous
100
AcDbPolyline
 90
        5
 70
     1
 43
0.0
 10
960.7660000000015
 20
4920.938489591749
 10
885.7660000000015
 20
4920.518489591749
 10
861.0560000000013
 20
4944.528489591749
 10
885.4860000000007
 20
4970.518489591749
 10
960.4860000000007
 20
4970.938489591749
  0
LWPOLYLINE
  5
262F
330
6F
100
AcDbEntity
  8
0
  6
Continuous
100
AcDbPolyline
 90
        5
 70
     1
 43
0.0
 10
963.3660000000009
 20
3881.168489591749
 10
963.6460000000006
 20
3831.168489591749
 10
888.6460000000006
 20
3830.748489591749
 10
863.9460000000008
 20
3854.758489591749
 10
888.3660000000009
 20
3880.748489591749
  0
LWPOLYLINE
  5
2630
330
6F
100
AcDbEntity
  8
0
  6
Continuous
100
AcDbPolyline
 90
        5
 70
     1
 43
0.0
 10
851.8960000000006
 20
4086.868489591749
 10
852.1760000000012
 20
4036.868489591749
 10
777.1760000000012
 20
4036.448489591748
 10
752.4760000000014
 20
4060.458489591749
 10
776.8960000000006
 20
4086.448489591748
  0
LWPOLYLINE
  5
2631
330
6F
100
AcDbEntity
  8
0
  6
Continuous
100
AcDbPolyline
 90
        5
 70
     1
 43
0.0
 10
850.4260000000012
 20
4704.768489591748
 10
775.4260000000012
 20
4704.348489591749
 10
750.7260000000014
 20
4728.358489591749
 10
775.1460000000006
 20
4754.348489591749
 10
850.1460000000006
 20
4754.768489591749
  0
LWPOLYLINE
  5
2632
330
6F
100
AcDbEntity
  8
0
  6
Continuous
100
AcDbPolyline
 90
        5
 70
     1
 43
0.0
 10
851.0460000000012
 20
4171.828489591749
 10
851.3260000000009
 20
4121.828489591748
 10
776.3260000000009
 20
4121.408489591749
 10
751.6260000000011
 20
4145.418489591748
 10
776.0460000000011
 20
4171.408489591748
  0
LWPOLYLINE
  5
2633
330
6F
100
AcDbEntity
  8
0
  6
Continuous
100
AcDbPolyline
 90
        5
 70
     1
 43
0.0
 10
850.996000000001
 20
4620.858489591749
 10
775.996000000001
 20
4620.438489591749
 10
751.2960000000012
 20
4644.448489591748
 10
775.7160000000013
 20
4670.438489591749
 10
850.7160000000013
 20
4670.85848959175
  0
LWPOLYLINE
  5
2634
330
6F
100
AcDbEntity
  8
0
  6
Continuous
100
AcDbPolyline
 90
        5
 70
     1
 43
0.0
 10
1072.266000000001
 20
4967.628489591749
 10
997.2660000000015
 20
4967.208489591748
 10
972.5660000000006
 20
4991.218489591749
 10
996.9860000000007
 20
5017.208489591748
 10
1071.986
 20
5017.628489591749
  0
LWPOLYLINE
  5
2635
330
6F
100
AcDbEntity
  8
0
  6
Continuous
100
AcDbPolyline
 90
        5
 70
     1
 43
0.0
 10
961.2260000000015
 20
4837.578489591749
 10
886.2260000000015
 20
4837.158489591748
 10
861.5260000000008
 20
4861.168489591749
 10
885.9460000000009
 20
4887.158489591748
 10
960.9460000000009
 20
4887.578489591749
  0
LWPOLYLINE
  5
2636
330
6F
100
AcDbEntity
  8
0
  6
Continuous
100
AcDbPolyline
 90
        5
 70
     1
 43
0.0
 10
962.8060000000013
 20
3965.078489591749
 10
963.086000000001
 20
3915.078489591749
 10
888.086000000001
 20
3914.658489591749
 10
863.3760000000011
 20
3938.668489591749
 10
887.8060000000013
 20
3964.658489591749
  0
LWPOLYLINE
  5
2637
330
6F
100
AcDbEntity
  8
0
  6
Continuous
100
AcDbPolyline
 90
        5
 70
     1
 43
0.0
 10
1074.656000000001
 20
3842.418489591749
 10
1074.936000000001
 20
3792.418489591749
 10
999.9360000000015
 20
3791.998489591749
 10
975.2360000000008
 20
3815.998489591749
 10
999.6560000000009
 20
3841.998489591749
  0
LWPOLYLINE
  5
2638
330
6F
100
AcDbEntity
  8
0
  6
Continuous
100
AcDbPolyline
 90
        5
 70
     1
 43
0.0
 10
850.586000000001
 20
4255.188489591749
 10
850.8560000000006
 20
4205.188489591749
 10
775.8660000000008
 20
4204.768489591748
 10
751.1560000000009
 20
4228.768489591749
 10
775.5860000000011
 20
4254.768489591749
  0
LWPOLYLINE
  5
2639
330
6F
100
AcDbEntity
  8
0
  6
Continuous
100
AcDbPolyline
 90
        5
 70
     1
 43
0.0
 10
851.456000000001
 20
4538.298489591748
 10
776.4560000000011
 20
4537.878489591749
 10
751.7560000000012
 20
4561.888489591749
 10
776.1760000000013
 20
4587.878489591749
 10
851.1760000000013
 20
4588.298489591749
  0
LWPOLYLINE
  5
263A
330
6F
100
AcDbEntity
  8
0
  6
Continuous
100
AcDbPolyline
 90
        5
 70
     1
 43
0.0
 10
850.7960000000011
 20
4340.638489591749
 10
851.076000000001
 20
4290.638489591748
 10
776.0760000000009
 20
4290.218489591749
 10
751.3760000000011
 20
4314.218489591748
 10
775.7960000000012
 20
4340.218489591749
  0
LWPOLYLINE
  5
263B
330
6F
100
AcDbEntity
  8
0
  6
Continuous
100
AcDbPolyline
 90
        5
 70
     1
 43
0.0
 10
851.9260000000013
 20
4455.038489591749
 10
776.9260000000013
 20
4454.618489591748
 10
752.2160000000012
 20
4478.628489591748
 10
776.6460000000006
 20
4504.618489591748
 10
851.6460000000005
 20
4505.038489591749
  0
LWPOLYLINE
  5
263C
330
6F
100
AcDbEntity
  8
0
  6
Continuous
100
AcDbPolyline
 90
        5
 70
     1
 43
0.0
 10
851.3060000000013
 20
4374.68848959175
 10
776.3060000000014
 20
4374.268489591749
 10
751.6060000000006
 20
4398.278489591748
 10
776.0260000000007
 20
4424.268489591749
 10
851.0260000000007
 20
4424.688489591749
  0
LWPOLYLINE
  5
263D
330
6F
100
AcDbEntity
  8
0
  6
Continuous
100
AcDbPolyline
 90
        5
 70
     1
 43
0.0
 10
962.0760000000009
 20
4752.618489591749
 10
887.0760000000009
 20
4752.198489591748
 10
862.3760000000011
 20
4776.208489591748
 10
886.7960000000012
 20
4802.198489591749
 10
961.7960000000012
 20
4802.618489591749
  0
LWPOLYLINE
  5
263E
330
6F
100
AcDbEntity
  8
0
  6
Continuous
100
AcDbPolyline
 90
        5
 70
     1
 43
0.0
 10
963.1760000000012
 20
4049.89848959175
 10
963.4560000000011
 20
3999.89848959175
 10
888.4560000000011
 20
3999.478489591749
 10
863.7560000000013
 20
4023.488489591749
 10
888.1760000000012
 20
4049.478489591749
  0
LWPOLYLINE
  5
263F
330
6F
100
AcDbEntity
  8
0
  6
Continuous
100
AcDbPolyline
 90
        5
 70
     1
 43
0.0
 10
1072.046000000001
 20
4882.178489591749
 10
997.0460000000011
 20
4881.758489591749
 10
972.3460000000013
 20
4905.768489591749
 10
996.7660000000014
 20
4931.758489591749
 10
1071.766000000001
 20
4932.178489591748
  0
LWPOLYLINE
  5
2640
330
6F
100
AcDbEntity
  8
0
  6
Continuous
100
AcDbPolyline
 90
        5
 70
     1
 43
0.0
 10
1074.086000000001
 20
3926.31848959175
 10
1074.366000000001
 20
3876.31848959175
 10
999.3660000000009
 20
3875.90848959175
 10
974.666000000001
 20
3899.90848959175
 10
999.0860000000012
 20
3925.89848959175
  0
LWPOLYLINE
  5
2641
330
6F
100
AcDbEntity
  8
0
  6
Continuous
100
AcDbPolyline
 90
        5
 70
     1
 43
0.0
 10
961.7060000000011
 20
4667.798489591748
 10
886.7060000000011
 20
4667.388489591749
 10
862.0060000000012
 20
4691.388489591749
 10
886.4260000000014
 20
4717.378489591748
 10
961.4260000000014
 20
4717.798489591749
  0
LWPOLYLINE
  5
2642
330
6F
100
AcDbEntity
  8
0
  6
Continuous
100
AcDbPolyline
 90
        5
 70
     1
 43
0.0
 10
962.3260000000009
 20
4134.858489591748
 10
962.6060000000007
 20
4084.858489591749
 10
887.6060000000007
 20
4084.438489591749
 10
862.9060000000007
 20
4108.448489591748
 10
887.3260000000009
 20
4134.438489591749
  0
LWPOLYLINE
  5
2643
330
6F
100
AcDbEntity
  8
0
  6
Continuous
100
AcDbPolyline
 90
        5
 70
     1
 43
0.0
 10
961.8560000000007
 20
4218.218489591748
 10
962.1360000000013
 20
4168.218489591748
 10
887.1360000000013
 20
4167.798489591748
 10
862.4360000000015
 20
4191.808489591749
 10
886.8560000000007
 20
4217.798489591749
  0
LWPOLYLINE
  5
2644
330
6F
100
AcDbEntity
  8
0
  6
Continuous
100
AcDbPolyline
 90
        5
 70
     1
 43
0.0
 10
962.2760000000008
 20
4583.898489591748
 10
887.2760000000008
 20
4583.478489591749
 10
862.5660000000006
 20
4607.478489591749
 10
886.9960000000009
 20
4633.478489591749
 10
961.9960000000009
 20
4633.888489591749
  0
LWPOLYLINE
  5
2645
330
6F
100
AcDbEntity
  8
0
  6
Continuous
100
AcDbPolyline
 90
        5
 70
     1
 43
0.0
 10
1072.516000000001
 20
4798.818489591748
 10
997.5160000000014
 20
4798.398489591749
 10
972.8160000000007
 20
4822.408489591748
 10
997.2360000000007
 20
4848.398489591749
 10
1072.236000000001
 20
4848.818489591748
  0
LWPOLYLINE
  5
2646
330
6F
100
AcDbEntity
  8
0
  6
Continuous
100
AcDbPolyline
 90
        5
 70
     1
 43
0.0
 10
1074.456000000001
 20
4011.138489591749
 10
1074.736000000001
 20
3961.138489591749
 10
999.746000000001
 20
3960.72848959175
 10
975.0360000000009
 20
3984.728489591749
 10
999.4660000000012
 20
4010.718489591749
  0
LWPOLYLINE
  5
2647
330
6F
100
AcDbEntity
  8
0
  6
Continuous
100
AcDbPolyline
 90
        5
 70
     1
 43
0.0
 10
1197.896
 20
3891.218489591749
 10
1198.176000000001
 20
3841.218489591749
 10
1123.176000000001
 20
3840.798489591749
 10
1098.476000000001
 20
3864.798489591749
 10
1122.896
 20
3890.798489591749
  0
LWPOLYLINE
  5
2648
330
6F
100
AcDbEntity
  8
0
  6
Continuous
100
AcDbPolyline
 90
        5
 70
     1
 43
0.0
 10
962.0760000000009
 20
4303.668489591749
 10
962.3560000000006
 20
4253.668489591748
 10
887.3560000000006
 20
4253.248489591748
 10
862.6560000000008
 20
4277.248489591748
 10
887.0760000000009
 20
4303.248489591748
  0
LWPOLYLINE
  5
2649
330
6F
100
AcDbEntity
  8
0
  6
Continuous
100
AcDbPolyline
 90
        5
 70
     1
 43
0.0
 10
962.7360000000008
 20
4501.328489591748
 10
887.7360000000008
 20
4500.908489591749
 10
863.036000000001
 20
4524.918489591748
 10
887.4560000000011
 20
4550.908489591749
 10
962.4560000000011
 20
4551.328489591749
  0
LWPOLYLINE
  5
264A
330
6F
100
AcDbEntity
  8
0
  6
Continuous
100
AcDbPolyline
 90
        5
 70
     1
 43
0.0
 10
962.3060000000014
 20
4387.718489591748
 10
962.576000000001
 20
4337.728489591749
 10
887.5860000000011
 20
4337.308489591749
 10
862.8760000000012
 20
4361.308489591748
 10
887.3060000000014
 20
4387.308489591749
  0
LWPOLYLINE
  5
264B
330
6F
100
AcDbEntity
  8
0
  6
Continuous
100
AcDbPolyline
 90
        5
 70
     1
 43
0.0
 10
963.1960000000008
 20
4418.068489591749
 10
888.1960000000008
 20
4417.648489591749
 10
863.496000000001
 20
4441.658489591748
 10
887.9160000000011
 20
4467.648489591748
 10
962.9160000000011
 20
4468.068489591749
  0
LWPOLYLINE
  5
264C
330
6F
100
AcDbEntity
  8
0
  6
Continuous
100
AcDbPolyline
 90
        5
 70
     1
 43
0.0
 10
1073.366000000001
 20
4713.868489591749
 10
998.3660000000009
 20
4713.448489591749
 10
973.6660000000011
 20
4737.448489591748
 10
998.0860000000012
 20
4763.448489591748
 10
1073.086000000001
 20
4763.85848959175
  0
LWPOLYLINE
  5
264D
330
6F
100
AcDbEntity
  8
0
  6
Continuous
100
AcDbPolyline
 90
        5
 70
     1
 43
0.0
 10
1073.616000000001
 20
4096.098489591748
 10
1073.896
 20
4046.098489591749
 10
998.8960000000005
 20
4045.678489591749
 10
974.1860000000015
 20
4069.688489591749
 10
998.6160000000008
 20
4095.678489591749
  0
LWPOLYLINE
  5
264E
330
6F
100
AcDbEntity
  8
0
  6
Continuous
100
AcDbPolyline
 90
        5
 70
     1
 43
0.0
 10
1195.856
 20
4847.068489591748
 10
1120.856
 20
4846.64848959175
 10
1096.156000000001
 20
4870.658489591749
 10
1120.576000000001
 20
4896.64848959175
 10
1195.576000000001
 20
4897.068489591749
  0
LWPOLYLINE
  5
264F
330
6F
100
AcDbEntity
  8
0
  6
Continuous
100
AcDbPolyline
 90
        5
 70
     1
 43
0.0
 10
1198.266000000001
 20
3976.038489591749
 10
1198.546000000001
 20
3926.038489591749
 10
1123.546000000001
 20
3925.618489591748
 10
1098.846000000001
 20
3949.618489591749
 10
1123.266000000001
 20
3975.618489591749
  0
LWPOLYLINE
  5
2650
330
6F
100
AcDbEntity
  8
0
  6
Continuous
100
AcDbPolyline
 90
        5
 70
     1
 43
0.0
 10
1072.996000000001
 20
4629.048489591748
 10
997.996000000001
 20
4628.628489591749
 10
973.2860000000009
 20
4652.628489591749
 10
997.7160000000012
 20
4678.628489591749
 10
1072.716000000001
 20
4679.048489591749
  0
LWPOLYLINE
  5
2651
330
6F
100
AcDbEntity
  8
0
  6
Continuous
100
AcDbPolyline
 90
        5
 70
     1
 43
0.0
 10
1073.146000000001
 20
4179.458489591748
 10
1073.426000000001
 20
4129.458489591748
 10
998.4260000000013
 20
4129.038489591748
 10
973.7260000000015
 20
4153.048489591749
 10
998.1460000000007
 20
4179.038489591749
  0
LWPOLYLINE
  5
2652
330
6F
100
AcDbEntity
  8
0
  6
Continuous
100
AcDbPolyline
 90
        5
 70
     1
 43
0.0
 10
1073.556000000001
 20
4545.138489591749
 10
998.5560000000013
 20
4544.718489591748
 10
973.8560000000006
 20
4568.718489591748
 10
998.2760000000007
 20
4594.718489591748
 10
1073.276000000001
 20
4595.138489591749
  0
LWPOLYLINE
  5
2653
330
6F
100
AcDbEntity
  8
0
  6
Continuous
100
AcDbPolyline
 90
        5
 70
     1
 43
0.0
 10
1196.326000000001
 20
4763.708489591748
 10
1121.326000000001
 20
4763.288489591748
 10
1096.616000000001
 20
4787.298489591749
 10
1121.046000000001
 20
4813.288489591748
 10
1196.046000000001
 20
4813.708489591749
  0
LWPOLYLINE
  5
2654
330
6F
100
AcDbEntity
  8
0
  6
Continuous
100
AcDbPolyline
 90
        5
 70
     1
 43
0.0
 10
1073.366000000001
 20
4264.908489591749
 10
1073.646
 20
4214.908489591748
 10
998.6460000000006
 20
4214.488489591748
 10
973.9460000000008
 20
4238.488489591748
 10
998.3660000000009
 20
4264.488489591748
  0
LWPOLYLINE
  5
2655
330
6F
100
AcDbEntity
  8
0
  6
Continuous
100
AcDbPolyline
 90
        5
 70
     1
 43
0.0
 10
1074.016000000001
 20
4462.578489591748
 10
999.0260000000008
 20
4462.158489591748
 10
974.3160000000006
 20
4486.158489591749
 10
998.7460000000011
 20
4512.158489591748
 10
1073.736000000001
 20
4512.568489591749
  0
LWPOLYLINE
  5
2656
330
6F
100
AcDbEntity
  8
0
  6
Continuous
100
AcDbPolyline
 90
        5
 70
     1
 43
0.0
 10
1073.586000000001
 20
4348.968489591749
 10
1073.866000000001
 20
4298.968489591749
 10
998.8660000000008
 20
4298.548489591748
 10
974.166000000001
 20
4322.548489591748
 10
998.5860000000011
 20
4348.548489591748
  0
LWPOLYLINE
  5
2657
330
6F
100
AcDbEntity
  8
0
  6
Continuous
100
AcDbPolyline
 90
        5
 70
     1
 43
0.0
 10
1197.416000000001
 20
4060.988489591749
 10
1197.696000000001
 20
4010.988489591749
 10
1122.696000000001
 20
4010.568489591749
 10
1097.996000000001
 20
4034.578489591749
 10
1122.416000000001
 20
4060.568489591748
  0
LWPOLYLINE
  5
2658
330
6F
100
AcDbEntity
  8
0
  6
Continuous
100
AcDbPolyline
 90
        5
 70
     1
 43
0.0
 10
1074.486000000001
 20
4379.308489591749
 10
999.4860000000008
 20
4378.888489591749
 10
974.7860000000009
 20
4402.898489591749
 10
999.2060000000011
 20
4428.888489591749
 10
1074.206000000001
 20
4429.30848959175
  0
LWPOLYLINE
  5
2659
330
6F
100
AcDbEntity
  8
0
  6
Continuous
100
AcDbPolyline
 90
        5
 70
     1
 43
0.0
 10
1197.166000000001
 20
4678.758489591749
 10
1122.176000000001
 20
4678.338489591748
 10
1097.466000000001
 20
4702.338489591748
 10
1121.896
 20
4728.338489591748
 10
1196.886000000001
 20
4728.758489591749
  0
LWPOLYLINE
  5
265A
330
6F
100
AcDbEntity
  8
0
  6
Continuous
100
AcDbPolyline
 90
        5
 70
     1
 43
0.0
 10
1196.956000000001
 20
4144.348489591749
 10
1197.236000000001
 20
4094.348489591749
 10
1122.236
 20
4093.928489591749
 10
1097.536000000001
 20
4117.938489591749
 10
1121.956000000001
 20
4143.928489591749
  0
LWPOLYLINE
  5
265B
330
6F
100
AcDbEntity
  8
0
  6
Continuous
100
AcDbPolyline
 90
        5
 70
     1
 43
0.0
 10
1196.796000000001
 20
4593.938489591748
 10
1121.796000000001
 20
4593.518489591749
 10
1097.096000000001
 20
4617.518489591748
 10
1121.516000000001
 20
4643.518489591749
 10
1196.516000000001
 20
4643.938489591749
  0
LWPOLYLINE
  5
265C
330
6F
100
AcDbEntity
  8
0
  6
Continuous
100
AcDbPolyline
 90
        5
 70
     1
 43
0.0
 10
1197.166000000001
 20
4229.798489591749
 10
1197.446000000001
 20
4179.798489591749
 10
1122.446
 20
4179.378489591749
 10
1097.746000000001
 20
4203.388489591748
 10
1122.166000000001
 20
4229.378489591749
  0
LWPOLYLINE
  5
265D
330
6F
100
AcDbEntity
  8
0
  6
Continuous
100
AcDbPolyline
 90
        5
 70
     1
 43
0.0
 10
1197.366000000001
 20
4510.028489591748
 10
1122.366000000001
 20
4509.608489591749
 10
1097.666000000001
 20
4533.608489591749
 10
1122.086000000001
 20
4559.608489591749
 10
1197.086000000001
 20
4560.028489591748
  0
LWPOLYLINE
  5
265E
330
6F
100
AcDbEntity
  8
0
  6
Continuous
100
AcDbPolyline
 90
        5
 70
     1
 43
0.0
 10
1197.396000000001
 20
4313.85848959175
 10
1197.676000000001
 20
4263.85848959175
 10
1122.676000000001
 20
4263.438489591749
 10
1097.976000000001
 20
4287.438489591749
 10
1122.396000000001
 20
4313.438489591749
  0
LWPOLYLINE
  5
265F
330
6F
100
AcDbEntity
  8
0
  6
Continuous
100
AcDbPolyline
 90
        5
 70
     1
 43
0.0
 10
1197.826000000001
 20
4427.468489591748
 10
1122.826000000001
 20
4427.048489591749
 10
1098.126000000001
 20
4451.048489591749
 10
1122.546000000001
 20
4477.048489591749
 10
1197.546000000001
 20
4477.468489591749
  0
LWPOLYLINE
  5
2660
330
6F
100
AcDbEntity
  8
0
  6
Continuous
100
AcDbPolyline
 90
        5
 70
     1
 43
0.0
 10
1198.016000000001
 20
4394.198489591748
 10
1198.296000000001
 20
4344.208489591749
 10
1123.296000000001
 20
4343.788489591748
 10
1098.596000000001
 20
4367.788489591748
 10
1123.016000000001
 20
4393.788489591748
  0
LWPOLYLINE
  5
2661
330
6F
100
AcDbEntity
  8
0
  6
Continuous
100
AcDbPolyline
 90
       56
 70
     0
 43
0.0
 10
2095.494000000001
 20
4465.774
 10
808.0460000000012
 20
5188.288489591748
 10
783.563
 20
5188.801489591749
 10
734.6280000000006
 20
5186.796489591749
 10
685.9100000000035
 20
5181.766489591749
 10
637.5970000000006
 20
5173.73148959175
 10
589.8740000000007
 20
5162.721489591749
 10
542.9240000000008
 20
5148.780489591747
 10
496.926000000004
 20
5131.95948959175
 10
452.0580000000027
 20
5112.324489591749
 10
408.4900000000025
 20
5089.951489591748
 10
366.3909999999996
 20
5064.924489591746
 10
325.9210000000012
 20
5037.340489591749
 10
287.2360000000026
 20
5007.304489591746
 10
250.4829999999974
 20
4974.932489591749
 10
215.8050000000021
 20
4940.347489591749
 10
183.3330000000014
 20
4903.683489591752
 10
153.1919999999982
 20
4865.079489591747
 10
125.4979999999996
 20
4824.684489591748
 10
100.3569999999999
 20
4782.65348959175
 10
77.86500000000069
 20
4739.147489591745
 10
58.10799999999836
 20
4694.332489591751
 10
41.16300000000046
 20
4648.380489591747
 10
27.09300000000167
 20
4601.468489591753
 10
15.95400000000063
 20
4553.775489591744
 10
7.788000000000465
 20
4505.484489591744
 10
2.625000000000909
 20
4456.780489591746
 10
0.4870000000009896
 20
4407.851489591756
 10
1.381000000001222
 20
4358.882489591749
 10
5.302999999999883
 20
4310.06348959175
 10
12.2390000000014
 20
4261.580489591747
 10
22.16200000000208
 20
4213.619489591747
 10
35.03300000000127
 20
4166.36448959175
 10
50.8050000000012
 20
4119.997489591754
 10
69.41499999999996
 20
4074.694489591748
 10
90.79400000000168
 20
4030.630489591747
 10
114.8579999999983
 20
3987.973489591752
 10
141.5159999999996
 20
3946.887489591752
 10
170.666000000001
 20
3907.529489591751
 10
202.1950000000024
 20
3870.051489591748
 10
235.9830000000002
 20
3834.596489591748
 10
271.8999999999987
 20
3801.300489591752
 10
309.8089999999993
 20
3770.290489591751
 10
349.5650000000014
 20
3741.686489591747
 10
391.0139999999983
 20
3715.596489591748
 10
433.9990000000016
 20
3692.122489591748
 10
478.3530000000046
 20
3671.353489591748
 10
523.9079999999994
 20
3653.36848959175
 10
570.4890000000014
 20
3638.237489591749
 10
617.9170000000003
 20
3626.01848959175
 10
666.0099999999992
 20
3616.757489591749
 10
714.5830000000014
 20
3610.490489591749
 10
763.4520000000029
 20
3607.240489591749
 10
812.4280000000016
 20
3607.022489591749
 10
836.876000000001
 20
3608.428489591749
 10
2095.494000000001
 20
4355.415269052212
  0
LWPOLYLINE
  5
2665
330
6F
100
AcDbEntity
  8
0
100
AcDbPolyline
 90
      351
 70
     0
 43
0.0
 10
2095.494
 20
4465.774
 10
3488.886
 20
4472.522
 10
3495.18
 20
4475.145
 10
3507.423
 20
4481.149999999999
 10
3519.277000000001
 20
4487.892
 10
3530.696
 20
4495.346
 10
3541.638
 20
4503.483
 10
3552.063
 20
4512.274999999999
 10
3561.931
 20
4521.687
 10
3571.205
 20
4531.685
 10
3579.851
 20
4542.229999999999
 10
3587.836
 20
4553.284999999999
 10
3595.130000000001
 20
4564.805999999999
 10
3601.707000000001
 20
4576.752
 10
3607.541
 20
4589.077999999999
 10
3612.611
 20
4601.736999999999
 10
3616.898
 20
4614.683
 10
3620.386
 20
4627.866
 10
3621.724
 20
4634.552
 10
3599.046
 20
8772.356
 10
3599.381
 20
8776.278000000001
 10
3600.535
 20
8784.064
 10
3602.169000000001
 20
8791.764
 10
3604.276
 20
8799.348
 10
3606.848
 20
8806.786999999999
 10
3609.875000000001
 20
8814.052999999999
 10
3613.345
 20
8821.118
 10
3617.246
 20
8827.955000000001
 10
3621.562
 20
8834.537
 10
3626.277
 20
8840.84
 10
3631.373
 20
8846.839000000001
 10
3636.83
 20
8852.511999999999
 10
3642.628
 20
8857.835999999998
 10
3643.32
 20
8858.397
 10
16315.38
 20
8858.397
 10
3799.253
 20
8788.007
 10
3796.06
 20
8787.873000000001
 10
3789.702000000001
 20
8787.210999999999
 10
3783.398
 20
8786.158999999999
 10
3777.17
 20
8784.719
 10
3771.044000000001
 20
8782.897
 10
3765.041
 20
8780.700999999998
 10
3759.185
 20
8778.139000000001
 10
3753.499
 20
8775.219000000001
 10
3748.004
 20
8771.955
 10
3742.720999999999
 20
8768.358
 10
3737.67
 20
8764.440999999999
 10
3732.87
 20
8760.22
 10
3728.34
 20
8755.710999999999
 10
3724.097
 20
8750.930000000002
 10
3720.157
 20
8745.896999999999
 10
3716.535
 20
8740.630999999998
 10
3713.246
 20
8735.15
 10
3710.301
 20
8729.478000000002
 10
3707.711
 20
8723.634
 10
3705.487
 20
8717.641999999999
 10
3703.638
 20
8711.523000000001
 10
3702.169000000001
 20
8705.303
 10
3701.088
 20
8699.003000000001
 10
3700.397000000001
 20
8692.649000000001
 10
3700.1
 20
8686.264000000001
 10
3700.148
 20
8683.068000000002
 10
3747.884
 20
148.755
 10
3748.057
 20
147.105
 10
3748.603
 20
143.832
 10
3749.349
 20
140.599
 10
3750.292
 20
137.417
 10
3751.427
 20
134.299
 10
3752.752
 20
131.257
 10
3754.261
 20
128.301
 10
3755.947000000001
 20
125.443
 10
3757.805999999999
 20
122.694
 10
3759.83
 20
120.064
 10
3762.011000000001
 20
117.563
 10
3764.341
 20
115.201
 10
3766.811
 20
112.985
 10
3769.413
 20
110.925
 10
3772.136
 20
109.029
 10
3774.97
 20
107.302
 10
3777.904
 20
105.753
 10
3780.928
 20
104.386
 10
3784.030000000001
 20
103.207
 10
3787.198
 20
102.221
 10
3790.421
 20
101.43
 10
3793.686
 20
100.838
 10
3796.981
 20
100.448
 10
3798.638
 20
100.354
 10
16314.771
 20
169.704
 10
16317.915
 20
169.813
 10
16324.178
 20
170.421
 10
16330.39
 20
171.418
 10
16336.529
 20
172.8
 10
16342.569
 20
174.561
 10
16348.488
 20
176.694
 10
16354.263
 20
179.192
 10
16359.871
 20
182.044
 10
16365.291
 20
185.24
 10
16370.502
 20
188.766
 10
16375.483
 20
192.61
 10
16380.215
 20
196.757
 10
16384.68
 20
201.19
 10
16388.86
 20
205.893
 10
16392.74
 20
210.846
 10
16396.304
 20
216.031
 10
16399.538
 20
221.428
 10
16402.43
 20
227.016
 10
16404.969
 20
232.773
 10
16407.145
 20
238.677
 10
16408.949
 20
244.704
 10
16410.374
 20
250.833
 10
16411.415
 20
257.038
 10
16412.069
 20
263.296
 10
16412.331
 20
269.582
 10
16412.266
 20
272.727
 10
16390.482
 20
4190.688
 10
16390.42
 20
4192.095000000001
 10
16390.466
 20
4194.912
 10
16390.682
 20
4197.721
 10
16391.065
 20
4200.511999999999
 10
16391.616
 20
4203.274
 10
16392.332
 20
4205.999
 10
16393.21
 20
4208.675999999999
 10
16394.248
 20
4211.295
 10
16395.441
 20
4213.847
 10
16396.786
 20
4216.322
 10
16398.276
 20
4218.713
 10
16399.908
 20
4221.009
 10
16401.675
 20
4223.202999999999
 10
16403.571
 20
4225.287
 10
16405.588
 20
4227.253
 10
16407.72
 20
4229.095
 10
16409.959
 20
4230.805
 10
16412.296
 20
4232.377
 10
16414.724
 20
4233.806
 10
16417.234
 20
4235.085999999999
 10
16419.815
 20
4236.214
 10
16421.138
 20
4236.699
 10
16419.841
 20
4468.551999999999
 10
16406.164
 20
4468.335999999999
 10
16378.821
 20
4469.281
 10
16351.562
 20
4471.599
 10
16338.007
 20
4473.443
 10
16177.628
 20
4472.545999999999
 10
16176.663
 20
4472.520000000001
 10
16174.734
 20
4472.59
 10
16172.813
 20
4472.779999999999
 10
16170.908
 20
4473.090999999999
 10
16169.026
 20
4473.52
 10
16167.175
 20
4474.064999999999
 10
16165.361
 20
4474.725999999999
 10
16163.592
 20
4475.497999999999
 10
16161.875
 20
4476.38
 10
16160.217
 20
4477.368
 10
16158.623
 20
4478.457
 10
16157.101
 20
4479.644
 10
16155.656
 20
4480.924
 10
16154.294
 20
4482.292
 10
16153.021
 20
4483.742
 10
16151.84
 20
4485.269
 10
16150.758
 20
4486.867
 10
16149.777
 20
4488.529999999999
 10
16148.902
 20
4490.250999999999
 10
16148.137
 20
4492.023
 10
16147.484
 20
4493.839
 10
16146.947
 20
4495.693
 10
16146.526
 20
4497.577
 10
16146.224
 20
4499.483
 10
16146.041
 20
4501.405
 10
16146.01
 20
4502.369999999999
 10
16135.662
 20
6584.589
 10
16135.559
 20
6593.619000000001
 10
16134.225
 20
6611.631
 10
16131.77
 20
6629.524
 10
16128.204
 20
6647.229999999999
 10
16123.54
 20
6664.678000000001
 10
16117.797
 20
6681.802000000001
 10
16110.996
 20
6698.534000000001
 10
16103.165
 20
6714.808999999999
 10
16094.334
 20
6730.564000000001
 10
16084.538
 20
6745.737
 10
16073.814
 20
6760.27
 10
16062.204
 20
6774.105
 10
16049.754
 20
6787.189000000001
 10
16036.512
 20
6799.471
 10
16022.529
 20
6810.903
 10
16007.86
 20
6821.439999999999
 10
15992.563
 20
6831.042
 10
15976.697
 20
6839.669999999999
 10
15960.323
 20
6847.292
 10
15943.505
 20
6853.878
 10
15926.31
 20
6859.401999999999
 10
15908.803
 20
6863.841999999999
 10
15891.053
 20
6867.181999999999
 10
15873.13
 20
6869.407999999999
 10
15855.103
 20
6870.510999999999
 10
15837.042
 20
6870.487
 10
15819.017
 20
6869.337
 10
15801.1
 20
6867.065
 10
15783.359
 20
6863.679000000001
 10
15765.864
 20
6859.193000000001
 10
15748.683
 20
6853.625
 10
15731.882
 20
6846.994999999999
 10
15715.528
 20
6839.331
 10
15699.684
 20
6830.661
 10
15684.412
 20
6821.02
 10
15669.771
 20
6810.444000000001
 10
15655.818
 20
6798.976
 10
15642.608
 20
6786.660000000001
 10
15630.191
 20
6773.543
 10
15618.618
 20
6759.678
 10
15607.931
 20
6745.118000000001
 10
15598.174
 20
6729.918999999999
 10
15589.384
 20
6714.140999999999
 10
15581.596
 20
6697.846
 10
15574.839
 20
6681.096
 10
15569.14
 20
6663.958
 10
15564.522
 20
6646.497
 10
15561.001
 20
6628.783
 10
15558.593
 20
6610.883000000001
 10
15557.306
 20
6592.868
 10
15557.226
 20
6583.838
 10
15569.996
 20
4504.185999999999
 10
15570.007
 20
4503.092000000001
 10
15569.894
 20
4500.907999999999
 10
15569.646
 20
4498.734999999999
 10
15569.264
 20
4496.581
 10
15568.749
 20
4494.456
 10
15568.103
 20
4492.365999999999
 10
15567.33
 20
4490.319999999999
 10
15566.431
 20
4488.325999999999
 10
15565.411
 20
4486.391
 10
15564.273
 20
4484.524
 10
15563.021
 20
4482.729999999999
 10
15561.661
 20
4481.017
 10
15560.197
 20
4479.391999999999
 10
15558.635
 20
4477.860999999999
 10
15556.982
 20
4476.429
 10
15555.243
 20
4475.101999999999
 10
15553.425
 20
4473.885999999999
 10
15551.536
 20
4472.784
 10
15549.582
 20
4471.800999999999
 10
15547.571
 20
4470.941999999999
 10
15545.51
 20
4470.207999999999
 10
15543.408
 20
4469.604
 10
15541.273
 20
4469.13
 10
15540.192
 20
4468.96
 10
15238.365
 20
4467.272
 10
15239.701
 20
4228.284000000001
 10
15240.983
 20
4228.157
 10
15243.526
 20
4227.749
 10
15246.039
 20
4227.186999999999
 10
15248.514
 20
4226.474
 10
15250.941
 20
4225.612
 10
15253.311
 20
4224.604
 10
15255.616
 20
4223.454000000001
 10
15257.847
 20
4222.167
 10
15259.995
 20
4220.747
 10
15262.054
 20
4219.199999999999
 10
15264.015
 20
4217.53
 10
15265.871
 20
4215.744
 10
15267.615
 20
4213.849
 10
15269.241
 20
4211.851999999999
 10
15270.744
 20
4209.76
 10
15272.116
 20
4207.581
 10
15273.354
 20
4205.322
 10
15274.453
 20
4202.992999999999
 10
15275.408
 20
4200.600999999999
 10
15276.217
 20
4198.155999999999
 10
15276.875
 20
4195.666
 10
15277.382
 20
4193.140999999999
 10
15277.735
 20
4190.59
 10
15277.932
 20
4188.022
 10
15277.952
 20
4186.734
 10
15296.544
 20
885.4789999999999
 10
15296.399
 20
882.277
 10
15295.709
 20
875.9019999999999
 10
15294.62
 20
869.583
 10
15293.138
 20
863.3449999999999
 10
15291.268
 20
857.2119999999999
 10
15289.018
 20
851.208
 10
15286.396
 20
845.3569999999999
 10
15283.413
 20
839.681
 10
15280.08
 20
834.2029999999999
 10
15276.411
 20
828.945
 10
15272.419
 20
823.9270000000001
 10
15268.121
 20
819.1689999999999
 10
15263.534
 20
814.69
 10
15258.674
 20
810.5060000000001
 10
15253.563
 20
806.6349999999999
 10
15248.219
 20
803.092
 10
15242.664
 20
799.8910000000001
 10
15236.919
 20
797.0439999999999
 10
15231.006
 20
794.5619999999999
 10
15224.951
 20
792.455
 10
15218.775
 20
790.7319999999999
 10
15212.503
 20
789.3989999999998
 10
15206.16
 20
788.461
 10
15199.771
 20
787.922
 10
15196.566
 20
787.8539999999999
 10
9665.510000000001
 20
759.291
 10
9662.459000000001
 20
759.4969999999999
 10
9656.393000000001
 20
760.2819999999999
 10
9650.386000000001
 20
761.4339999999999
 10
9644.460999999999
 20
762.951
 10
9638.639000000001
 20
764.827
 10
9632.943000000002
 20
767.0539999999999
 10
9627.393000000001
 20
769.625
 10
9622.010000000001
 20
772.529
 10
9616.814000000001
 20
775.756
 10
9611.825000000001
 20
779.2939999999999
 10
9607.061000000001
 20
783.1299999999999
 10
9602.540000000001
 20
787.2489999999999
 10
9598.278
 20
791.636
 10
9594.292000000001
 20
796.2749999999999
 10
9590.595999999999
 20
801.148
 10
9587.203999999999
 20
806.238
 10
9584.129000000002
 20
811.5249999999999
 10
9581.381999999999
 20
816.99
 10
9578.974
 20
822.6119999999999
 10
9576.913000000001
 20
828.3710000000001
 10
9575.207
 20
834.2439999999999
 10
9573.862
 20
840.211
 10
9572.884
 20
846.2489999999998
 10
9572.276
 20
852.335
 10
9572.158000000001
 20
855.39
 10
9552.790999999999
 20
4250.046
 10
9552.684000000001
 20
4255.031999999999
 10
9551.853000000001
 20
4264.971999999999
 10
9550.409
 20
4274.842
 10
9548.358
 20
4284.602999999999
 10
9545.708000000001
 20
4294.219
 10
9542.468000000001
 20
4303.653
 10
9538.650999999999
 20
4312.867999999999
 10
9534.271000000002
 20
4321.83
 10
9529.346
 20
4330.504
 10
9523.892999999999
 20
4338.855999999999
 10
9517.934999999999
 20
4346.855999999999
 10
9511.494
 20
4354.472
 10
9504.594000000002
 20
4361.675
 10
9497.261999999999
 20
4368.438
 10
9489.525999999999
 20
4374.734
 10
9481.415000000001
 20
4380.539999999999
 10
9472.960999999999
 20
4385.834
 10
9464.195999999999
 20
4390.594
 10
9455.153000000001
 20
4394.803999999999
 10
9445.866999999999
 20
4398.445999999999
 10
9436.373999999998
 20
4401.507999999999
 10
9426.709999999999
 20
4403.975999999999
 10
9421.810999999999
 20
4404.91
 10
8028.439
 20
4394.442
 10
8027.82000000001
 20
4394.074622535295
  0
LWPOLYLINE
  5
2669
330
6F
100
AcDbEntity
  8
0
100
AcDbPolyline
 90
      670
 70
     0
 43
0.0
 10
8027.823965767586
 20
4504.440019211227
 10
8027.824
 20
4504.439999999999
 10
9421.216000000001
 20
4511.187999999999
 10
9427.122
 20
4513.539999999999
 10
9438.627000000002
 20
4518.951
 10
9449.781999999999
 20
4525.05
 10
9460.546999999998
 20
4531.814999999999
 10
9470.882000000001
 20
4539.219
 10
9480.749000000001
 20
4547.236
 10
9490.111999999999
 20
4555.837
 10
9498.936
 20
4564.989999999999
 10
9507.189000000002
 20
4574.661
 10
9514.841
 20
4584.814999999999
 10
9521.861999999998
 20
4595.414
 10
9528.228000000002
 20
4606.418999999999
 10
9533.915
 20
4617.79
 10
9538.903000000001
 20
4629.484
 10
9543.171
 20
4641.46
 10
9546.706
 20
4653.672
 10
9549.494000000001
 20
4666.077
 10
9550.51
 20
4672.352
 10
9531.676
 20
8096.438
 10
9531.831
 20
8099.835
 10
9532.568000000003
 20
8106.598000000001
 10
9533.728000000001
 20
8113.3
 10
9535.305000000001
 20
8119.916999999999
 10
9537.294000000001
 20
8126.421999999999
 10
9538.578000000001
 20
8129.838000000001
 10
15060.152
 20
8129.838000000001
 10
9730.181000000001
 20
8100.03
 10
9726.539000000002
 20
8099.398
 10
9719.35
 20
8097.680000000002
 10
9712.280999999999
 20
8095.515
 10
9705.363000000001
 20
8092.911
 10
9698.622
 20
8089.878
 10
9692.084000000001
 20
8086.428000000001
 10
9685.774999999999
 20
8082.575
 10
9679.721
 20
8078.333
 10
9673.944
 20
8073.720999999999
 10
9668.468000000002
 20
8068.755000000001
 10
9663.314000000001
 20
8063.456
 10
9658.503000000001
 20
8057.843000000001
 10
9654.053000000001
 20
8051.94
 10
9649.982000000001
 20
8045.77
 10
9646.306000000002
 20
8039.355999999999
 10
9643.04
 20
8032.725000000001
 10
9640.196000000001
 20
8025.902
 10
9637.785
 20
8018.914
 10
9635.816999999999
 20
8011.788000000001
 10
9634.301
 20
8004.553000000001
 10
9633.240999999999
 20
7997.237
 10
9632.640999999999
 20
7989.869
 10
9632.574000000001
 20
7986.174
 10
9672.228000000002
 20
957.4659999999999
 10
9672.273000000002
 20
954.3319999999999
 10
9672.752000000002
 20
948.0839999999998
 10
9673.619000000002
 20
941.877
 10
9674.870000000002
 20
935.7360000000001
 10
9676.501000000001
 20
929.6849999999999
 10
9678.505000000001
 20
923.747
 10
9680.875
 20
917.945
 10
9683.602
 20
912.302
 10
9686.674000000001
 20
906.84
 10
9690.080000000001
 20
901.5789999999999
 10
9693.806999999999
 20
896.54
 10
9697.840000000001
 20
891.7439999999999
 10
9702.164000000001
 20
887.207
 10
9706.761999999999
 20
882.948
 10
9711.616000000001
 20
878.9839999999999
 10
9716.707000000001
 20
875.3289999999999
 10
9722.014999999998
 20
871.9980000000001
 10
9727.521000000002
 20
869.0039999999999
 10
9733.202
 20
866.3580000000001
 10
9739.037000000001
 20
864.071
 10
9745.003000000002
 20
862.151
 10
9751.077
 20
860.6060000000001
 10
9757.235000000001
 20
859.4419999999999
 10
9763.453000000001
 20
858.664
 10
9769.708000000001
 20
858.2739999999999
 10
9775.975000000002
 20
858.2739999999999
 10
9779.103
 20
858.468
 10
15142.997
 20
887.2999999999999
 10
15145.306
 20
887.9459999999999
 10
15149.835
 20
889.5179999999999
 10
15154.26
 20
891.3639999999999
 10
15158.563
 20
893.477
 10
15162.729
 20
895.8489999999999
 10
15166.743
 20
898.4719999999999
 10
15170.588
 20
901.336
 10
15174.251
 20
904.429
 10
15177.718
 20
907.74
 10
15180.976
 20
911.2569999999999
 10
15184.013
 20
914.967
 10
15186.817
 20
918.856
 10
15189.379
 20
922.9089999999999
 10
15191.687
 20
927.1110000000001
 10
15193.734
 20
931.446
 10
15195.513
 20
935.898
 10
15197.015
 20
940.451
 10
15197.626
 20
942.7689999999998
 10
15182.472
 20
4185.982
 10
15182.464
 20
4187.266
 10
15182.604
 20
4189.829000000001
 10
15182.899
 20
4192.378
 10
15183.348
 20
4194.905
 10
15183.95
 20
4197.401
 10
15184.703
 20
4199.854999999999
 10
15185.603
 20
4202.257999999999
 10
15186.648
 20
4204.603
 10
15187.833
 20
4206.88
 10
15189.154
 20
4209.08
 10
15190.607
 20
4211.197
 10
15192.185
 20
4213.220999999999
 10
15193.883
 20
4215.145
 10
15195.695
 20
4216.962999999999
 10
15197.614
 20
4218.668
 10
15199.634
 20
4220.252000000001
 10
15201.745
 20
4221.712000000001
 10
15203.942
 20
4223.04
 10
15206.215
 20
4224.231999999999
 10
15208.556
 20
4225.284000000001
 10
15210.957
 20
4226.192
 10
15213.408
 20
4226.952999999999
 10
15215.901
 20
4227.562999999999
 10
15218.427
 20
4228.02
 10
15219.701
 20
4228.172
 10
15218.337
 20
4472.144
 10
15218.225
 20
4492.144
 10
15216.859
 20
4736.872
 10
15215.357
 20
4737.247
 10
15212.403
 20
4738.175999999999
 10
15209.51
 20
4739.279999999999
 10
15206.689
 20
4740.555999999999
 10
15203.949
 20
4741.997999999999
 10
15201.3
 20
4743.602
 10
15198.752
 20
4745.362
 10
15196.315
 20
4747.272
 10
15193.996
 20
4749.324
 10
15191.804
 20
4751.510999999999
 10
15189.747
 20
4753.826
 10
15187.833
 20
4756.259
 10
15186.068
 20
4758.804
 10
15184.458
 20
4761.449
 10
15183.01
 20
4764.186
 10
15181.729
 20
4767.005
 10
15180.619
 20
4769.896
 10
15179.684
 20
4772.847999999999
 10
15179.306
 20
4774.348999999999
 10
15159.751
 20
8015.216
 10
15159.701
 20
8018.805
 10
15159.163
 20
8025.963
 10
15158.19
 20
8033.075
 10
15156.785
 20
8040.115
 10
15154.954
 20
8047.055999999999
 10
15152.703
 20
8053.872
 10
15150.04
 20
8060.539000000002
 10
15146.977
 20
8067.031
 10
15143.523
 20
8073.324000000001
 10
15139.692
 20
8079.394
 10
15135.499
 20
8085.220000000001
 10
15130.958
 20
8090.78
 10
15126.086
 20
8096.053000000001
 10
15120.903
 20
8101.018000000001
 10
15115.426
 20
8105.659000000001
 10
15109.676
 20
8109.956999999999
 10
15103.676
 20
8113.896999999999
 10
15097.446
 20
8117.464
 10
15091.011
 20
8120.644
 10
15084.393
 20
8123.426
 10
15077.619
 20
8125.800000000001
 10
15070.712
 20
8127.755999999999
 10
15063.699
 20
8129.288
 10
15060.152
 20
8129.838000000001
 10
9538.578000000001
 20
8129.838000000001
 10
9539.687999999999
 20
8132.789
 10
9542.475000000001
 20
8138.994000000002
 10
9545.647
 20
8145.011
 10
9549.190000000001
 20
8150.818000000001
 10
9553.09
 20
8156.390999999999
 10
9557.331000000001
 20
8161.709
 10
9561.898000000001
 20
8166.75
 10
9566.771999999998
 20
8171.495
 10
9571.934000000002
 20
8175.925000000001
 10
9577.364000000001
 20
8180.021999999999
 10
9583.040000000002
 20
8183.771
 10
9588.939000000001
 20
8187.156999999999
 10
9595.040000000002
 20
8190.166000000001
 10
9601.316999999999
 20
8192.785999999999
 10
9607.745999999998
 20
8195.007999999999
 10
9614.302
 20
8196.820999999999
 10
9620.959
 20
8198.221
 10
9627.690000000001
 20
8199.200000000001
 10
9631.08
 20
8199.476999999999
 10
15158.289
 20
8230.023
 10
15161.684
 20
8229.812
 10
15168.433
 20
8228.964000000001
 10
15175.116
 20
8227.695
 10
15181.706
 20
8226.01
 10
15188.177
 20
8223.914
 10
15194.505
 20
8221.417
 10
15200.663
 20
8218.528
 10
15206.627
 20
8215.258
 10
15212.375
 20
8211.620999999999
 10
15217.884
 20
8207.629999999999
 10
15223.131
 20
8203.301999999998
 10
15228.097
 20
8198.653
 10
15232.762
 20
8193.702
 10
15237.106
 20
8188.468
 10
15241.114
 20
8182.971999999999
 10
15244.77
 20
8177.235000000001
 10
15248.058
 20
8171.281
 10
15250.966
 20
8165.131999999999
 10
15253.484
 20
8158.812000000001
 10
15255.599
 20
8152.348000000001
 10
15257.306
 20
8145.763
 10
15258.596
 20
8139.084
 10
15259.464
 20
8132.338000000002
 10
15259.686
 20
8128.944
 10
15278.593
 20
4774.365999999999
 10
15278.258
 20
4772.910999999999
 10
15277.412
 20
4770.045999999999
 10
15276.392
 20
4767.239
 10
15275.201
 20
4764.5
 10
15273.844
 20
4761.839
 10
15272.326
 20
4759.267
 10
15270.653
 20
4756.793
 10
15268.831
 20
4754.425999999999
 10
15266.867
 20
4752.175999999999
 10
15264.769
 20
4750.05
 10
15262.544
 20
4748.057
 10
15260.201
 20
4746.204999999999
 10
15257.749
 20
4744.5
 10
15255.197
 20
4742.949000000001
 10
15252.55399999999
 20
4741.556999999999
 10
15249.831
 20
4740.331
 10
15247.037
 20
4739.274
 10
15244.184
 20
4738.39
 10
15241.282
 20
4737.684
 10
15238.342
 20
4737.157
 10
15236.859
 20
4736.984
 10
15238.197
 20
4497.272
 10
15510.212
 20
4498.814
 10
15511.229
 20
4498.894
 10
15513.25
 20
4499.183
 10
15515.248
 20
4499.598
 10
15517.217
 20
4500.137999999999
 10
15519.147
 20
4500.8
 10
15521.032
 20
4501.582
 10
15522.865
 20
4502.480999999999
 10
15524.637
 20
4503.492999999999
 10
15526.342
 20
4504.615
 10
15527.974
 20
4505.840999999999
 10
15529.525
 20
4507.168
 10
15530.99
 20
4508.588999999999
 10
15532.363
 20
4510.099
 10
15533.638
 20
4511.693
 10
15534.811
 20
4513.363
 10
15535.876
 20
4515.104
 10
15536.83
 20
4516.909
 10
15537.669
 20
4518.769
 10
15538.389
 20
4520.679
 10
15538.988
 20
4522.63
 10
15539.464
 20
4524.614999999999
 10
15539.813
 20
4526.626
 10
15540.036
 20
4528.654
 10
15540.131
 20
4530.693
 10
15540.098
 20
4532.734
 10
15540.017
 20
4533.751
 10
15527.229
 20
6583.670000000001
 10
15527.307
 20
6593.531999999999
 10
15528.68
 20
6613.209000000001
 10
15531.264
 20
6632.764
 10
15535.05
 20
6652.122
 10
15540.023
 20
6671.210000000001
 10
15546.165
 20
6689.954
 10
15553.451
 20
6708.284
 10
15561.855
 20
6726.129
 10
15571.343
 20
6743.421999999999
 10
15581.881
 20
6760.096
 10
15593.427
 20
6776.088000000001
 10
15605.938
 20
6791.338
 10
15619.367
 20
6805.786000000001
 10
15633.661
 20
6819.378
 10
15648.767
 20
6832.062
 10
15664.626
 20
6843.79
 10
15681.179
 20
6854.517
 10
15698.363
 20
6864.203
 10
15716.111
 20
6872.809000000001
 10
15734.356
 20
6880.303999999999
 10
15753.029
 20
6886.659
 10
15772.059
 20
6891.849
 10
15791.373
 20
6895.856000000001
 10
15810.897
 20
6898.663
 10
15830.557
 20
6900.26
 10
15850.278
 20
6900.641
 10
15869.986
 20
6899.804
 10
15889.603
 20
6897.753
 10
15909.057
 20
6894.495
 10
15928.273
 20
6890.043000000002
 10
15947.178
 20
6884.413000000001
 10
15965.699
 20
6877.628000000001
 10
15983.766
 20
6869.714
 10
16001.311
 20
6860.699000000001
 10
16018.266
 20
6850.619
 10
16034.566
 20
6839.512
 10
16050.15
 20
6827.42
 10
16064.959
 20
6814.39
 10
16078.935
 20
6800.471
 10
16092.025
 20
6785.715999999999
 10
16104.18
 20
6770.181
 10
16115.354
 20
6753.925999999999
 10
16125.503
 20
6737.013000000001
 10
16134.589
 20
6719.505000000001
 10
16142.578
 20
6701.47
 10
16149.438
 20
6682.977
 10
16155.144
 20
6664.095999999999
 10
16159.675
 20
6644.898000000001
 10
16163.012
 20
6625.457
 10
16165.143
 20
6605.848
 10
16165.602
 20
6595.995999999999
 10
16175.845
 20
4532.544
 10
16175.876
 20
4531.579
 10
16176.058
 20
4529.658
 10
16176.36
 20
4527.751
 10
16176.781
 20
4525.867
 10
16177.319
 20
4524.014
 10
16177.972
 20
4522.197
 10
16178.737
 20
4520.425
 10
16179.612
 20
4518.704000000001
 10
16180.592
 20
4517.042
 10
16181.675
 20
4515.444000000001
 10
16182.855
 20
4513.916
 10
16184.129
 20
4512.465999999999
 10
16185.491
 20
4511.097999999999
 10
16186.936
 20
4509.819
 10
16188.458
 20
4508.632000000001
 10
16190.051
 20
4507.541999999999
 10
16191.71
 20
4506.555
 10
16193.427
 20
4505.673
 10
16195.196
 20
4504.9
 10
16197.009
 20
4504.24
 10
16198.861
 20
4503.694000000001
 10
16200.743
 20
4503.265
 10
16202.648
 20
4502.955
 10
16204.569
 20
4502.764
 10
16206.498
 20
4502.694
 10
16207.463
 20
4502.72
 10
16337.825
 20
4503.442
 10
16351.375
 20
4505.313
 10
16378.612
 20
4507.862
 10
16405.935
 20
4509.214
 10
16419.613
 20
4509.289
 10
16418.314
 20
4741.665
 10
16417.057
 20
4742.072
 10
16414.597
 20
4743.038
 10
16412.202
 20
4744.152999999999
 10
16409.879
 20
4745.414000000001
 10
16407.638
 20
4746.814999999999
 10
16405.488
 20
4748.350000000001
 10
16403.436
 20
4750.015
 10
16401.49
 20
4751.803
 10
16399.657
 20
4753.707000000001
 10
16397.945
 20
4755.719
 10
16396.359
 20
4757.832999999999
 10
16394.907
 20
4760.041
 10
16393.592
 20
4762.332999999999
 10
16392.421
 20
4764.702
 10
16391.398
 20
4767.138
 10
16390.526
 20
4769.632999999999
 10
16389.80899999999
 20
4772.175999999999
 10
16389.249
 20
4774.759
 10
16388.849
 20
4777.371
 10
16388.61
 20
4780.002999999999
 10
16388.572
 20
4781.323
 10
16366.449
 20
8811.854
 10
16366.186
 20
8813.530999999999
 10
16365.456
 20
8816.845999999999
 10
16364.524
 20
8820.110999999998
 10
16363.393
 20
8823.311
 10
16362.067
 20
8826.437
 10
16360.552
 20
8829.474000000001
 10
16358.852
 20
8832.413
 10
16356.976
 20
8835.242
 10
16354.929
 20
8837.951
 10
16352.719
 20
8840.528
 10
16350.356
 20
8842.964
 10
16347.846
 20
8845.251000000001
 10
16345.202
 20
8847.379000000001
 10
16342.431
 20
8849.341
 10
16339.545
 20
8851.129000000002
 10
16336.554
 20
8852.735999999998
 10
16333.471
 20
8854.155999999999
 10
16330.306
 20
8855.383000000001
 10
16327.071
 20
8856.414
 10
16323.78
 20
8857.245
 10
16320.443
 20
8857.870999999999
 10
16317.075
 20
8858.290999999999
 10
16315.38
 20
8858.397
 10
3643.32
 20
8858.397
 10
3648.743
 20
8862.792
 10
3655.154
 20
8867.359
 10
3661.834000000001
 20
8871.521999999998
 10
3668.760000000001
 20
8875.263000000002
 10
3675.903
 20
8878.569
 10
3683.237
 20
8881.427
 10
3690.734000000001
 20
8883.825999999999
 10
3698.365
 20
8885.755999999998
 10
3706.101
 20
8887.210999999998
 10
3710.006
 20
8887.698
 10
16347.59
 20
8958.752999999999
 10
16351.348
 20
8958.544000000001
 10
16358.825
 20
8957.674000000002
 10
16366.236
 20
8956.353999999999
 10
16373.554
 20
8954.589
 10
16380.752
 20
8952.386999999999
 10
16387.804
 20
8949.754000000002
 10
16394.685
 20
8946.700000000001
 10
16401.368
 20
8943.236999999999
 10
16407.831
 20
8939.377
 10
16414.049
 20
8935.134000000001
 10
16419.999
 20
8930.524
 10
16425.661
 20
8925.563
 10
16431.013
 20
8920.27
 10
16436.036
 20
8914.664
 10
16440.712
 20
8908.764000000001
 10
16445.024
 20
8902.594
 10
16448.955
 20
8896.174999999999
 10
16452.492
 20
8889.53
 10
16455.622
 20
8882.684000000002
 10
16458.333
 20
8875.661
 10
16460.615
 20
8868.488000000001
 10
16462.461
 20
8861.19
 10
16463.863
 20
8853.794
 10
16464.816
 20
8846.327
 10
16465.317
 20
8838.816999999998
 10
16465.341
 20
8835.053
 10
16488.395
 20
4786.93
 10
16488.448
 20
4785.545999999999
 10
16488.387
 20
4782.776
 10
16488.159
 20
4780.015
 10
16487.765
 20
4777.273
 10
16487.206
 20
4774.56
 10
16486.485
 20
4771.885
 10
16485.604
 20
4769.259
 10
16484.567
 20
4766.689999999999
 10
16483.377
 20
4764.189
 10
16482.038
 20
4761.764
 10
16480.555
 20
4759.424
 10
16478.934
 20
4757.177999999999
 10
16477.181
 20
4755.033
 10
16475.301
 20
4752.997999999999
 10
16473.303
 20
4751.08
 10
16471.192
 20
4749.284999999999
 10
16468.977
 20
4747.621
 10
16466.666
 20
4746.094
 10
16464.267
 20
4744.708999999999
 10
16461.789
 20
4743.470999999999
 10
16459.241
 20
4742.384
 10
16457.936
 20
4741.918
 10
16459.236
 20
4509.489000000001
 10
16509.323
 20
4509.769
 10
16509.235
 20
4516.774999999999
 10
16509.908
 20
4530.772
 10
16511.428
 20
4544.703
 10
16513.789
 20
4558.516
 10
16516.982
 20
4572.16
 10
16520.996
 20
4585.585999999999
 10
16525.816
 20
4598.745
 10
16531.423
 20
4611.587
 10
16537.799
 20
4624.066
 10
16544.919
 20
4636.135999999999
 10
16552.756
 20
4647.752
 10
16561.283
 20
4658.872999999999
 10
16570.468
 20
4669.456
 10
16580.277
 20
4679.464
 10
16590.674
 20
4688.859
 10
16601.622
 20
4697.607
 10
16613.079
 20
4705.675999999999
 10
16625.003
 20
4713.037
 10
16637.352
 20
4719.661
 10
16650.07899999999
 20
4725.525
 10
16663.138
 20
4730.608
 10
16676.481
 20
4734.89
 10
16690.059
 20
4738.355999999999
 10
16703.822
 20
4740.992999999999
 10
16717.71899999999
 20
4742.792
 10
16731.7
 20
4743.746
 10
16738.707
 20
4743.799
 10
21122.961
 20
4756.075
 10
23238.786
 20
5327.885999999999
 10
23263.324
 20
5327.092
 10
23312.206
 20
5322.465000000001
 10
23360.708
 20
5314.814999999999
 10
23408.642
 20
5304.172
 10
23455.824
 20
5290.576999999999
 10
23502.073
 20
5274.083
 10
23547.209
 20
5254.753
 10
23591.06
 20
5232.661
 10
23633.456
 20
5207.892
 10
23674.235
 20
5180.542
 10
23713.24
 20
5150.716
 10
23750.32
 20
5118.529000000001
 10
23785.333
 20
5084.104
 10
23818.143
 20
5047.574
 10
23848.626
 20
5009.08
 10
23876.662
 20
4968.771
 10
23902.146
 20
4926.8
 10
23924.977
 20
4883.329
 10
23945.069
 20
4838.527
 10
23962.344
 20
4792.564999999999
 10
23976.736
 20
4745.62
 10
23988.189
 20
4697.873
 10
23996.66
 20
4649.507
 10
24002.115
 20
4600.71
 10
24004.533
 20
4551.668
 10
24003.90600000001
 20
4502.57
 10
24000.235
 20
4453.605999999999
 10
23993.536
 20
4404.964
 10
23983.832
 20
4356.831
 10
23971.163
 20
4309.391999999999
 10
23955.577
 20
4262.83
 10
23937.133
 20
4217.324
 10
23915.903
 20
4173.049999999999
 10
23891.969
 20
4130.176999999999
 10
23865.421
 20
4088.871
 10
23836.364
 20
4049.29
 10
23804.908
 20
4011.587
 10
23771.175
 20
3975.908
 10
23735.294
 20
3942.389
 10
23697.404
 20
3911.159
 10
23657.65
 20
3882.34
 10
23616.186
 20
3856.04
 10
23573.171
 20
3832.363
 10
23528.77
 20
3811.398
 10
23483.154
 20
3793.227
 10
23436.5
 20
3777.92
 10
23388.986
 20
3765.535
 10
23340.796
 20
3756.12
 10
23292.114
 20
3749.711
 10
23267.62200000001
 20
3748.023
 10
21125.72
 20
4262.693
 10
16743.458
 20
4239.648
 10
16736.454
 20
4239.562
 10
16722.46
 20
4240.24
 10
16708.533
 20
4241.763999999999
 10
16694.724
 20
4244.129
 10
16681.083
 20
4247.325
 10
16667.661
 20
4251.342
 10
16654.506
 20
4256.164
 10
16641.668
 20
4261.774
 10
16629.194
 20
4268.150999999999
 10
16617.128
 20
4275.272
 10
16605.516
 20
4283.109999999999
 10
16594.39899999999
 20
4291.637
 10
16583.82
 20
4300.822
 10
16573.816
 20
4310.630999999999
 10
16564.425
 20
4321.026999999999
 10
16555.68
 20
4331.973
 10
16547.614
 20
4343.429
 10
16540.257
 20
4355.351999999999
 10
16533.635
 20
4367.699
 10
16527.77399999999
 20
4380.424
 10
16522.693
 20
4393.479999999999
 10
16518.413
 20
4406.820999999999
 10
16514.948
 20
4420.395999999999
 10
16512.31199999999
 20
4434.156
 10
16510.514
 20
4448.05
 10
16509.56
 20
4462.028
 10
16509.508
 20
4469.032999999999
 10
16459.464
 20
4468.757
 10
16460.761
 20
4236.92
 10
16462.063
 20
4236.483
 10
16464.61
 20
4235.451
 10
16467.09
 20
4234.267
 10
16469.494
 20
4232.935
 10
16471.812
 20
4231.46
 10
16474.037
 20
4229.846
 10
16476.16
 20
4228.100999999999
 10
16478.173
 20
4226.231
 10
16480.069
 20
4224.241
 10
16481.841
 20
4222.140999999999
 10
16483.482
 20
4219.937
 10
16484.987
 20
4217.637999999999
 10
16486.349
 20
4215.251
 10
16487.565
 20
4212.787
 10
16488.629
 20
4210.252999999999
 10
16489.537
 20
4207.659
 10
16490.287
 20
4205.015999999999
 10
16490.874
 20
4202.331
 10
16491.298
 20
4199.616
 10
16491.557
 20
4196.88
 10
16491.603
 20
4195.507
 10
16513.101
 20
195.184
 10
16513.199
 20
191.385
 10
16512.925
 20
183.789
 10
16512.183
 20
176.225
 10
16510.973
 20
168.722
 10
16509.302
 20
161.307
 10
16507.176
 20
154.01
 10
16504.602
 20
146.859
 10
16501.591
 20
139.88
 10
16498.153
 20
133.101
 10
16494.304
 20
126.548
 10
16490.056
 20
120.245
 10
16485.426
 20
114.217
 10
16480.433
 20
108.488
 10
16475.094
 20
103.077
 10
16469.431
 20
98.008
 10
16463.466
 20
93.29799999999998
 10
16457.22
 20
88.967
 10
16450.719
 20
85.03
 10
16443.987
 20
81.50299999999999
 10
16437.049
 20
78.399
 10
16429.932
 20
75.73
 10
16422.664
 20
73.506
 10
16415.273
 20
71.736
 10
16407.786
 20
70.42699999999999
 10
16404.009
 20
70.00499999999999
 10
3766.419000000001
 20
0.0
 10
3762.436
 20
0.285
 10
3754.519000000001
 20
1.343
 10
3746.682000000001
 20
2.886
 10
3738.954
 20
4.907
 10
3731.366
 20
7.4
 10
3723.945
 20
10.354
 10
3716.719
 20
13.759
 10
3709.716
 20
17.601
 10
3702.963
 20
21.867
 10
3696.485000000001
 20
26.539
 10
3690.306
 20
31.601
 10
3684.449
 20
37.032
 10
3678.938
 20
42.81399999999999
 10
3673.792000000001
 20
48.923
 10
3669.032
 20
55.33699999999999
 10
3664.674000000001
 20
62.031
 10
3660.737000000001
 20
68.98
 10
3657.233
 20
76.15899999999999
 10
3654.178
 20
83.53900000000001
 10
3651.582000000001
 20
91.09200000000001
 10
3649.455
 20
98.79100000000001
 10
3647.805
 20
106.607
 10
3646.638
 20
114.509
 10
3645.959000000001
 20
122.467
 10
3645.865
 20
126.46
 10
3623.98
 20
4204.199
 10
3623.813000000001
 20
4209.350999999999
 10
3622.86
 20
4219.614
 10
3621.293
 20
4229.802999999999
 10
3619.118
 20
4239.878
 10
3616.343
 20
4249.805999999999
 10
3612.977
 20
4259.548
 10
3609.032000000001
 20
4269.072
 10
3604.524000000001
 20
4278.341
 10
3599.467
 20
4287.324
 10
3593.881
 20
4295.987
 10
3587.785
 20
4304.299
 10
3581.202000000001
 20
4312.230999999999
 10
3574.154000000001
 20
4319.753
 10
3566.668
 20
4326.839999999999
 10
3558.771
 20
4333.464
 10
3550.49
 20
4339.603
 10
3541.856
 20
4345.234
 10
3532.9
 20
4350.335999999999
 10
3523.654
 20
4354.892999999999
 10
3514.151
 20
4358.886
 10
3504.425000000001
 20
4362.302999999999
 10
3494.513
 20
4365.129999999999
 10
3489.48
 20
4366.242999999999
 10
2096.109
 20
4355.775
 10
2095.494
 20
4355.409997029918
  0
LWPOLYLINE
  5
266A
330
6F
100
AcDbEntity
  8
0
100
AcDbPolyline
 90
      290
 70
     0
 43
0.0
 10
8027.819999999998
 20
4394.072031479555
 10
8028.439999999999
 20
4394.439999999999
 10
9421.809999999998
 20
4404.91
 10
9426.693999999999
 20
4403.943
 10
9436.325999999999
 20
4401.416
 10
9445.784999999998
 20
4398.304
 10
9455.035999999999
 20
4394.619999999999
 10
9464.043999999999
 20
4390.376
 10
9472.776000000001
 20
4385.589
 10
9481.198
 20
4380.277
 10
9489.28
 20
4374.46
 10
9496.990999999999
 20
4368.159000000001
 10
9504.302
 20
4361.398
 10
9511.184999999999
 20
4354.203
 10
9517.616
 20
4346.6
 10
9523.569
 20
4338.617999999999
 10
9529.023
 20
4330.287000000001
 10
9533.957
 20
4321.636999999999
 10
9538.353
 20
4312.702
 10
9542.194
 20
4303.514999999999
 10
9545.465
 20
4294.109999999999
 10
9548.155000000001
 20
4284.523
 10
9550.254
 20
4274.789000000001
 10
9551.753000000001
 20
4264.944
 10
9552.646999999998
 20
4255.027000000001
 10
9552.790000000001
 20
4250.05
 10
9572.16
 20
855.39
 10
9572.295999999999
 20
852.34
 10
9572.937000000001
 20
846.2660000000001
 10
9573.944
 20
840.243
 10
9575.312999999999
 20
834.2919999999999
 10
9577.040000000001
 20
828.434
 10
9579.118000000001
 20
822.691
 10
9581.540000000002
 20
817.0849999999999
 10
9584.296
 20
811.636
 10
9587.377000000001
 20
806.3629999999999
 10
9590.771000000001
 20
801.2859999999999
 10
9594.466
 20
796.424
 10
9598.448000000001
 20
791.7939999999999
 10
9602.704000000001
 20
787.413
 10
9607.216000000001
 20
783.298
 10
9611.969000000001
 20
779.4639999999999
 10
9616.945000000001
 20
775.923
 10
9622.126000000001
 20
772.691
 10
9627.493000000001
 20
769.778
 10
9633.027
 20
767.1939999999999
 10
9638.707000000001
 20
764.95
 10
9644.511999999998
 20
763.0539999999999
 10
9650.421000000001
 20
761.513
 10
9656.413
 20
760.331
 10
9662.465
 20
759.515
 10
9665.510000000001
 20
759.29
 10
15193.24
 20
787.84
 10
15196.378
 20
787.828
 10
15202.644
 20
788.186
 10
15208.876
 20
788.9249999999999
 10
15215.052
 20
790.0419999999999
 10
15221.148
 20
791.5319999999999
 10
15227.143
 20
793.39
 10
15233.013
 20
795.61
 10
15238.737
 20
798.183
 10
15244.294
 20
801.0989999999999
 10
15249.664
 20
804.348
 10
15254.826
 20
807.918
 10
15259.761
 20
811.795
 10
15264.451
 20
815.965
 10
15268.878
 20
820.4130000000001
 10
15273.027
 20
825.1219999999999
 10
15276.882
 20
830.075
 10
15280.428
 20
835.2529999999999
 10
15283.652
 20
840.6369999999999
 10
15286.543
 20
846.208
 10
15289.09
 20
851.9439999999999
 10
15291.283
 20
857.8239999999999
 10
15293.114
 20
863.827
 10
15294.576
 20
869.9299999999999
 10
15295.665
 20
876.111
 10
15296.375
 20
882.346
 10
15296.54
 20
885.48
 10
15277.95
 20
4186.729999999999
 10
15277.927
 20
4188.017
 10
15277.726
 20
4190.582999999999
 10
15277.37
 20
4193.132999999999
 10
15276.86
 20
4195.656
 10
15276.198
 20
4198.144
 10
15275.388
 20
4200.587000000001
 10
15274.43
 20
4202.976999999999
 10
15273.331
 20
4205.305
 10
15272.092
 20
4207.561
 10
15270.719
 20
4209.739
 10
15269.217
 20
4211.829999999999
 10
15267.591
 20
4213.826
 10
15265.848
 20
4215.718999999999
 10
15263.993
 20
4217.504
 10
15262.033
 20
4219.174
 10
15259.976
 20
4220.722
 10
15257.83
 20
4222.142999999999
 10
15255.601
 20
4223.430999999999
 10
15253.298
 20
4224.582
 10
15250.93
 20
4225.592
 10
15248.506
 20
4226.456
 10
15246.033
 20
4227.172999999999
 10
15243.522
 20
4227.738
 10
15240.981
 20
4228.150999999999
 10
15239.7
 20
4228.28
 10
15238.36
 20
4467.27
 10
15540.19
 20
4468.96
 10
15541.264
 20
4469.129
 10
15543.388
 20
4469.598
 10
15545.479
 20
4470.197
 10
15547.53
 20
4470.922999999999
 10
15549.531
 20
4471.775
 10
15551.476
 20
4472.748
 10
15553.358
 20
4473.839
 10
15555.169
 20
4475.043999999999
 10
15556.902
 20
4476.358
 10
15558.551
 20
4477.777
 10
15560.11
 20
4479.294
 10
15561.572
 20
4480.904
 10
15562.932
 20
4482.601999999999
 10
15564.185
 20
4484.38
 10
15565.326
 20
4486.231
 10
15566.351
 20
4488.15
 10
15567.255
 20
4490.128
 10
15568.037
 20
4492.157999999999
 10
15568.691
 20
4494.232
 10
15569.217
 20
4496.343
 10
15569.612
 20
4498.482
 10
15569.874
 20
4500.640999999999
 10
15570.003
 20
4502.812
 10
15570.0
 20
4503.899999999999
 10
15557.23
 20
6583.840000000001
 10
15557.277
 20
6592.929000000001
 10
15558.514
 20
6611.066
 10
15560.886
 20
6629.089
 10
15564.386
 20
6646.928000000001
 10
15568.998
 20
6664.511999999999
 10
15574.706
 20
6681.771000000001
 10
15581.486
 20
6698.638000000001
 10
15589.312
 20
6715.046
 10
15598.153
 20
6730.930999999999
 10
15607.974
 20
6746.228000000001
 10
15618.736
 20
6760.879
 10
15630.396
 20
6774.826
 10
15642.909
 20
6788.012000000001
 10
15656.226
 20
6800.386999999999
 10
15670.293
 20
6811.901
 10
15685.056
 20
6822.51
 10
15700.455
 20
6832.170000000001
 10
15716.431
 20
6840.844
 10
15732.92
 20
6848.499
 10
15749.857
 20
6855.101999999999
 10
15767.175
 20
6860.63
 10
15784.806
 20
6865.058000000001
 10
15802.68
 20
6868.371999999999
 10
15820.727
 20
6870.555999999999
 10
15838.876
 20
6871.602
 10
15857.054
 20
6871.508000000002
 10
15875.191
 20
6870.270999999999
 10
15893.214
 20
6867.899
 10
15911.053
 20
6864.399
 10
15928.637
 20
6859.787
 10
15945.896
 20
6854.079
 10
15962.763
 20
6847.298999999999
 10
15979.171
 20
6839.473000000001
 10
15995.056
 20
6830.632
 10
16010.353
 20
6820.811
 10
16025.004
 20
6810.049000000001
 10
16038.951
 20
6798.389
 10
16052.137
 20
6785.876
 10
16064.512
 20
6772.559
 10
16076.026
 20
6758.492
 10
16086.635
 20
6743.729
 10
16096.295
 20
6728.329999999999
 10
16104.969
 20
6712.354000000001
 10
16112.624
 20
6695.865000000001
 10
16119.227
 20
6678.928
 10
16124.755
 20
6661.61
 10
16129.183
 20
6643.979
 10
16132.497
 20
6626.104999999999
 10
16134.681
 20
6608.058000000001
 10
16135.727
 20
6589.909
 10
16135.68
 20
6580.82
 10
16146.01
 20
4502.369999999999
 10
16146.045
 20
4501.407
 10
16146.235
 20
4499.488
 10
16146.544
 20
4497.584999999999
 10
16146.971
 20
4495.705
 10
16147.514
 20
4493.854999999999
 10
16148.171
 20
4492.042999999999
 10
16148.94
 20
4490.274999999999
 10
16149.817
 20
4488.558
 10
16150.799
 20
4486.899
 10
16151.882
 20
4485.305
 10
16153.063
 20
4483.78
 10
16154.336
 20
4482.332999999999
 10
16155.697
 20
4480.967
 10
16157.14
 20
4479.689
 10
16158.659
 20
4478.502
 10
16160.25
 20
4477.413
 10
16161.905
 20
4476.425
 10
16163.619
 20
4475.542
 10
16165.384
 20
4474.766999999999
 10
16167.194
 20
4474.103
 10
16169.042
 20
4473.552999999999
 10
16170.92
 20
4473.119
 10
16172.822
 20
4472.802999999999
 10
16174.74
 20
4472.605999999999
 10
16176.666
 20
4472.529
 10
16177.63
 20
4472.55
 10
16338.01
 20
4473.439999999999
 10
16351.557
 20
4471.536
 10
16378.816
 20
4469.176
 10
16406.162
 20
4468.272999999999
 10
16419.84
 20
4468.55
 10
16421.14
 20
4236.699999999999
 10
16419.83
 20
4236.231
 10
16417.27
 20
4235.138
 10
16414.78
 20
4233.893
 10
16412.37
 20
4232.5
 10
16410.048
 20
4230.965999999999
 10
16407.822
 20
4229.294
 10
16405.701
 20
4227.492
 10
16403.692
 20
4225.564999999999
 10
16401.802
 20
4223.521999999999
 10
16400.039
 20
4221.368
 10
16398.408
 20
4219.113
 10
16396.915
 20
4216.763
 10
16395.567
 20
4214.328
 10
16394.367
 20
4211.816999999999
 10
16393.32
 20
4209.237
 10
16392.43
 20
4206.6
 10
16391.7
 20
4203.914000000001
 10
16391.133
 20
4201.189
 10
16390.731
 20
4198.435
 10
16390.495
 20
4195.661
 10
16390.46
 20
4194.27
 10
16412.27
 20
272.73
 10
16412.334
 20
269.585
 10
16412.071
 20
263.298
 10
16411.416
 20
257.04
 10
16410.374
 20
250.835
 10
16408.948
 20
244.707
 10
16407.143
 20
238.68
 10
16404.967
 20
232.776
 10
16402.428
 20
227.019
 10
16399.535
 20
221.432
 10
16396.301
 20
216.035
 10
16392.737
 20
210.85
 10
16388.857
 20
205.896
 10
16384.677
 20
201.194
 10
16380.212
 20
196.761
 10
16375.48
 20
192.614
 10
16370.499
 20
188.769
 10
16365.289
 20
185.242
 10
16359.869
 20
182.046
 10
16354.261
 20
179.194
 10
16348.486
 20
176.695
 10
16342.567
 20
174.561
 10
16336.527
 20
172.799
 10
16330.389
 20
171.417
 10
16324.176
 20
170.419
 10
16317.914
 20
169.809
 10
16314.77
 20
169.7
 10
3798.64
 20
100.35
 10
3796.981
 20
100.438
 10
3793.680999999999
 20
100.818
 10
3790.411
 20
101.4
 10
3787.182000000001
 20
102.183
 10
3784.008
 20
103.163
 10
3780.901
 20
104.336
 10
3777.871
 20
105.699
 10
3774.931
 20
107.246
 10
3772.093
 20
108.971
 10
3769.365
 20
110.867
 10
3766.76
 20
112.928
 10
3764.286
 20
115.146
 10
3761.954
 20
117.511
 10
3759.772
 20
120.016
 10
3757.749
 20
122.651
 10
3755.891
 20
125.405
 10
3754.207
 20
128.268
 10
3752.702
 20
131.229
 10
3751.383
 20
134.278
 10
3750.253
 20
137.402
 10
3749.319000000001
 20
140.59
 10
3748.582000000001
 20
143.829
 10
3748.046
 20
147.107
 10
3747.88
 20
148.76
 10
3700.14
 20
8685.070000000001
  0
LWPOLYLINE
  5
2671
330
6F
100
AcDbEntity
  8
0
100
AcDbPolyline
 90
       30
 70
     0
 43
0.0
 10
13517.02
 20
4425.59
 10
13517.02
 20
4425.59
 10
14961.18
 20
4423.11
 10
14962.879
 20
4423.060999999999
 10
14966.278
 20
4423.17
 10
14969.663
 20
4423.484000000001
 10
14973.023
 20
4424.002
 10
14976.346
 20
4424.722
 10
14979.619
 20
4425.641999999999
 10
14982.831
 20
4426.758999999999
 10
14985.969
 20
4428.067
 10
14989.022
 20
4429.563
 10
14991.979
 20
4431.240999999999
 10
14994.829
 20
4433.095
 10
14997.562
 20
4435.117
 10
15000.168
 20
4437.301999999999
 10
15002.636
 20
4439.64
 10
15004.959
 20
4442.122999999999
 10
15007.127
 20
4444.742
 10
15009.133
 20
4447.487
 10
15010.969
 20
4450.348
 10
15012.629
 20
4453.316
 10
15014.106
 20
4456.377999999999
 10
15015.395
 20
4459.524
 10
15016.492
 20
4462.742
 10
15017.391
 20
4466.021
 10
15018.091
 20
4469.348
 10
15018.34
 20
4471.029999999999
 10
15218.34
 20
4472.14
 10
15218.23
 20
4492.14
  0
LWPOLYLINE
  5
2674
330
6F
100
AcDbEntity
  8
0
100
AcDbPolyline
 90
        6
 70
     0
 43
0.0
 10
7055.156000000001
 20
4465.714489591748
 10
7130.156000000001
 20
4466.134489591747
 10
7129.876000000002
 20
4516.134489591748
 10
7054.876000000001
 20
4515.714489591748
 10
7030.456
 20
4489.714489591748
 10
7055.156000000001
 20
4465.714489591748
  0
LWPOLYLINE
  5
2675
330
6F
100
AcDbEntity
  8
0
100
AcDbPolyline
 90
        6
 70
     0
 43
0.0
 10
6820.526
 20
4456.314489591749
 10
6895.526000000001
 20
4456.734489591748
 10
6895.246000000001
 20
4506.734489591748
 10
6820.246000000001
 20
4506.314489591749
 10
6795.826000000001
 20
4480.324489591748
 10
6820.526
 20
4456.314489591749
  0
LWPOLYLINE
  5
2676
330
6F
100
AcDbEntity
  8
0
100
AcDbPolyline
 90
        6
 70
     0
 43
0.0
 10
6706.816
 20
4996.154489591748
 10
6781.816
 20
4996.574489591748
 10
6781.536000000001
 20
5046.574489591748
 10
6706.536000000001
 20
5046.154489591748
 10
6682.116
 20
5020.164489591748
 10
6706.816
 20
4996.154489591748
  0
LWPOLYLINE
  5
2677
330
6F
100
AcDbEntity
  8
0
100
AcDbPolyline
 90
        6
 70
     0
 43
0.0
 10
6707.286
 20
4912.794489591748
 10
6782.276
 20
4913.214489591748
 10
6781.996000000001
 20
4963.214489591749
 10
6707.006000000001
 20
4962.794489591748
 10
6682.576000000001
 20
4936.804489591748
 10
6707.286
 20
4912.794489591748
  0
LWPOLYLINE
  5
2678
330
6F
100
AcDbEntity
  8
0
100
AcDbPolyline
 90
        6
 70
     0
 43
0.0
 10
6708.126000000001
 20
4827.834489591748
 10
6783.126000000001
 20
4828.254489591748
 10
6782.846000000002
 20
4878.254489591748
 10
6707.856000000001
 20
4877.834489591748
 10
6683.426000000001
 20
4851.844489591748
 10
6708.126000000001
 20
4827.834489591748
  0
LWPOLYLINE
  5
2679
330
6F
100
AcDbEntity
  8
0
100
AcDbPolyline
 90
        6
 70
     0
 43
0.0
 10
6707.756000000002
 20
4743.014489591748
 10
6782.756000000002
 20
4743.434489591748
 10
6782.476000000001
 20
4793.434489591748
 10
6707.476000000001
 20
4793.014489591748
 10
6683.056000000002
 20
4767.024489591748
 10
6707.756000000002
 20
4743.014489591748
  0
LWPOLYLINE
  5
267A
330
6F
100
AcDbEntity
  8
0
100
AcDbPolyline
 90
        6
 70
     0
 43
0.0
 10
6708.326000000001
 20
4659.104489591748
 10
6783.326000000001
 20
4659.524489591748
 10
6783.046000000002
 20
4709.524489591749
 10
6708.046000000002
 20
4709.104489591748
 10
6683.626000000001
 20
4683.114489591747
 10
6708.326000000001
 20
4659.104489591748
  0
LWPOLYLINE
  5
267B
330
6F
100
AcDbEntity
  8
0
100
AcDbPolyline
 90
        6
 70
     0
 43
0.0
 10
6708.786
 20
4576.544489591748
 10
6783.786
 20
4576.964489591747
 10
6783.506000000001
 20
4626.964489591748
 10
6708.506000000001
 20
4626.544489591748
 10
6684.086
 20
4600.554489591748
 10
6708.786
 20
4576.544489591748
  0
LWPOLYLINE
  5
267C
330
6F
100
AcDbEntity
  8
0
100
AcDbPolyline
 90
        6
 70
     0
 43
0.0
 10
6709.256000000002
 20
4493.284489591747
 10
6784.256000000002
 20
4493.704489591748
 10
6783.976000000001
 20
4543.704489591748
 10
6708.976000000001
 20
4543.284489591747
 10
6684.546000000001
 20
4517.294489591748
 10
6709.256000000002
 20
4493.284489591747
  0
LWPOLYLINE
  5
267D
330
6F
100
AcDbEntity
  8
0
100
AcDbPolyline
 90
        6
 70
     0
 43
0.0
 10
7054.506000000002
 20
4717.004489591748
 10
7129.496000000002
 20
4717.424489591748
 10
7129.216000000001
 20
4767.424489591748
 10
7054.226000000001
 20
4767.004489591748
 10
7029.796000000001
 20
4741.004489591747
 10
7054.506000000002
 20
4717.004489591748
  0
LWPOLYLINE
  5
267E
330
6F
100
AcDbEntity
  8
0
100
AcDbPolyline
 90
        6
 70
     0
 43
0.0
 10
7054.126000000001
 20
4632.184489591748
 10
7129.126000000001
 20
4632.604489591748
 10
7128.846000000002
 20
4682.604489591748
 10
7053.846000000001
 20
4682.184489591748
 10
7029.426
 20
4656.184489591748
 10
7054.126000000001
 20
4632.184489591748
  0
LWPOLYLINE
  5
267F
330
6F
100
AcDbEntity
  8
0
100
AcDbPolyline
 90
        6
 70
     0
 43
0.0
 10
7054.696000000001
 20
4548.274489591748
 10
7129.696000000001
 20
4548.694489591747
 10
7129.416000000002
 20
4598.694489591747
 10
7054.416000000002
 20
4598.274489591748
 10
7029.996000000001
 20
4572.274489591748
 10
7054.696000000001
 20
4548.274489591748
  0
LWPOLYLINE
  5
2680
330
6F
100
AcDbEntity
  8
0
100
AcDbPolyline
 90
        6
 70
     0
 43
0.0
 10
7053.186000000001
 20
4885.314489591749
 10
7128.186000000001
 20
4885.734489591747
 10
7127.906000000002
 20
4935.734489591748
 10
7052.906000000001
 20
4935.314489591749
 10
7028.486
 20
4909.324489591748
 10
7053.186000000001
 20
4885.314489591749
  0
LWPOLYLINE
  5
2681
330
6F
100
AcDbEntity
  8
0
100
AcDbPolyline
 90
        6
 70
     0
 43
0.0
 10
6929.596000000002
 20
5005.874489591747
 10
7004.596000000002
 20
5006.294489591748
 10
7004.316000000001
 20
5056.294489591748
 10
6929.316000000001
 20
5055.874489591747
 10
6904.896
 20
5029.884489591748
 10
6929.596000000002
 20
5005.874489591747
  0
LWPOLYLINE
  5
2682
330
6F
100
AcDbEntity
  8
0
100
AcDbPolyline
 90
        6
 70
     0
 43
0.0
 10
6929.376000000001
 20
4920.424489591749
 10
7004.376
 20
4920.844489591748
 10
7004.096000000001
 20
4970.844489591748
 10
6929.096000000001
 20
4970.424489591748
 10
6904.676000000002
 20
4944.434489591748
 10
6929.376000000001
 20
4920.424489591749
  0
LWPOLYLINE
  5
2683
330
6F
100
AcDbEntity
  8
0
100
AcDbPolyline
 90
        6
 70
     0
 43
0.0
 10
6929.846000000002
 20
4837.064489591749
 10
7004.846000000002
 20
4837.484489591748
 10
7004.566000000001
 20
4887.484489591748
 10
6929.566000000001
 20
4887.064489591748
 10
6905.146000000001
 20
4861.074489591747
 10
6929.846000000002
 20
4837.064489591749
  0
LWPOLYLINE
  5
2684
330
6F
100
AcDbEntity
  8
0
100
AcDbPolyline
 90
        6
 70
     0
 43
0.0
 10
6930.696000000001
 20
4752.114489591748
 10
7005.696
 20
4752.534489591748
 10
7005.416000000001
 20
4802.524489591749
 10
6930.416000000001
 20
4802.114489591748
 10
6905.996000000001
 20
4776.114489591747
 10
6930.696000000001
 20
4752.114489591748
  0
LWPOLYLINE
  5
2685
330
6F
100
AcDbEntity
  8
0
100
AcDbPolyline
 90
        6
 70
     0
 43
0.0
 10
6930.326
 20
4667.294489591748
 10
7005.326000000001
 20
4667.714489591747
 10
7005.046000000001
 20
4717.714489591748
 10
6930.046000000001
 20
4717.294489591748
 10
6905.616000000001
 20
4691.294489591748
 10
6930.326
 20
4667.294489591748
  0
LWPOLYLINE
  5
2686
330
6F
100
AcDbEntity
  8
0
100
AcDbPolyline
 90
        6
 70
     0
 43
0.0
 10
6930.886
 20
4583.384489591748
 10
7005.886000000001
 20
4583.804489591748
 10
7005.606
 20
4633.804489591748
 10
6930.606
 20
4633.384489591747
 10
6906.186000000001
 20
4607.384489591748
 10
6930.886
 20
4583.384489591748
  0
LWPOLYLINE
  5
2687
330
6F
100
AcDbEntity
  8
0
100
AcDbPolyline
 90
        6
 70
     0
 43
0.0
 10
6931.356
 20
4500.824489591748
 10
7006.346000000002
 20
4501.244489591748
 10
7006.066000000001
 20
4551.234489591748
 10
6931.076000000001
 20
4550.824489591748
 10
6906.646000000001
 20
4524.824489591748
 10
6931.356
 20
4500.824489591748
  0
LWPOLYLINE
  5
2688
330
6F
100
AcDbEntity
  8
0
100
AcDbPolyline
 90
        6
 70
     0
 43
0.0
 10
6818.306000000001
 20
5044.634489591748
 10
6893.306000000001
 20
5045.054489591748
 10
6893.026
 20
5095.054489591748
 10
6818.026
 20
5094.634489591748
 10
6793.606000000001
 20
5068.634489591748
 10
6818.306000000001
 20
5044.634489591748
  0
LWPOLYLINE
  5
2689
330
6F
100
AcDbEntity
  8
0
100
AcDbPolyline
 90
        6
 70
     0
 43
0.0
 10
6818.096000000001
 20
4959.184489591748
 10
6893.096000000001
 20
4959.604489591749
 10
6892.816
 20
5009.604489591748
 10
6817.816
 20
5009.184489591748
 10
6793.386000000001
 20
4983.194489591748
 10
6818.096000000001
 20
4959.184489591748
  0
LWPOLYLINE
  5
268A
330
6F
100
AcDbEntity
  8
0
100
AcDbPolyline
 90
        6
 70
     0
 43
0.0
 10
6818.556
 20
4875.824489591748
 10
6893.556000000001
 20
4876.244489591748
 10
6893.276000000001
 20
4926.244489591748
 10
6818.276
 20
4925.824489591748
 10
6793.856000000001
 20
4899.834489591748
 10
6818.556
 20
4875.824489591748
  0
LWPOLYLINE
  5
268B
330
6F
100
AcDbEntity
  8
0
100
AcDbPolyline
 90
        6
 70
     0
 43
0.0
 10
6819.406
 20
4790.864489591747
 10
6894.406
 20
4791.284489591748
 10
6894.126000000001
 20
4841.284489591748
 10
6819.126000000001
 20
4840.864489591748
 10
6794.706000000001
 20
4814.874489591748
 10
6819.406
 20
4790.864489591747
  0
LWPOLYLINE
  5
268C
330
6F
100
AcDbEntity
  8
0
100
AcDbPolyline
 90
        6
 70
     0
 43
0.0
 10
6819.036000000001
 20
4706.054489591748
 10
6894.036000000001
 20
4706.464489591748
 10
6893.756000000002
 20
4756.464489591748
 10
6818.756000000002
 20
4756.044489591748
 10
6794.336000000001
 20
4730.054489591748
 10
6819.036000000001
 20
4706.054489591748
  0
LWPOLYLINE
  5
268D
330
6F
100
AcDbEntity
  8
0
100
AcDbPolyline
 90
        6
 70
     0
 43
0.0
 10
6819.606
 20
4622.144489591748
 10
6894.606
 20
4622.564489591748
 10
6894.326000000001
 20
4672.554489591749
 10
6819.326000000001
 20
4672.144489591748
 10
6794.896000000001
 20
4646.144489591748
 10
6819.606
 20
4622.144489591748
  0
LWPOLYLINE
  5
268E
330
6F
100
AcDbEntity
  8
0
100
AcDbPolyline
 90
        6
 70
     0
 43
0.0
 10
6820.066000000001
 20
4539.574489591748
 10
6895.066000000001
 20
4539.994489591747
 10
6894.786
 20
4589.994489591748
 10
6819.786
 20
4589.574489591748
 10
6795.366000000001
 20
4563.584489591748
 10
6820.066000000001
 20
4539.574489591748
  0
LWPOLYLINE
  5
268F
330
6F
100
AcDbEntity
  8
0
100
AcDbPolyline
 90
        6
 70
     0
 43
0.0
 10
7053.656000000001
 20
4801.954489591747
 10
7128.656000000001
 20
4802.374489591748
 10
7128.376000000002
 20
4852.374489591748
 10
7053.376000000001
 20
4851.954489591747
 10
7028.946000000001
 20
4825.964489591748
 10
7053.656000000001
 20
4801.954489591747
  0
LWPOLYLINE
  5
2690
330
6F
100
AcDbEntity
  8
0
100
AcDbPolyline
 90
        6
 70
     0
 43
0.0
 10
6707.036000000001
 20
5081.604489591748
 10
6782.036000000001
 20
5082.024489591749
 10
6781.756000000001
 20
5132.024489591748
 10
6706.756000000002
 20
5131.604489591748
 10
6682.326
 20
5105.604489591748
 10
6707.036000000001
 20
5081.604489591748
  0
LWPOLYLINE
  5
2691
330
6F
100
AcDbEntity
  8
0
100
AcDbPolyline
 90
        6
 70
     0
 43
0.0
 10
6710.626000000001
 20
3740.564489591748
 10
6785.626
 20
3740.984489591749
 10
6785.346000000001
 20
3790.984489591749
 10
6710.346000000001
 20
3790.564489591748
 10
6685.926000000002
 20
3764.574489591749
 10
6710.626000000001
 20
3740.564489591748
  0
LWPOLYLINE
  5
2692
330
6F
100
AcDbEntity
  8
0
100
AcDbPolyline
 90
        6
 70
     0
 43
0.0
 10
7055.006000000002
 20
4302.104489591748
 10
7130.006000000001
 20
4302.524489591749
 10
7129.726000000001
 20
4352.524489591749
 10
7054.726000000001
 20
4352.104489591748
 10
7030.306000000002
 20
4326.104489591748
 10
7055.006000000002
 20
4302.104489591748
  0
LWPOLYLINE
  5
2693
330
6F
100
AcDbEntity
  8
0
100
AcDbPolyline
 90
        6
 70
     0
 43
0.0
 10
7054.776000000001
 20
4218.044489591748
 10
7129.776000000001
 20
4218.464489591748
 10
7129.496000000002
 20
4268.464489591748
 10
7054.496000000002
 20
4268.044489591748
 10
7030.076000000001
 20
4242.054489591748
 10
7054.776000000001
 20
4218.044489591748
  0
LWPOLYLINE
  5
2694
330
6F
100
AcDbEntity
  8
0
100
AcDbPolyline
 90
        6
 70
     0
 43
0.0
 10
7054.566000000001
 20
4132.594489591748
 10
7129.566000000001
 20
4133.014489591748
 10
7129.286
 20
4183.014489591748
 10
7054.286000000001
 20
4182.594489591748
 10
7029.866000000001
 20
4156.604489591749
 10
7054.566000000001
 20
4132.594489591748
  0
LWPOLYLINE
  5
2695
330
6F
100
AcDbEntity
  8
0
100
AcDbPolyline
 90
        6
 70
     0
 43
0.0
 10
7055.026000000001
 20
4049.234489591748
 10
7130.026
 20
4049.654489591748
 10
7129.746000000001
 20
4099.654489591748
 10
7054.746000000001
 20
4099.234489591747
 10
7030.326000000001
 20
4073.244489591748
 10
7055.026000000001
 20
4049.234489591748
  0
LWPOLYLINE
  5
2696
330
6F
100
AcDbEntity
  8
0
100
AcDbPolyline
 90
        6
 70
     0
 43
0.0
 10
7055.876000000001
 20
3964.284489591748
 10
7130.876
 20
3964.704489591748
 10
7130.596000000001
 20
4014.704489591748
 10
7055.596000000001
 20
4014.284489591747
 10
7031.176000000002
 20
3988.284489591748
 10
7055.876000000001
 20
3964.284489591748
  0
LWPOLYLINE
  5
2697
330
6F
100
AcDbEntity
  8
0
100
AcDbPolyline
 90
        6
 70
     0
 43
0.0
 10
7055.506000000001
 20
3879.464489591748
 10
7130.506000000001
 20
3879.884489591749
 10
7130.226
 20
3929.884489591748
 10
7055.226000000001
 20
3929.464489591748
 10
7030.806000000001
 20
3903.464489591748
 10
7055.506000000001
 20
3879.464489591748
  0
LWPOLYLINE
  5
2698
330
6F
100
AcDbEntity
  8
0
100
AcDbPolyline
 90
        6
 70
     0
 43
0.0
 10
7055.626000000001
 20
4382.454489591747
 10
7130.626000000001
 20
4382.874489591748
 10
7130.346000000002
 20
4432.864489591747
 10
7055.346000000001
 20
4432.454489591747
 10
7030.926
 20
4406.454489591747
 10
7055.626000000001
 20
4382.454489591747
  0
LWPOLYLINE
  5
2699
330
6F
100
AcDbEntity
  8
0
100
AcDbPolyline
 90
        6
 70
     0
 43
0.0
 10
6931.196000000001
 20
4337.214489591747
 10
7006.196000000001
 20
4337.634489591748
 10
7005.916
 20
4387.634489591748
 10
6930.916
 20
4387.214489591747
 10
6906.496000000001
 20
4361.214489591747
 10
6931.196000000001
 20
4337.214489591747
  0
LWPOLYLINE
  5
269A
330
6F
100
AcDbEntity
  8
0
100
AcDbPolyline
 90
        6
 70
     0
 43
0.0
 10
6930.976000000001
 20
4253.154489591747
 10
7005.976000000001
 20
4253.574489591747
 10
7005.696
 20
4303.574489591748
 10
6930.696000000001
 20
4303.154489591747
 10
6906.276000000001
 20
4277.154489591747
 10
6930.976000000001
 20
4253.154489591747
  0
LWPOLYLINE
  5
269B
330
6F
100
AcDbEntity
  8
0
100
AcDbPolyline
 90
        6
 70
     0
 43
0.0
 10
6930.756000000001
 20
4167.704489591748
 10
7005.756000000001
 20
4168.124489591748
 10
7005.476
 20
4218.124489591748
 10
6930.476
 20
4217.704489591748
 10
6906.056000000001
 20
4191.714489591748
 10
6930.756000000001
 20
4167.704489591748
  0
LWPOLYLINE
  5
269C
330
6F
100
AcDbEntity
  8
0
100
AcDbPolyline
 90
        6
 70
     0
 43
0.0
 10
6931.226000000001
 20
4084.344489591749
 10
7006.226000000001
 20
4084.764489591748
 10
7005.946000000001
 20
4134.764489591748
 10
6930.946000000002
 20
4134.344489591748
 10
6906.516000000002
 20
4108.354489591748
 10
6931.226000000001
 20
4084.344489591749
  0
LWPOLYLINE
  5
269D
330
6F
100
AcDbEntity
  8
0
100
AcDbPolyline
 90
        6
 70
     0
 43
0.0
 10
6932.076000000001
 20
3999.394489591749
 10
7007.066
 20
3999.804489591748
 10
7006.786000000001
 20
4049.804489591748
 10
6931.796000000002
 20
4049.384489591748
 10
6907.366
 20
4023.394489591748
 10
6932.076000000001
 20
3999.394489591749
  0
LWPOLYLINE
  5
269E
330
6F
100
AcDbEntity
  8
0
100
AcDbPolyline
 90
        6
 70
     0
 43
0.0
 10
6931.696000000001
 20
3914.574489591749
 10
7006.696000000001
 20
3914.984489591749
 10
7006.416000000001
 20
3964.984489591749
 10
6931.416000000002
 20
3964.564489591749
 10
6906.996000000001
 20
3938.574489591749
 10
6931.696000000001
 20
3914.574489591749
  0
LWPOLYLINE
  5
269F
330
6F
100
AcDbEntity
  8
0
100
AcDbPolyline
 90
        6
 70
     0
 43
0.0
 10
6932.266000000002
 20
3830.664489591748
 10
7007.266000000001
 20
3831.084489591749
 10
7006.986000000001
 20
3881.084489591748
 10
6931.986000000001
 20
3880.664489591748
 10
6907.566000000001
 20
3854.664489591748
 10
6932.266000000002
 20
3830.664489591748
  0
LWPOLYLINE
  5
26A0
330
6F
100
AcDbEntity
  8
0
100
AcDbPolyline
 90
        6
 70
     0
 43
0.0
 10
6931.816000000001
 20
4417.554489591748
 10
7006.816
 20
4417.974489591748
 10
7006.536000000001
 20
4467.974489591749
 10
6931.536000000001
 20
4467.554489591748
 10
6907.116000000001
 20
4441.564489591748
 10
6931.816000000001
 20
4417.554489591748
  0
LWPOLYLINE
  5
26A1
330
6F
100
AcDbEntity
  8
0
100
AcDbPolyline
 90
        6
 70
     0
 43
0.0
 10
6819.916
 20
4375.974489591748
 10
6894.906000000002
 20
4376.394489591748
 10
6894.636000000001
 20
4426.384489591748
 10
6819.636000000001
 20
4425.974489591748
 10
6795.206000000002
 20
4399.974489591748
 10
6819.916
 20
4375.974489591748
  0
LWPOLYLINE
  5
26A2
330
6F
100
AcDbEntity
  8
0
100
AcDbPolyline
 90
        6
 70
     0
 43
0.0
 10
6819.686
 20
4291.914489591748
 10
6894.686
 20
4292.334489591747
 10
6894.406
 20
4342.334489591748
 10
6819.406
 20
4341.914489591748
 10
6794.986000000001
 20
4315.914489591747
 10
6819.686
 20
4291.914489591748
  0
LWPOLYLINE
  5
26A3
330
6F
100
AcDbEntity
  8
0
100
AcDbPolyline
 90
        6
 70
     0
 43
0.0
 10
6819.466000000002
 20
4206.464489591748
 10
6894.466000000001
 20
4206.884489591748
 10
6894.186000000001
 20
4256.884489591748
 10
6819.186000000001
 20
4256.464489591748
 10
6794.766000000001
 20
4230.474489591748
 10
6819.466000000002
 20
4206.464489591748
  0
LWPOLYLINE
  5
26A4
330
6F
100
AcDbEntity
  8
0
100
AcDbPolyline
 90
        6
 70
     0
 43
0.0
 10
6819.936000000001
 20
4123.104489591749
 10
6894.936000000001
 20
4123.524489591749
 10
6894.656000000001
 20
4173.524489591748
 10
6819.656000000001
 20
4173.104489591748
 10
6795.236000000001
 20
4147.114489591747
 10
6819.936000000001
 20
4123.104489591749
  0
LWPOLYLINE
  5
26A5
330
6F
100
AcDbEntity
  8
0
100
AcDbPolyline
 90
        6
 70
     0
 43
0.0
 10
6820.786000000001
 20
4038.144489591748
 10
6895.786000000001
 20
4038.564489591748
 10
6895.506000000001
 20
4088.564489591749
 10
6820.506000000001
 20
4088.144489591748
 10
6796.086000000001
 20
4062.154489591748
 10
6820.786000000001
 20
4038.144489591748
  0
LWPOLYLINE
  5
26A6
330
6F
100
AcDbEntity
  8
0
100
AcDbPolyline
 90
        6
 70
     0
 43
0.0
 10
6820.416000000001
 20
3953.324489591749
 10
6895.416000000001
 20
3953.744489591748
 10
6895.136
 20
4003.744489591748
 10
6820.136000000001
 20
4003.324489591749
 10
6795.706000000001
 20
3977.334489591748
 10
6820.416000000001
 20
3953.324489591749
  0
LWPOLYLINE
  5
26A7
330
6F
100
AcDbEntity
  8
0
100
AcDbPolyline
 90
        6
 70
     0
 43
0.0
 10
6820.976
 20
3869.414489591748
 10
6895.976
 20
3869.834489591748
 10
6895.696
 20
3919.834489591748
 10
6820.696000000001
 20
3919.414489591748
 10
6796.276
 20
3893.424489591748
 10
6820.976
 20
3869.414489591748
  0
LWPOLYLINE
  5
26A8
330
6F
100
AcDbEntity
  8
0
100
AcDbPolyline
 90
        6
 70
     0
 43
0.0
 10
6821.446
 20
3786.854489591747
 10
6896.436000000001
 20
3787.274489591748
 10
6896.156000000001
 20
3837.274489591748
 10
6821.166000000001
 20
3836.854489591747
 10
6796.736000000001
 20
3810.864489591748
 10
6821.446
 20
3786.854489591747
  0
LWPOLYLINE
  5
26A9
330
6F
100
AcDbEntity
  8
0
100
AcDbPolyline
 90
        6
 70
     0
 43
0.0
 10
6708.636000000002
 20
4412.934489591748
 10
6783.636000000001
 20
4413.354489591749
 10
6783.356000000001
 20
4463.354489591749
 10
6708.356000000001
 20
4462.934489591748
 10
6683.936000000001
 20
4436.944489591748
 10
6708.636000000002
 20
4412.934489591748
  0
LWPOLYLINE
  5
26AA
330
6F
100
AcDbEntity
  8
0
100
AcDbPolyline
 90
        6
 70
     0
 43
0.0
 10
6708.406
 20
4328.884489591748
 10
6783.406000000001
 20
4329.304489591748
 10
6783.126000000001
 20
4379.304489591748
 10
6708.126000000001
 20
4378.884489591748
 10
6683.706
 20
4352.884489591748
 10
6708.406
 20
4328.884489591748
  0
LWPOLYLINE
  5
26AB
330
6F
100
AcDbEntity
  8
0
100
AcDbPolyline
 90
        6
 70
     0
 43
0.0
 10
6708.196
 20
4243.434489591748
 10
6783.186
 20
4243.854489591749
 10
6782.916000000001
 20
4293.854489591748
 10
6707.916000000001
 20
4293.434489591748
 10
6683.486000000001
 20
4267.434489591749
 10
6708.196
 20
4243.434489591748
  0
LWPOLYLINE
  5
26AC
330
6F
100
AcDbEntity
  8
0
100
AcDbPolyline
 90
        6
 70
     0
 43
0.0
 10
6708.656000000001
 20
4160.074489591748
 10
6783.656
 20
4160.494489591747
 10
6783.376000000001
 20
4210.494489591748
 10
6708.376000000001
 20
4210.074489591748
 10
6683.956000000001
 20
4184.084489591747
 10
6708.656000000001
 20
4160.074489591748
  0
LWPOLYLINE
  5
26AD
330
6F
100
AcDbEntity
  8
0
100
AcDbPolyline
 90
        6
 70
     0
 43
0.0
 10
6709.506000000001
 20
4075.114489591747
 10
6784.506000000002
 20
4075.534489591748
 10
6784.226000000001
 20
4125.534489591748
 10
6709.226000000001
 20
4125.114489591747
 10
6684.806000000001
 20
4099.124489591748
 10
6709.506000000001
 20
4075.114489591747
  0
LWPOLYLINE
  5
26AE
330
6F
100
AcDbEntity
  8
0
100
AcDbPolyline
 90
        6
 70
     0
 43
0.0
 10
6709.136
 20
3990.294489591748
 10
6784.136000000001
 20
3990.714489591749
 10
6783.856
 20
4040.714489591748
 10
6708.856
 20
4040.294489591747
 10
6684.436000000001
 20
4014.304489591748
 10
6709.136
 20
3990.294489591748
  0
LWPOLYLINE
  5
26AF
330
6F
100
AcDbEntity
  8
0
100
AcDbPolyline
 90
        6
 70
     0
 43
0.0
 10
6709.706000000001
 20
3906.384489591749
 10
6784.706000000001
 20
3906.804489591748
 10
6784.426000000002
 20
3956.804489591748
 10
6709.426000000002
 20
3956.384489591748
 10
6684.996000000001
 20
3930.394489591748
 10
6709.706000000001
 20
3906.384489591749
  0
LWPOLYLINE
  5
26B0
330
6F
100
AcDbEntity
  8
0
100
AcDbPolyline
 90
        6
 70
     0
 43
0.0
 10
6710.166
 20
3823.824489591749
 10
6785.166000000001
 20
3824.244489591748
 10
6784.886000000001
 20
3874.244489591748
 10
6709.886000000001
 20
3873.824489591749
 10
6685.466000000001
 20
3847.834489591748
 10
6710.166
 20
3823.824489591749
  0
LWPOLYLINE
  5
26B1
330
6F
100
AcDbEntity
  8
0
  6
Continuous
100
AcDbPolyline
 90
        5
 70
     1
 43
0.0
 10
6785.346000000001
 20
3790.984489591749
 10
6785.626
 20
3740.984489591749
 10
6710.626000000001
 20
3740.564489591748
 10
6685.926000000002
 20
3764.574489591749
 10
6710.346000000001
 20
3790.564489591748
  0
LWPOLYLINE
  5
26B2
330
6F
100
AcDbEntity
  8
0
  6
Continuous
100
AcDbPolyline
 90
        5
 70
     1
 43
0.0
 10
6782.036000000001
 20
5082.024489591749
 10
6707.036000000001
 20
5081.604489591748
 10
6682.326
 20
5105.604489591748
 10
6706.756000000002
 20
5131.604489591748
 10
6781.756000000001
 20
5132.024489591748
  0
LWPOLYLINE
  5
26B3
330
6F
100
AcDbEntity
  8
0
  6
Continuous
100
AcDbPolyline
 90
        5
 70
     1
 43
0.0
 10
6784.886000000001
 20
3874.244489591748
 10
6785.166000000001
 20
3824.244489591748
 10
6710.166
 20
3823.824489591749
 10
6685.466000000001
 20
3847.834489591748
 10
6709.886000000001
 20
3873.824489591749
  0
LWPOLYLINE
  5
26B4
330
6F
100
AcDbEntity
  8
0
  6
Continuous
100
AcDbPolyline
 90
        5
 70
     1
 43
0.0
 10
6781.816
 20
4996.574489591748
 10
6706.816
 20
4996.154489591748
 10
6682.116
 20
5020.164489591748
 10
6706.536000000001
 20
5046.154489591748
 10
6781.536000000001
 20
5046.574489591748
  0
LWPOLYLINE
  5
26B5
330
6F
100
AcDbEntity
  8
0
  6
Continuous
100
AcDbPolyline
 90
        5
 70
     1
 43
0.0
 10
6784.426000000002
 20
3956.804489591748
 10
6784.706000000001
 20
3906.804489591748
 10
6709.706000000001
 20
3906.384489591749
 10
6684.996000000001
 20
3930.394489591748
 10
6709.426000000002
 20
3956.384489591748
  0
LWPOLYLINE
  5
26B6
330
6F
100
AcDbEntity
  8
0
  6
Continuous
100
AcDbPolyline
 90
        5
 70
     1
 43
0.0
 10
6782.276
 20
4913.214489591748
 10
6707.286
 20
4912.794489591748
 10
6682.576000000001
 20
4936.804489591748
 10
6707.006000000001
 20
4962.794489591748
 10
6781.996000000001
 20
4963.214489591749
  0
LWPOLYLINE
  5
26B7
330
6F
100
AcDbEntity
  8
0
  6
Continuous
100
AcDbPolyline
 90
        5
 70
     1
 43
0.0
 10
6893.306000000001
 20
5045.054489591748
 10
6818.306000000001
 20
5044.634489591748
 10
6793.606000000001
 20
5068.634489591748
 10
6818.026
 20
5094.634489591748
 10
6893.026
 20
5095.054489591748
  0
LWPOLYLINE
  5
26B8
330
6F
100
AcDbEntity
  8
0
  6
Continuous
100
AcDbPolyline
 90
        5
 70
     1
 43
0.0
 10
6896.156000000001
 20
3837.274489591748
 10
6896.436000000001
 20
3787.274489591748
 10
6821.446
 20
3786.854489591747
 10
6796.736000000001
 20
3810.864489591748
 10
6821.166000000001
 20
3836.854489591747
  0
LWPOLYLINE
  5
26B9
330
6F
100
AcDbEntity
  8
0
  6
Continuous
100
AcDbPolyline
 90
        5
 70
     1
 43
0.0
 10
6783.856
 20
4040.714489591748
 10
6784.136000000001
 20
3990.714489591749
 10
6709.136
 20
3990.294489591748
 10
6684.436000000001
 20
4014.304489591748
 10
6708.856
 20
4040.294489591747
  0
LWPOLYLINE
  5
26BA
330
6F
100
AcDbEntity
  8
0
  6
Continuous
100
AcDbPolyline
 90
        5
 70
     1
 43
0.0
 10
6783.126000000001
 20
4828.254489591748
 10
6708.126000000001
 20
4827.834489591748
 10
6683.426000000001
 20
4851.844489591748
 10
6707.856000000001
 20
4877.834489591748
 10
6782.846000000002
 20
4878.254489591748
  0
LWPOLYLINE
  5
26BB
330
6F
100
AcDbEntity
  8
0
  6
Continuous
100
AcDbPolyline
 90
        5
 70
     1
 43
0.0
 10
6893.096000000001
 20
4959.604489591749
 10
6818.096000000001
 20
4959.184489591748
 10
6793.386000000001
 20
4983.194489591748
 10
6817.816
 20
5009.184489591748
 10
6892.816
 20
5009.604489591748
  0
LWPOLYLINE
  5
26BC
330
6F
100
AcDbEntity
  8
0
  6
Continuous
100
AcDbPolyline
 90
        5
 70
     1
 43
0.0
 10
6895.696
 20
3919.834489591748
 10
6895.976
 20
3869.834489591748
 10
6820.976
 20
3869.414489591748
 10
6796.276
 20
3893.424489591748
 10
6820.696000000001
 20
3919.414489591748
  0
LWPOLYLINE
  5
26BD
330
6F
100
AcDbEntity
  8
0
  6
Continuous
100
AcDbPolyline
 90
        5
 70
     1
 43
0.0
 10
6784.226000000001
 20
4125.534489591748
 10
6784.506000000002
 20
4075.534489591748
 10
6709.506000000001
 20
4075.114489591747
 10
6684.806000000001
 20
4099.124489591748
 10
6709.226000000001
 20
4125.114489591747
  0
LWPOLYLINE
  5
26BE
330
6F
100
AcDbEntity
  8
0
  6
Continuous
100
AcDbPolyline
 90
        5
 70
     1
 43
0.0
 10
6782.756000000002
 20
4743.434489591748
 10
6707.756000000002
 20
4743.014489591748
 10
6683.056000000002
 20
4767.024489591748
 10
6707.476000000001
 20
4793.014489591748
 10
6782.476000000001
 20
4793.434489591748
  0
LWPOLYLINE
  5
26BF
330
6F
100
AcDbEntity
  8
0
  6
Continuous
100
AcDbPolyline
 90
        5
 70
     1
 43
0.0
 10
6783.376000000001
 20
4210.494489591748
 10
6783.656
 20
4160.494489591747
 10
6708.656000000001
 20
4160.074489591748
 10
6683.956000000001
 20
4184.084489591747
 10
6708.376000000001
 20
4210.074489591748
  0
LWPOLYLINE
  5
26C0
330
6F
100
AcDbEntity
  8
0
  6
Continuous
100
AcDbPolyline
 90
        5
 70
     1
 43
0.0
 10
6783.326000000001
 20
4659.524489591748
 10
6708.326000000001
 20
4659.104489591748
 10
6683.626000000001
 20
4683.114489591747
 10
6708.046000000002
 20
4709.104489591748
 10
6783.046000000002
 20
4709.524489591749
  0
LWPOLYLINE
  5
26C1
330
6F
100
AcDbEntity
  8
0
  6
Continuous
100
AcDbPolyline
 90
        5
 70
     1
 43
0.0
 10
7004.596000000002
 20
5006.294489591748
 10
6929.596000000002
 20
5005.874489591747
 10
6904.896
 20
5029.884489591748
 10
6929.316000000001
 20
5055.874489591747
 10
7004.316000000001
 20
5056.294489591748
  0
LWPOLYLINE
  5
26C2
330
6F
100
AcDbEntity
  8
0
  6
Continuous
100
AcDbPolyline
 90
        5
 70
     1
 43
0.0
 10
6893.556000000001
 20
4876.244489591748
 10
6818.556
 20
4875.824489591748
 10
6793.856000000001
 20
4899.834489591748
 10
6818.276
 20
4925.824489591748
 10
6893.276000000001
 20
4926.244489591748
  0
LWPOLYLINE
  5
26C3
330
6F
100
AcDbEntity
  8
0
  6
Continuous
100
AcDbPolyline
 90
        5
 70
     1
 43
0.0
 10
6895.136
 20
4003.744489591748
 10
6895.416000000001
 20
3953.744489591748
 10
6820.416000000001
 20
3953.324489591749
 10
6795.706000000001
 20
3977.334489591748
 10
6820.136000000001
 20
4003.324489591749
  0
LWPOLYLINE
  5
26C4
330
6F
100
AcDbEntity
  8
0
  6
Continuous
100
AcDbPolyline
 90
        5
 70
     1
 43
0.0
 10
7006.986000000001
 20
3881.084489591748
 10
7007.266000000001
 20
3831.084489591749
 10
6932.266000000002
 20
3830.664489591748
 10
6907.566000000001
 20
3854.664489591748
 10
6931.986000000001
 20
3880.664489591748
  0
LWPOLYLINE
  5
26C5
330
6F
100
AcDbEntity
  8
0
  6
Continuous
100
AcDbPolyline
 90
        5
 70
     1
 43
0.0
 10
6782.916000000001
 20
4293.854489591748
 10
6783.186
 20
4243.854489591749
 10
6708.196
 20
4243.434489591748
 10
6683.486000000001
 20
4267.434489591749
 10
6707.916000000001
 20
4293.434489591748
  0
LWPOLYLINE
  5
26C6
330
6F
100
AcDbEntity
  8
0
  6
Continuous
100
AcDbPolyline
 90
        5
 70
     1
 43
0.0
 10
6783.786
 20
4576.964489591747
 10
6708.786
 20
4576.544489591748
 10
6684.086
 20
4600.554489591748
 10
6708.506000000001
 20
4626.544489591748
 10
6783.506000000001
 20
4626.964489591748
  0
LWPOLYLINE
  5
26C7
330
6F
100
AcDbEntity
  8
0
  6
Continuous
100
AcDbPolyline
 90
        5
 70
     1
 43
0.0
 10
6783.126000000001
 20
4379.304489591748
 10
6783.406000000001
 20
4329.304489591748
 10
6708.406
 20
4328.884489591748
 10
6683.706
 20
4352.884489591748
 10
6708.126000000001
 20
4378.884489591748
  0
LWPOLYLINE
  5
26C8
330
6F
100
AcDbEntity
  8
0
  6
Continuous
100
AcDbPolyline
 90
        5
 70
     1
 43
0.0
 10
6784.256000000002
 20
4493.704489591748
 10
6709.256000000002
 20
4493.284489591747
 10
6684.546000000001
 20
4517.294489591748
 10
6708.976000000001
 20
4543.284489591747
 10
6783.976000000001
 20
4543.704489591748
  0
LWPOLYLINE
  5
26C9
330
6F
100
AcDbEntity
  8
0
  6
Continuous
100
AcDbPolyline
 90
        5
 70
     1
 43
0.0
 10
6783.636000000001
 20
4413.354489591749
 10
6708.636000000002
 20
4412.934489591748
 10
6683.936000000001
 20
4436.944489591748
 10
6708.356000000001
 20
4462.934489591748
 10
6783.356000000001
 20
4463.354489591749
  0
LWPOLYLINE
  5
26CA
330
6F
100
AcDbEntity
  8
0
  6
Continuous
100
AcDbPolyline
 90
        5
 70
     1
 43
0.0
 10
6894.406
 20
4791.284489591748
 10
6819.406
 20
4790.864489591747
 10
6794.706000000001
 20
4814.874489591748
 10
6819.126000000001
 20
4840.864489591748
 10
6894.126000000001
 20
4841.284489591748
  0
LWPOLYLINE
  5
26CB
330
6F
100
AcDbEntity
  8
0
  6
Continuous
100
AcDbPolyline
 90
        5
 70
     1
 43
0.0
 10
6895.506000000001
 20
4088.564489591749
 10
6895.786000000001
 20
4038.564489591748
 10
6820.786000000001
 20
4038.144489591748
 10
6796.086000000001
 20
4062.154489591748
 10
6820.506000000001
 20
4088.144489591748
  0
LWPOLYLINE
  5
26CC
330
6F
100
AcDbEntity
  8
0
  6
Continuous
100
AcDbPolyline
 90
        5
 70
     1
 43
0.0
 10
7004.376
 20
4920.844489591748
 10
6929.376000000001
 20
4920.424489591749
 10
6904.676000000002
 20
4944.434489591748
 10
6929.096000000001
 20
4970.424489591748
 10
7004.096000000001
 20
4970.844489591748
  0
LWPOLYLINE
  5
26CD
330
6F
100
AcDbEntity
  8
0
  6
Continuous
100
AcDbPolyline
 90
        5
 70
     1
 43
0.0
 10
7006.416000000001
 20
3964.984489591749
 10
7006.696000000001
 20
3914.984489591749
 10
6931.696000000001
 20
3914.574489591749
 10
6906.996000000001
 20
3938.574489591749
 10
6931.416000000002
 20
3964.564489591749
  0
LWPOLYLINE
  5
26CE
330
6F
100
AcDbEntity
  8
0
  6
Continuous
100
AcDbPolyline
 90
        5
 70
     1
 43
0.0
 10
6894.036000000001
 20
4706.464489591748
 10
6819.036000000001
 20
4706.054489591748
 10
6794.336000000001
 20
4730.054489591748
 10
6818.756000000002
 20
4756.044489591748
 10
6893.756000000002
 20
4756.464489591748
  0
LWPOLYLINE
  5
26CF
330
6F
100
AcDbEntity
  8
0
  6
Continuous
100
AcDbPolyline
 90
        5
 70
     1
 43
0.0
 10
6894.656000000001
 20
4173.524489591748
 10
6894.936000000001
 20
4123.524489591749
 10
6819.936000000001
 20
4123.104489591749
 10
6795.236000000001
 20
4147.114489591747
 10
6819.656000000001
 20
4173.104489591748
  0
LWPOLYLINE
  5
26D0
330
6F
100
AcDbEntity
  8
0
  6
Continuous
100
AcDbPolyline
 90
        5
 70
     1
 43
0.0
 10
6894.186000000001
 20
4256.884489591748
 10
6894.466000000001
 20
4206.884489591748
 10
6819.466000000002
 20
4206.464489591748
 10
6794.766000000001
 20
4230.474489591748
 10
6819.186000000001
 20
4256.464489591748
  0
LWPOLYLINE
  5
26D1
330
6F
100
AcDbEntity
  8
0
  6
Continuous
100
AcDbPolyline
 90
        5
 70
     1
 43
0.0
 10
6894.606
 20
4622.564489591748
 10
6819.606
 20
4622.144489591748
 10
6794.896000000001
 20
4646.144489591748
 10
6819.326000000001
 20
4672.144489591748
 10
6894.326000000001
 20
4672.554489591749
  0
LWPOLYLINE
  5
26D2
330
6F
100
AcDbEntity
  8
0
  6
Continuous
100
AcDbPolyline
 90
        5
 70
     1
 43
0.0
 10
7004.846000000002
 20
4837.484489591748
 10
6929.846000000002
 20
4837.064489591749
 10
6905.146000000001
 20
4861.074489591747
 10
6929.566000000001
 20
4887.064489591748
 10
7004.566000000001
 20
4887.484489591748
  0
LWPOLYLINE
  5
26D3
330
6F
100
AcDbEntity
  8
0
  6
Continuous
100
AcDbPolyline
 90
        5
 70
     1
 43
0.0
 10
7006.786000000001
 20
4049.804489591748
 10
7007.066
 20
3999.804489591748
 10
6932.076000000001
 20
3999.394489591749
 10
6907.366
 20
4023.394489591748
 10
6931.796000000002
 20
4049.384489591748
  0
LWPOLYLINE
  5
26D4
330
6F
100
AcDbEntity
  8
0
  6
Continuous
100
AcDbPolyline
 90
        5
 70
     1
 43
0.0
 10
7130.226
 20
3929.884489591748
 10
7130.506000000001
 20
3879.884489591749
 10
7055.506000000001
 20
3879.464489591748
 10
7030.806000000001
 20
3903.464489591748
 10
7055.226000000001
 20
3929.464489591748
  0
LWPOLYLINE
  5
26D5
330
6F
100
AcDbEntity
  8
0
  6
Continuous
100
AcDbPolyline
 90
        5
 70
     1
 43
0.0
 10
6894.406
 20
4342.334489591748
 10
6894.686
 20
4292.334489591747
 10
6819.686
 20
4291.914489591748
 10
6794.986000000001
 20
4315.914489591747
 10
6819.406
 20
4341.914489591748
  0
LWPOLYLINE
  5
26D6
330
6F
100
AcDbEntity
  8
0
  6
Continuous
100
AcDbPolyline
 90
        5
 70
     1
 43
0.0
 10
6895.066000000001
 20
4539.994489591747
 10
6820.066000000001
 20
4539.574489591748
 10
6795.366000000001
 20
4563.584489591748
 10
6819.786
 20
4589.574489591748
 10
6894.786
 20
4589.994489591748
  0
LWPOLYLINE
  5
26D7
330
6F
100
AcDbEntity
  8
0
  6
Continuous
100
AcDbPolyline
 90
        5
 70
     1
 43
0.0
 10
6894.636000000001
 20
4426.384489591748
 10
6894.906000000002
 20
4376.394489591748
 10
6819.916
 20
4375.974489591748
 10
6795.206000000002
 20
4399.974489591748
 10
6819.636000000001
 20
4425.974489591748
  0
LWPOLYLINE
  5
26D8
330
6F
100
AcDbEntity
  8
0
  6
Continuous
100
AcDbPolyline
 90
        5
 70
     1
 43
0.0
 10
6895.526000000001
 20
4456.734489591748
 10
6820.526
 20
4456.314489591749
 10
6795.826000000001
 20
4480.324489591748
 10
6820.246000000001
 20
4506.314489591749
 10
6895.246000000001
 20
4506.734489591748
  0
LWPOLYLINE
  5
26D9
330
6F
100
AcDbEntity
  8
0
  6
Continuous
100
AcDbPolyline
 90
        5
 70
     1
 43
0.0
 10
7005.696
 20
4752.534489591748
 10
6930.696000000001
 20
4752.114489591748
 10
6905.996000000001
 20
4776.114489591747
 10
6930.416000000001
 20
4802.114489591748
 10
7005.416000000001
 20
4802.524489591749
  0
LWPOLYLINE
  5
26DA
330
6F
100
AcDbEntity
  8
0
  6
Continuous
100
AcDbPolyline
 90
        5
 70
     1
 43
0.0
 10
7005.946000000001
 20
4134.764489591748
 10
7006.226000000001
 20
4084.764489591748
 10
6931.226000000001
 20
4084.344489591749
 10
6906.516000000002
 20
4108.354489591748
 10
6930.946000000002
 20
4134.344489591748
  0
LWPOLYLINE
  5
26DB
330
6F
100
AcDbEntity
  8
0
  6
Continuous
100
AcDbPolyline
 90
        5
 70
     1
 43
0.0
 10
7128.186000000001
 20
4885.734489591747
 10
7053.186000000001
 20
4885.314489591749
 10
7028.486
 20
4909.324489591748
 10
7052.906000000001
 20
4935.314489591749
 10
7127.906000000002
 20
4935.734489591748
  0
LWPOLYLINE
  5
26DC
330
6F
100
AcDbEntity
  8
0
  6
Continuous
100
AcDbPolyline
 90
        5
 70
     1
 43
0.0
 10
7130.596000000001
 20
4014.704489591748
 10
7130.876
 20
3964.704489591748
 10
7055.876000000001
 20
3964.284489591748
 10
7031.176000000002
 20
3988.284489591748
 10
7055.596000000001
 20
4014.284489591747
  0
LWPOLYLINE
  5
26DD
330
6F
100
AcDbEntity
  8
0
  6
Continuous
100
AcDbPolyline
 90
        5
 70
     1
 43
0.0
 10
7005.326000000001
 20
4667.714489591747
 10
6930.326
 20
4667.294489591748
 10
6905.616000000001
 20
4691.294489591748
 10
6930.046000000001
 20
4717.294489591748
 10
7005.046000000001
 20
4717.714489591748
  0
LWPOLYLINE
  5
26DE
330
6F
100
AcDbEntity
  8
0
  6
Continuous
100
AcDbPolyline
 90
        5
 70
     1
 43
0.0
 10
7005.476
 20
4218.124489591748
 10
7005.756000000001
 20
4168.124489591748
 10
6930.756000000001
 20
4167.704489591748
 10
6906.056000000001
 20
4191.714489591748
 10
6930.476
 20
4217.704489591748
  0
LWPOLYLINE
  5
26DF
330
6F
100
AcDbEntity
  8
0
  6
Continuous
100
AcDbPolyline
 90
        5
 70
     1
 43
0.0
 10
7005.886000000001
 20
4583.804489591748
 10
6930.886
 20
4583.384489591748
 10
6906.186000000001
 20
4607.384489591748
 10
6930.606
 20
4633.384489591747
 10
7005.606
 20
4633.804489591748
  0
LWPOLYLINE
  5
26E0
330
6F
100
AcDbEntity
  8
0
  6
Continuous
100
AcDbPolyline
 90
        5
 70
     1
 43
0.0
 10
7128.656000000001
 20
4802.374489591748
 10
7053.656000000001
 20
4801.954489591747
 10
7028.946000000001
 20
4825.964489591748
 10
7053.376000000001
 20
4851.954489591747
 10
7128.376000000002
 20
4852.374489591748
  0
LWPOLYLINE
  5
26E1
330
6F
100
AcDbEntity
  8
0
  6
Continuous
100
AcDbPolyline
 90
        5
 70
     1
 43
0.0
 10
7005.696
 20
4303.574489591748
 10
7005.976000000001
 20
4253.574489591747
 10
6930.976000000001
 20
4253.154489591747
 10
6906.276000000001
 20
4277.154489591747
 10
6930.696000000001
 20
4303.154489591747
  0
LWPOLYLINE
  5
26E2
330
6F
100
AcDbEntity
  8
0
  6
Continuous
100
AcDbPolyline
 90
        5
 70
     1
 43
0.0
 10
7006.346000000002
 20
4501.244489591748
 10
6931.356
 20
4500.824489591748
 10
6906.646000000001
 20
4524.824489591748
 10
6931.076000000001
 20
4550.824489591748
 10
7006.066000000001
 20
4551.234489591748
  0
LWPOLYLINE
  5
26E3
330
6F
100
AcDbEntity
  8
0
  6
Continuous
100
AcDbPolyline
 90
        5
 70
     1
 43
0.0
 10
7005.916
 20
4387.634489591748
 10
7006.196000000001
 20
4337.634489591748
 10
6931.196000000001
 20
4337.214489591747
 10
6906.496000000001
 20
4361.214489591747
 10
6930.916
 20
4387.214489591747
  0
LWPOLYLINE
  5
26E4
330
6F
100
AcDbEntity
  8
0
  6
Continuous
100
AcDbPolyline
 90
        5
 70
     1
 43
0.0
 10
7129.746000000001
 20
4099.654489591748
 10
7130.026
 20
4049.654489591748
 10
7055.026000000001
 20
4049.234489591748
 10
7030.326000000001
 20
4073.244489591748
 10
7054.746000000001
 20
4099.234489591747
  0
LWPOLYLINE
  5
26E5
330
6F
100
AcDbEntity
  8
0
  6
Continuous
100
AcDbPolyline
 90
        5
 70
     1
 43
0.0
 10
7006.816
 20
4417.974489591748
 10
6931.816000000001
 20
4417.554489591748
 10
6907.116000000001
 20
4441.564489591748
 10
6931.536000000001
 20
4467.554489591748
 10
7006.536000000001
 20
4467.974489591749
  0
LWPOLYLINE
  5
26E6
330
6F
100
AcDbEntity
  8
0
  6
Continuous
100
AcDbPolyline
 90
        5
 70
     1
 43
0.0
 10
7129.496000000002
 20
4717.424489591748
 10
7054.506000000002
 20
4717.004489591748
 10
7029.796000000001
 20
4741.004489591747
 10
7054.226000000001
 20
4767.004489591748
 10
7129.216000000001
 20
4767.424489591748
  0
LWPOLYLINE
  5
26E7
330
6F
100
AcDbEntity
  8
0
  6
Continuous
100
AcDbPolyline
 90
        5
 70
     1
 43
0.0
 10
7129.286
 20
4183.014489591748
 10
7129.566000000001
 20
4133.014489591748
 10
7054.566000000001
 20
4132.594489591748
 10
7029.866000000001
 20
4156.604489591749
 10
7054.286000000001
 20
4182.594489591748
  0
LWPOLYLINE
  5
26E8
330
6F
100
AcDbEntity
  8
0
  6
Continuous
100
AcDbPolyline
 90
        5
 70
     1
 43
0.0
 10
7129.126000000001
 20
4632.604489591748
 10
7054.126000000001
 20
4632.184489591748
 10
7029.426
 20
4656.184489591748
 10
7053.846000000001
 20
4682.184489591748
 10
7128.846000000002
 20
4682.604489591748
  0
LWPOLYLINE
  5
26E9
330
6F
100
AcDbEntity
  8
0
  6
Continuous
100
AcDbPolyline
 90
        5
 70
     1
 43
0.0
 10
7129.496000000002
 20
4268.464489591748
 10
7129.776000000001
 20
4218.464489591748
 10
7054.776000000001
 20
4218.044489591748
 10
7030.076000000001
 20
4242.054489591748
 10
7054.496000000002
 20
4268.044489591748
  0
LWPOLYLINE
  5
26EA
330
6F
100
AcDbEntity
  8
0
  6
Continuous
100
AcDbPolyline
 90
        5
 70
     1
 43
0.0
 10
7129.696000000001
 20
4548.694489591747
 10
7054.696000000001
 20
4548.274489591748
 10
7029.996000000001
 20
4572.274489591748
 10
7054.416000000002
 20
4598.274489591748
 10
7129.416000000002
 20
4598.694489591747
  0
LWPOLYLINE
  5
26EB
330
6F
100
AcDbEntity
  8
0
  6
Continuous
100
AcDbPolyline
 90
        5
 70
     1
 43
0.0
 10
7129.726000000001
 20
4352.524489591749
 10
7130.006000000001
 20
4302.524489591749
 10
7055.006000000002
 20
4302.104489591748
 10
7030.306000000002
 20
4326.104489591748
 10
7054.726000000001
 20
4352.104489591748
  0
LWPOLYLINE
  5
26EC
330
6F
100
AcDbEntity
  8
0
  6
Continuous
100
AcDbPolyline
 90
        5
 70
     1
 43
0.0
 10
7130.156000000001
 20
4466.134489591747
 10
7055.156000000001
 20
4465.714489591748
 10
7030.456
 20
4489.714489591748
 10
7054.876000000001
 20
4515.714489591748
 10
7129.876000000002
 20
4516.134489591748
  0
LWPOLYLINE
  5
26ED
330
6F
100
AcDbEntity
  8
0
  6
Continuous
100
AcDbPolyline
 90
        5
 70
     1
 43
0.0
 10
7130.346000000002
 20
4432.864489591747
 10
7130.626000000001
 20
4382.874489591748
 10
7055.626000000001
 20
4382.454489591747
 10
7030.926
 20
4406.454489591747
 10
7055.346000000001
 20
4432.454489591747
  0
LWPOLYLINE
  5
26EE
330
6F
100
AcDbEntity
  8
0
  6
Continuous
100
AcDbPolyline
 90
       56
 70
     0
 43
0.0
 10
8027.824
 20
4504.439999999999
 10
6740.376000000001
 20
5226.954489591747
 10
6715.893
 20
5227.467489591748
 10
6666.958000000001
 20
5225.462489591748
 10
6618.240000000003
 20
5220.432489591748
 10
6569.927000000001
 20
5212.397489591749
 10
6522.204000000001
 20
5201.387489591748
 10
6475.254000000001
 20
5187.446489591747
 10
6429.256000000004
 20
5170.625489591749
 10
6384.388000000003
 20
5150.990489591748
 10
6340.820000000003
 20
5128.617489591747
 10
6298.721
 20
5103.590489591745
 10
6258.251000000001
 20
5076.006489591748
 10
6219.566000000003
 20
5045.970489591746
 10
6182.812999999997
 20
5013.598489591748
 10
6148.135000000002
 20
4979.013489591748
 10
6115.663000000001
 20
4942.349489591752
 10
6085.521999999998
 20
4903.745489591746
 10
6057.828
 20
4863.350489591748
 10
6032.687
 20
4821.319489591749
 10
6010.195000000001
 20
4777.813489591745
 10
5990.437999999998
 20
4732.99848959175
 10
5973.493000000001
 20
4687.046489591746
 10
5959.423000000001
 20
4640.134489591752
 10
5948.284000000001
 20
4592.441489591744
 10
5940.118
 20
4544.150489591744
 10
5934.955000000001
 20
4495.446489591746
 10
5932.817
 20
4446.517489591755
 10
5933.711000000001
 20
4397.548489591748
 10
5937.632999999999
 20
4348.729489591749
 10
5944.569000000001
 20
4300.246489591746
 10
5954.492000000001
 20
4252.285489591746
 10
5967.363000000001
 20
4205.03048959175
 10
5983.135000000001
 20
4158.663489591753
 10
6001.744999999999
 20
4113.360489591747
 10
6023.124000000001
 20
4069.296489591747
 10
6047.187999999998
 20
4026.639489591751
 10
6073.845999999999
 20
3985.553489591751
 10
6102.996
 20
3946.19548959175
 10
6134.525000000002
 20
3908.717489591747
 10
6168.313000000001
 20
3873.262489591747
 10
6204.229999999999
 20
3839.966489591751
 10
6242.138999999999
 20
3808.95648959175
 10
6281.895000000002
 20
3780.352489591746
 10
6323.343999999998
 20
3754.262489591747
 10
6366.329000000002
 20
3730.788489591748
 10
6410.683000000005
 20
3710.019489591747
 10
6456.237999999999
 20
3692.034489591749
 10
6502.819000000001
 20
3676.903489591749
 10
6550.247
 20
3664.68448959175
 10
6598.339999999999
 20
3655.423489591748
 10
6646.913000000002
 20
3649.156489591748
 10
6695.782000000003
 20
3645.906489591749
 10
6744.758000000001
 20
3645.688489591748
 10
6769.206000000001
 20
3647.094489591748
 10
8027.824
 20
4394.081269052211
  0
LWPOLYLINE
  5
26EF
330
6F
100
AcDbEntity
  8
0
100
AcDbPolyline
 90
        6
 70
     0
 43
0.0
 10
12543.052
 20
4492.984489591748
 10
12618.052
 20
4493.404489591749
 10
12617.772
 20
4543.404489591749
 10
12542.772
 20
4542.984489591748
 10
12518.352
 20
4516.984489591748
 10
12543.052
 20
4492.984489591748
  0
LWPOLYLINE
  5
26F0
330
6F
100
AcDbEntity
  8
0
100
AcDbPolyline
 90
        6
 70
     0
 43
0.0
 10
12308.422
 20
4483.584489591748
 10
12383.422
 20
4484.004489591748
 10
12383.142
 20
4534.004489591747
 10
12308.142
 20
4533.584489591748
 10
12283.722
 20
4507.594489591748
 10
12308.422
 20
4483.584489591748
  0
LWPOLYLINE
  5
26F1
330
6F
100
AcDbEntity
  8
0
100
AcDbPolyline
 90
        6
 70
     0
 43
0.0
 10
12194.712
 20
5023.424489591748
 10
12269.712
 20
5023.844489591748
 10
12269.432
 20
5073.844489591748
 10
12194.432
 20
5073.424489591748
 10
12170.012
 20
5047.434489591748
 10
12194.712
 20
5023.424489591748
  0
LWPOLYLINE
  5
26F2
330
6F
100
AcDbEntity
  8
0
100
AcDbPolyline
 90
        6
 70
     0
 43
0.0
 10
12195.182
 20
4940.064489591748
 10
12270.172
 20
4940.484489591749
 10
12269.892
 20
4990.484489591748
 10
12194.902
 20
4990.064489591748
 10
12170.472
 20
4964.074489591748
 10
12195.182
 20
4940.064489591748
  0
LWPOLYLINE
  5
26F3
330
6F
100
AcDbEntity
  8
0
100
AcDbPolyline
 90
        6
 70
     0
 43
0.0
 10
12196.022
 20
4855.104489591749
 10
12271.022
 20
4855.524489591749
 10
12270.742
 20
4905.524489591749
 10
12195.752
 20
4905.104489591749
 10
12171.322
 20
4879.114489591749
 10
12196.022
 20
4855.104489591749
  0
LWPOLYLINE
  5
26F4
330
6F
100
AcDbEntity
  8
0
100
AcDbPolyline
 90
        6
 70
     0
 43
0.0
 10
12195.652
 20
4770.284489591748
 10
12270.652
 20
4770.704489591749
 10
12270.372
 20
4820.704489591749
 10
12195.372
 20
4820.284489591749
 10
12170.952
 20
4794.294489591749
 10
12195.652
 20
4770.284489591748
  0
LWPOLYLINE
  5
26F5
330
6F
100
AcDbEntity
  8
0
100
AcDbPolyline
 90
        6
 70
     0
 43
0.0
 10
12196.222
 20
4686.374489591749
 10
12271.222
 20
4686.794489591749
 10
12270.942
 20
4736.794489591749
 10
12195.942
 20
4736.374489591749
 10
12171.522
 20
4710.384489591748
 10
12196.222
 20
4686.374489591749
  0
LWPOLYLINE
  5
26F6
330
6F
100
AcDbEntity
  8
0
100
AcDbPolyline
 90
        6
 70
     0
 43
0.0
 10
12196.682
 20
4603.814489591748
 10
12271.682
 20
4604.234489591749
 10
12271.402
 20
4654.234489591749
 10
12196.402
 20
4653.814489591748
 10
12171.982
 20
4627.824489591748
 10
12196.682
 20
4603.814489591748
  0
LWPOLYLINE
  5
26F7
330
6F
100
AcDbEntity
  8
0
100
AcDbPolyline
 90
        6
 70
     0
 43
0.0
 10
12197.152
 20
4520.554489591748
 10
12272.152
 20
4520.974489591748
 10
12271.872
 20
4570.974489591748
 10
12196.872
 20
4570.554489591748
 10
12172.442
 20
4544.564489591748
 10
12197.152
 20
4520.554489591748
  0
LWPOLYLINE
  5
26F8
330
6F
100
AcDbEntity
  8
0
100
AcDbPolyline
 90
        6
 70
     0
 43
0.0
 10
12542.402
 20
4744.274489591748
 10
12617.392
 20
4744.694489591749
 10
12617.112
 20
4794.694489591749
 10
12542.122
 20
4794.274489591749
 10
12517.692
 20
4768.274489591749
 10
12542.402
 20
4744.274489591748
  0
LWPOLYLINE
  5
26F9
330
6F
100
AcDbEntity
  8
0
100
AcDbPolyline
 90
        6
 70
     0
 43
0.0
 10
12542.022
 20
4659.454489591748
 10
12617.022
 20
4659.874489591749
 10
12616.742
 20
4709.874489591749
 10
12541.742
 20
4709.454489591748
 10
12517.322
 20
4683.454489591748
 10
12542.022
 20
4659.454489591748
  0
LWPOLYLINE
  5
26FA
330
6F
100
AcDbEntity
  8
0
100
AcDbPolyline
 90
        6
 70
     0
 43
0.0
 10
12542.592
 20
4575.544489591749
 10
12617.592
 20
4575.964489591748
 10
12617.312
 20
4625.964489591748
 10
12542.312
 20
4625.544489591749
 10
12517.892
 20
4599.544489591749
 10
12542.592
 20
4575.544489591749
  0
LWPOLYLINE
  5
26FB
330
6F
100
AcDbEntity
  8
0
100
AcDbPolyline
 90
        6
 70
     0
 43
0.0
 10
12541.082
 20
4912.584489591749
 10
12616.082
 20
4913.004489591748
 10
12615.802
 20
4963.004489591748
 10
12540.802
 20
4962.584489591749
 10
12516.382
 20
4936.594489591748
 10
12541.082
 20
4912.584489591749
  0
LWPOLYLINE
  5
26FC
330
6F
100
AcDbEntity
  8
0
100
AcDbPolyline
 90
        6
 70
     0
 43
0.0
 10
12417.492
 20
5033.144489591748
 10
12492.492
 20
5033.564489591748
 10
12492.212
 20
5083.564489591748
 10
12417.212
 20
5083.144489591749
 10
12392.792
 20
5057.154489591749
 10
12417.492
 20
5033.144489591748
  0
LWPOLYLINE
  5
26FD
330
6F
100
AcDbEntity
  8
0
100
AcDbPolyline
 90
        6
 70
     0
 43
0.0
 10
12417.272
 20
4947.694489591748
 10
12492.272
 20
4948.114489591748
 10
12491.992
 20
4998.114489591749
 10
12416.992
 20
4997.694489591748
 10
12392.572
 20
4971.704489591749
 10
12417.272
 20
4947.694489591748
  0
LWPOLYLINE
  5
26FE
330
6F
100
AcDbEntity
  8
0
100
AcDbPolyline
 90
        6
 70
     0
 43
0.0
 10
12417.742
 20
4864.334489591749
 10
12492.742
 20
4864.754489591748
 10
12492.462
 20
4914.754489591748
 10
12417.462
 20
4914.334489591749
 10
12393.042
 20
4888.344489591748
 10
12417.742
 20
4864.334489591749
  0
LWPOLYLINE
  5
26FF
330
6F
100
AcDbEntity
  8
0
100
AcDbPolyline
 90
        6
 70
     0
 43
0.0
 10
12418.592
 20
4779.384489591747
 10
12493.592
 20
4779.804489591748
 10
12493.312
 20
4829.794489591749
 10
12418.312
 20
4829.384489591748
 10
12393.892
 20
4803.384489591748
 10
12418.592
 20
4779.384489591747
  0
LWPOLYLINE
  5
2700
330
6F
100
AcDbEntity
  8
0
100
AcDbPolyline
 90
        6
 70
     0
 43
0.0
 10
12418.222
 20
4694.564489591749
 10
12493.222
 20
4694.984489591749
 10
12492.942
 20
4744.984489591749
 10
12417.942
 20
4744.564489591748
 10
12393.512
 20
4718.564489591748
 10
12418.222
 20
4694.564489591749
  0
LWPOLYLINE
  5
2701
330
6F
100
AcDbEntity
  8
0
100
AcDbPolyline
 90
        6
 70
     0
 43
0.0
 10
12418.782
 20
4610.654489591748
 10
12493.782
 20
4611.074489591748
 10
12493.502
 20
4661.074489591748
 10
12418.502
 20
4660.654489591748
 10
12394.082
 20
4634.654489591748
 10
12418.782
 20
4610.654489591748
  0
LWPOLYLINE
  5
2702
330
6F
100
AcDbEntity
  8
0
100
AcDbPolyline
 90
        6
 70
     0
 43
0.0
 10
12419.252
 20
4528.094489591748
 10
12494.242
 20
4528.514489591748
 10
12493.962
 20
4578.504489591748
 10
12418.972
 20
4578.094489591748
 10
12394.542
 20
4552.094489591747
 10
12419.252
 20
4528.094489591748
  0
LWPOLYLINE
  5
2703
330
6F
100
AcDbEntity
  8
0
100
AcDbPolyline
 90
        6
 70
     0
 43
0.0
 10
12306.202
 20
5071.904489591748
 10
12381.202
 20
5072.324489591749
 10
12380.922
 20
5122.324489591749
 10
12305.922
 20
5121.904489591749
 10
12281.502
 20
5095.904489591749
 10
12306.202
 20
5071.904489591748
  0
LWPOLYLINE
  5
2704
330
6F
100
AcDbEntity
  8
0
100
AcDbPolyline
 90
        6
 70
     0
 43
0.0
 10
12305.992
 20
4986.454489591749
 10
12380.992
 20
4986.874489591748
 10
12380.712
 20
5036.874489591749
 10
12305.712
 20
5036.454489591749
 10
12281.282
 20
5010.464489591748
 10
12305.992
 20
4986.454489591749
  0
LWPOLYLINE
  5
2705
330
6F
100
AcDbEntity
  8
0
100
AcDbPolyline
 90
        6
 70
     0
 43
0.0
 10
12306.452
 20
4903.094489591748
 10
12381.452
 20
4903.514489591748
 10
12381.172
 20
4953.514489591748
 10
12306.172
 20
4953.094489591748
 10
12281.752
 20
4927.104489591748
 10
12306.452
 20
4903.094489591748
  0
LWPOLYLINE
  5
2706
330
6F
100
AcDbEntity
  8
0
100
AcDbPolyline
 90
        6
 70
     0
 43
0.0
 10
12307.302
 20
4818.134489591749
 10
12382.302
 20
4818.554489591748
 10
12382.022
 20
4868.554489591748
 10
12307.022
 20
4868.134489591748
 10
12282.602
 20
4842.144489591749
 10
12307.302
 20
4818.134489591749
  0
LWPOLYLINE
  5
2707
330
6F
100
AcDbEntity
  8
0
100
AcDbPolyline
 90
        6
 70
     0
 43
0.0
 10
12306.932
 20
4733.324489591749
 10
12381.932
 20
4733.734489591749
 10
12381.652
 20
4783.734489591749
 10
12306.652
 20
4783.314489591748
 10
12282.232
 20
4757.324489591749
 10
12306.932
 20
4733.324489591749
  0
LWPOLYLINE
  5
2708
330
6F
100
AcDbEntity
  8
0
100
AcDbPolyline
 90
        6
 70
     0
 43
0.0
 10
12307.502
 20
4649.414489591748
 10
12382.502
 20
4649.834489591749
 10
12382.222
 20
4699.824489591748
 10
12307.222
 20
4699.414489591748
 10
12282.792
 20
4673.414489591748
 10
12307.502
 20
4649.414489591748
  0
LWPOLYLINE
  5
2709
330
6F
100
AcDbEntity
  8
0
100
AcDbPolyline
 90
        6
 70
     0
 43
0.0
 10
12307.962
 20
4566.844489591748
 10
12382.962
 20
4567.264489591749
 10
12382.682
 20
4617.264489591748
 10
12307.682
 20
4616.844489591747
 10
12283.262
 20
4590.854489591748
 10
12307.962
 20
4566.844489591748
  0
LWPOLYLINE
  5
270A
330
6F
100
AcDbEntity
  8
0
100
AcDbPolyline
 90
        6
 70
     0
 43
0.0
 10
12541.552
 20
4829.224489591748
 10
12616.552
 20
4829.644489591749
 10
12616.272
 20
4879.644489591749
 10
12541.272
 20
4879.224489591749
 10
12516.842
 20
4853.234489591748
 10
12541.552
 20
4829.224489591748
  0
LWPOLYLINE
  5
270B
330
6F
100
AcDbEntity
  8
0
100
AcDbPolyline
 90
        6
 70
     0
 43
0.0
 10
12194.932
 20
5108.874489591749
 10
12269.932
 20
5109.294489591749
 10
12269.652
 20
5159.294489591749
 10
12194.652
 20
5158.874489591749
 10
12170.222
 20
5132.874489591749
 10
12194.932
 20
5108.874489591749
  0
LWPOLYLINE
  5
270C
330
6F
100
AcDbEntity
  8
0
100
AcDbPolyline
 90
        6
 70
     0
 43
0.0
 10
12198.522
 20
3767.834489591749
 10
12273.522
 20
3768.254489591749
 10
12273.242
 20
3818.254489591749
 10
12198.242
 20
3817.834489591749
 10
12173.822
 20
3791.84448959175
 10
12198.522
 20
3767.834489591749
  0
LWPOLYLINE
  5
270D
330
6F
100
AcDbEntity
  8
0
100
AcDbPolyline
 90
        6
 70
     0
 43
0.0
 10
12542.902
 20
4329.374489591748
 10
12617.902
 20
4329.794489591749
 10
12617.622
 20
4379.794489591748
 10
12542.622
 20
4379.374489591749
 10
12518.202
 20
4353.374489591748
 10
12542.902
 20
4329.374489591748
  0
LWPOLYLINE
  5
270E
330
6F
100
AcDbEntity
  8
0
100
AcDbPolyline
 90
        6
 70
     0
 43
0.0
 10
12542.672
 20
4245.314489591748
 10
12617.672
 20
4245.734489591749
 10
12617.392
 20
4295.734489591748
 10
12542.392
 20
4295.314489591748
 10
12517.972
 20
4269.324489591748
 10
12542.672
 20
4245.314489591748
  0
LWPOLYLINE
  5
270F
330
6F
100
AcDbEntity
  8
0
100
AcDbPolyline
 90
        6
 70
     0
 43
0.0
 10
12542.462
 20
4159.864489591749
 10
12617.462
 20
4160.284489591748
 10
12617.182
 20
4210.284489591749
 10
12542.182
 20
4209.864489591748
 10
12517.762
 20
4183.874489591749
 10
12542.462
 20
4159.864489591749
  0
LWPOLYLINE
  5
2710
330
6F
100
AcDbEntity
  8
0
100
AcDbPolyline
 90
        6
 70
     0
 43
0.0
 10
12542.922
 20
4076.504489591749
 10
12617.922
 20
4076.924489591749
 10
12617.642
 20
4126.924489591748
 10
12542.642
 20
4126.504489591748
 10
12518.222
 20
4100.514489591748
 10
12542.922
 20
4076.504489591749
  0
LWPOLYLINE
  5
2711
330
6F
100
AcDbEntity
  8
0
100
AcDbPolyline
 90
        6
 70
     0
 43
0.0
 10
12543.772
 20
3991.554489591749
 10
12618.772
 20
3991.974489591748
 10
12618.492
 20
4041.974489591748
 10
12543.492
 20
4041.554489591749
 10
12519.072
 20
4015.554489591749
 10
12543.772
 20
3991.554489591749
  0
LWPOLYLINE
  5
2712
330
6F
100
AcDbEntity
  8
0
100
AcDbPolyline
 90
        6
 70
     0
 43
0.0
 10
12543.402
 20
3906.734489591748
 10
12618.402
 20
3907.154489591749
 10
12618.122
 20
3957.154489591749
 10
12543.122
 20
3956.734489591749
 10
12518.702
 20
3930.734489591749
 10
12543.402
 20
3906.734489591748
  0
LWPOLYLINE
  5
2713
330
6F
100
AcDbEntity
  8
0
100
AcDbPolyline
 90
        6
 70
     0
 43
0.0
 10
12543.522
 20
4409.724489591748
 10
12618.522
 20
4410.144489591749
 10
12618.242
 20
4460.134489591748
 10
12543.242
 20
4459.724489591748
 10
12518.822
 20
4433.724489591749
 10
12543.522
 20
4409.724489591748
  0
LWPOLYLINE
  5
2714
330
6F
100
AcDbEntity
  8
0
100
AcDbPolyline
 90
        6
 70
     0
 43
0.0
 10
12419.092
 20
4364.484489591748
 10
12494.092
 20
4364.904489591748
 10
12493.812
 20
4414.904489591748
 10
12418.812
 20
4414.484489591749
 10
12394.392
 20
4388.484489591749
 10
12419.092
 20
4364.484489591748
  0
LWPOLYLINE
  5
2715
330
6F
100
AcDbEntity
  8
0
100
AcDbPolyline
 90
        6
 70
     0
 43
0.0
 10
12418.872
 20
4280.424489591748
 10
12493.872
 20
4280.844489591748
 10
12493.592
 20
4330.844489591748
 10
12418.592
 20
4330.424489591748
 10
12394.172
 20
4304.424489591748
 10
12418.872
 20
4280.424489591748
  0
LWPOLYLINE
  5
2716
330
6F
100
AcDbEntity
  8
0
100
AcDbPolyline
 90
        6
 70
     0
 43
0.0
 10
12418.652
 20
4194.974489591748
 10
12493.652
 20
4195.394489591748
 10
12493.372
 20
4245.394489591748
 10
12418.372
 20
4244.974489591748
 10
12393.952
 20
4218.984489591749
 10
12418.652
 20
4194.974489591748
  0
LWPOLYLINE
  5
2717
330
6F
100
AcDbEntity
  8
0
100
AcDbPolyline
 90
        6
 70
     0
 43
0.0
 10
12419.122
 20
4111.614489591748
 10
12494.122
 20
4112.034489591748
 10
12493.842
 20
4162.034489591749
 10
12418.842
 20
4161.614489591748
 10
12394.412
 20
4135.624489591749
 10
12419.122
 20
4111.614489591748
  0
LWPOLYLINE
  5
2718
330
6F
100
AcDbEntity
  8
0
100
AcDbPolyline
 90
        6
 70
     0
 43
0.0
 10
12419.972
 20
4026.664489591748
 10
12494.962
 20
4027.074489591749
 10
12494.682
 20
4077.074489591749
 10
12419.692
 20
4076.654489591748
 10
12395.262
 20
4050.664489591748
 10
12419.972
 20
4026.664489591748
  0
LWPOLYLINE
  5
2719
330
6F
100
AcDbEntity
  8
0
100
AcDbPolyline
 90
        6
 70
     0
 43
0.0
 10
12419.592
 20
3941.84448959175
 10
12494.592
 20
3942.254489591749
 10
12494.312
 20
3992.254489591749
 10
12419.312
 20
3991.834489591749
 10
12394.892
 20
3965.844489591749
 10
12419.592
 20
3941.84448959175
  0
LWPOLYLINE
  5
271A
330
6F
100
AcDbEntity
  8
0
100
AcDbPolyline
 90
        6
 70
     0
 43
0.0
 10
12420.162
 20
3857.934489591749
 10
12495.162
 20
3858.354489591749
 10
12494.882
 20
3908.354489591749
 10
12419.882
 20
3907.934489591749
 10
12395.462
 20
3881.934489591748
 10
12420.162
 20
3857.934489591749
  0
LWPOLYLINE
  5
271B
330
6F
100
AcDbEntity
  8
0
100
AcDbPolyline
 90
        6
 70
     0
 43
0.0
 10
12419.712
 20
4444.824489591749
 10
12494.712
 20
4445.244489591749
 10
12494.432
 20
4495.244489591748
 10
12419.432
 20
4494.824489591748
 10
12395.012
 20
4468.834489591748
 10
12419.712
 20
4444.824489591749
  0
LWPOLYLINE
  5
271C
330
6F
100
AcDbEntity
  8
0
100
AcDbPolyline
 90
        6
 70
     0
 43
0.0
 10
12307.812
 20
4403.244489591748
 10
12382.802
 20
4403.664489591749
 10
12382.532
 20
4453.654489591748
 10
12307.532
 20
4453.244489591749
 10
12283.102
 20
4427.244489591749
 10
12307.812
 20
4403.244489591748
  0
LWPOLYLINE
  5
271D
330
6F
100
AcDbEntity
  8
0
100
AcDbPolyline
 90
        6
 70
     0
 43
0.0
 10
12307.582
 20
4319.184489591748
 10
12382.582
 20
4319.604489591749
 10
12382.302
 20
4369.604489591749
 10
12307.302
 20
4369.184489591748
 10
12282.882
 20
4343.184489591748
 10
12307.582
 20
4319.184489591748
  0
LWPOLYLINE
  5
271E
330
6F
100
AcDbEntity
  8
0
100
AcDbPolyline
 90
        6
 70
     0
 43
0.0
 10
12307.362
 20
4233.734489591749
 10
12382.362
 20
4234.154489591748
 10
12382.082
 20
4284.154489591748
 10
12307.082
 20
4283.734489591749
 10
12282.662
 20
4257.744489591749
 10
12307.362
 20
4233.734489591749
  0
LWPOLYLINE
  5
271F
330
6F
100
AcDbEntity
  8
0
100
AcDbPolyline
 90
        6
 70
     0
 43
0.0
 10
12307.832
 20
4150.374489591749
 10
12382.832
 20
4150.794489591748
 10
12382.552
 20
4200.794489591749
 10
12307.552
 20
4200.374489591749
 10
12283.132
 20
4174.384489591748
 10
12307.832
 20
4150.374489591749
  0
LWPOLYLINE
  5
2720
330
6F
100
AcDbEntity
  8
0
100
AcDbPolyline
 90
        6
 70
     0
 43
0.0
 10
12308.682
 20
4065.414489591749
 10
12383.682
 20
4065.834489591749
 10
12383.402
 20
4115.834489591748
 10
12308.402
 20
4115.414489591748
 10
12283.982
 20
4089.424489591748
 10
12308.682
 20
4065.414489591749
  0
LWPOLYLINE
  5
2721
330
6F
100
AcDbEntity
  8
0
100
AcDbPolyline
 90
        6
 70
     0
 43
0.0
 10
12308.312
 20
3980.594489591749
 10
12383.312
 20
3981.014489591748
 10
12383.032
 20
4031.014489591748
 10
12308.032
 20
4030.594489591749
 10
12283.602
 20
4004.604489591748
 10
12308.312
 20
3980.594489591749
  0
LWPOLYLINE
  5
2722
330
6F
100
AcDbEntity
  8
0
100
AcDbPolyline
 90
        6
 70
     0
 43
0.0
 10
12308.872
 20
3896.684489591748
 10
12383.872
 20
3897.104489591749
 10
12383.592
 20
3947.104489591749
 10
12308.592
 20
3946.684489591748
 10
12284.172
 20
3920.694489591749
 10
12308.872
 20
3896.684489591748
  0
LWPOLYLINE
  5
2723
330
6F
100
AcDbEntity
  8
0
100
AcDbPolyline
 90
        6
 70
     0
 43
0.0
 10
12309.342
 20
3814.124489591748
 10
12384.332
 20
3814.544489591748
 10
12384.052
 20
3864.544489591748
 10
12309.062
 20
3864.124489591748
 10
12284.632
 20
3838.134489591748
 10
12309.342
 20
3814.124489591748
  0
LWPOLYLINE
  5
2724
330
6F
100
AcDbEntity
  8
0
100
AcDbPolyline
 90
        6
 70
     0
 43
0.0
 10
12196.532
 20
4440.204489591748
 10
12271.532
 20
4440.624489591749
 10
12271.252
 20
4490.624489591748
 10
12196.252
 20
4490.204489591749
 10
12171.832
 20
4464.214489591748
 10
12196.532
 20
4440.204489591748
  0
LWPOLYLINE
  5
2725
330
6F
100
AcDbEntity
  8
0
100
AcDbPolyline
 90
        6
 70
     0
 43
0.0
 10
12196.302
 20
4356.154489591748
 10
12271.302
 20
4356.574489591749
 10
12271.022
 20
4406.574489591749
 10
12196.022
 20
4406.154489591748
 10
12171.602
 20
4380.154489591748
 10
12196.302
 20
4356.154489591748
  0
LWPOLYLINE
  5
2726
330
6F
100
AcDbEntity
  8
0
100
AcDbPolyline
 90
        6
 70
     0
 43
0.0
 10
12196.092
 20
4270.704489591749
 10
12271.082
 20
4271.124489591748
 10
12270.812
 20
4321.124489591748
 10
12195.812
 20
4320.704489591749
 10
12171.382
 20
4294.704489591748
 10
12196.092
 20
4270.704489591749
  0
LWPOLYLINE
  5
2727
330
6F
100
AcDbEntity
  8
0
100
AcDbPolyline
 90
        6
 70
     0
 43
0.0
 10
12196.552
 20
4187.344489591747
 10
12271.552
 20
4187.764489591748
 10
12271.272
 20
4237.764489591748
 10
12196.272
 20
4237.344489591747
 10
12171.852
 20
4211.354489591748
 10
12196.552
 20
4187.344489591747
  0
LWPOLYLINE
  5
2728
330
6F
100
AcDbEntity
  8
0
100
AcDbPolyline
 90
        6
 70
     0
 43
0.0
 10
12197.402
 20
4102.384489591748
 10
12272.402
 20
4102.804489591748
 10
12272.122
 20
4152.804489591748
 10
12197.122
 20
4152.384489591748
 10
12172.702
 20
4126.394489591748
 10
12197.402
 20
4102.384489591748
  0
LWPOLYLINE
  5
2729
330
6F
100
AcDbEntity
  8
0
100
AcDbPolyline
 90
        6
 70
     0
 43
0.0
 10
12197.032
 20
4017.564489591748
 10
12272.032
 20
4017.984489591748
 10
12271.752
 20
4067.984489591748
 10
12196.752
 20
4067.564489591748
 10
12172.332
 20
4041.574489591749
 10
12197.032
 20
4017.564489591748
  0
LWPOLYLINE
  5
272A
330
6F
100
AcDbEntity
  8
0
100
AcDbPolyline
 90
        6
 70
     0
 43
0.0
 10
12197.602
 20
3933.654489591749
 10
12272.602
 20
3934.074489591749
 10
12272.322
 20
3984.074489591749
 10
12197.322
 20
3983.654489591748
 10
12172.892
 20
3957.664489591749
 10
12197.602
 20
3933.654489591749
  0
LWPOLYLINE
  5
272B
330
6F
100
AcDbEntity
  8
0
100
AcDbPolyline
 90
        6
 70
     0
 43
0.0
 10
12198.062
 20
3851.094489591749
 10
12273.062
 20
3851.514489591749
 10
12272.782
 20
3901.514489591749
 10
12197.782
 20
3901.094489591749
 10
12173.362
 20
3875.104489591749
 10
12198.062
 20
3851.094489591749
  0
LWPOLYLINE
  5
272C
330
6F
100
AcDbEntity
  8
0
  6
Continuous
100
AcDbPolyline
 90
        5
 70
     1
 43
0.0
 10
12273.242
 20
3818.254489591749
 10
12273.522
 20
3768.254489591749
 10
12198.522
 20
3767.834489591749
 10
12173.822
 20
3791.84448959175
 10
12198.242
 20
3817.834489591749
  0
LWPOLYLINE
  5
272D
330
6F
100
AcDbEntity
  8
0
  6
Continuous
100
AcDbPolyline
 90
        5
 70
     1
 43
0.0
 10
12269.932
 20
5109.294489591749
 10
12194.932
 20
5108.874489591749
 10
12170.222
 20
5132.874489591749
 10
12194.652
 20
5158.874489591749
 10
12269.652
 20
5159.294489591749
  0
LWPOLYLINE
  5
272E
330
6F
100
AcDbEntity
  8
0
  6
Continuous
100
AcDbPolyline
 90
        5
 70
     1
 43
0.0
 10
12272.782
 20
3901.514489591749
 10
12273.062
 20
3851.514489591749
 10
12198.062
 20
3851.094489591749
 10
12173.362
 20
3875.104489591749
 10
12197.782
 20
3901.094489591749
  0
LWPOLYLINE
  5
272F
330
6F
100
AcDbEntity
  8
0
  6
Continuous
100
AcDbPolyline
 90
        5
 70
     1
 43
0.0
 10
12269.712
 20
5023.844489591748
 10
12194.712
 20
5023.424489591748
 10
12170.012
 20
5047.434489591748
 10
12194.432
 20
5073.424489591748
 10
12269.432
 20
5073.844489591748
  0
LWPOLYLINE
  5
2730
330
6F
100
AcDbEntity
  8
0
  6
Continuous
100
AcDbPolyline
 90
        5
 70
     1
 43
0.0
 10
12272.322
 20
3984.074489591749
 10
12272.602
 20
3934.074489591749
 10
12197.602
 20
3933.654489591749
 10
12172.892
 20
3957.664489591749
 10
12197.322
 20
3983.654489591748
  0
LWPOLYLINE
  5
2731
330
6F
100
AcDbEntity
  8
0
  6
Continuous
100
AcDbPolyline
 90
        5
 70
     1
 43
0.0
 10
12270.172
 20
4940.484489591749
 10
12195.182
 20
4940.064489591748
 10
12170.472
 20
4964.074489591748
 10
12194.902
 20
4990.064489591748
 10
12269.892
 20
4990.484489591748
  0
LWPOLYLINE
  5
2732
330
6F
100
AcDbEntity
  8
0
  6
Continuous
100
AcDbPolyline
 90
        5
 70
     1
 43
0.0
 10
12381.202
 20
5072.324489591749
 10
12306.202
 20
5071.904489591748
 10
12281.502
 20
5095.904489591749
 10
12305.922
 20
5121.904489591749
 10
12380.922
 20
5122.324489591749
  0
LWPOLYLINE
  5
2733
330
6F
100
AcDbEntity
  8
0
  6
Continuous
100
AcDbPolyline
 90
        5
 70
     1
 43
0.0
 10
12384.052
 20
3864.544489591748
 10
12384.332
 20
3814.544489591748
 10
12309.342
 20
3814.124489591748
 10
12284.632
 20
3838.134489591748
 10
12309.062
 20
3864.124489591748
  0
LWPOLYLINE
  5
2734
330
6F
100
AcDbEntity
  8
0
  6
Continuous
100
AcDbPolyline
 90
        5
 70
     1
 43
0.0
 10
12271.752
 20
4067.984489591748
 10
12272.032
 20
4017.984489591748
 10
12197.032
 20
4017.564489591748
 10
12172.332
 20
4041.574489591749
 10
12196.752
 20
4067.564489591748
  0
LWPOLYLINE
  5
2735
330
6F
100
AcDbEntity
  8
0
  6
Continuous
100
AcDbPolyline
 90
        5
 70
     1
 43
0.0
 10
12271.022
 20
4855.524489591749
 10
12196.022
 20
4855.104489591749
 10
12171.322
 20
4879.114489591749
 10
12195.752
 20
4905.104489591749
 10
12270.742
 20
4905.524489591749
  0
LWPOLYLINE
  5
2736
330
6F
100
AcDbEntity
  8
0
  6
Continuous
100
AcDbPolyline
 90
        5
 70
     1
 43
0.0
 10
12380.992
 20
4986.874489591748
 10
12305.992
 20
4986.454489591749
 10
12281.282
 20
5010.464489591748
 10
12305.712
 20
5036.454489591749
 10
12380.712
 20
5036.874489591749
  0
LWPOLYLINE
  5
2737
330
6F
100
AcDbEntity
  8
0
  6
Continuous
100
AcDbPolyline
 90
        5
 70
     1
 43
0.0
 10
12383.592
 20
3947.104489591749
 10
12383.872
 20
3897.104489591749
 10
12308.872
 20
3896.684489591748
 10
12284.172
 20
3920.694489591749
 10
12308.592
 20
3946.684489591748
  0
LWPOLYLINE
  5
2738
330
6F
100
AcDbEntity
  8
0
  6
Continuous
100
AcDbPolyline
 90
        5
 70
     1
 43
0.0
 10
12272.122
 20
4152.804489591748
 10
12272.402
 20
4102.804489591748
 10
12197.402
 20
4102.384489591748
 10
12172.702
 20
4126.394489591748
 10
12197.122
 20
4152.384489591748
  0
LWPOLYLINE
  5
2739
330
6F
100
AcDbEntity
  8
0
  6
Continuous
100
AcDbPolyline
 90
        5
 70
     1
 43
0.0
 10
12270.652
 20
4770.704489591749
 10
12195.652
 20
4770.284489591748
 10
12170.952
 20
4794.294489591749
 10
12195.372
 20
4820.284489591749
 10
12270.372
 20
4820.704489591749
  0
LWPOLYLINE
  5
273A
330
6F
100
AcDbEntity
  8
0
  6
Continuous
100
AcDbPolyline
 90
        5
 70
     1
 43
0.0
 10
12271.272
 20
4237.764489591748
 10
12271.552
 20
4187.764489591748
 10
12196.552
 20
4187.344489591747
 10
12171.852
 20
4211.354489591748
 10
12196.272
 20
4237.344489591747
  0
LWPOLYLINE
  5
273B
330
6F
100
AcDbEntity
  8
0
  6
Continuous
100
AcDbPolyline
 90
        5
 70
     1
 43
0.0
 10
12271.222
 20
4686.794489591749
 10
12196.222
 20
4686.374489591749
 10
12171.522
 20
4710.384489591748
 10
12195.942
 20
4736.374489591749
 10
12270.942
 20
4736.794489591749
  0
LWPOLYLINE
  5
273C
330
6F
100
AcDbEntity
  8
0
  6
Continuous
100
AcDbPolyline
 90
        5
 70
     1
 43
0.0
 10
12492.492
 20
5033.564489591748
 10
12417.492
 20
5033.144489591748
 10
12392.792
 20
5057.154489591749
 10
12417.212
 20
5083.144489591749
 10
12492.212
 20
5083.564489591748
  0
LWPOLYLINE
  5
273D
330
6F
100
AcDbEntity
  8
0
  6
Continuous
100
AcDbPolyline
 90
        5
 70
     1
 43
0.0
 10
12381.452
 20
4903.514489591748
 10
12306.452
 20
4903.094489591748
 10
12281.752
 20
4927.104489591748
 10
12306.172
 20
4953.094489591748
 10
12381.172
 20
4953.514489591748
  0
LWPOLYLINE
  5
273E
330
6F
100
AcDbEntity
  8
0
  6
Continuous
100
AcDbPolyline
 90
        5
 70
     1
 43
0.0
 10
12383.032
 20
4031.014489591748
 10
12383.312
 20
3981.014489591748
 10
12308.312
 20
3980.594489591749
 10
12283.602
 20
4004.604489591748
 10
12308.032
 20
4030.594489591749
  0
LWPOLYLINE
  5
273F
330
6F
100
AcDbEntity
  8
0
  6
Continuous
100
AcDbPolyline
 90
        5
 70
     1
 43
0.0
 10
12494.882
 20
3908.354489591749
 10
12495.162
 20
3858.354489591749
 10
12420.162
 20
3857.934489591749
 10
12395.462
 20
3881.934489591748
 10
12419.882
 20
3907.934489591749
  0
LWPOLYLINE
  5
2740
330
6F
100
AcDbEntity
  8
0
  6
Continuous
100
AcDbPolyline
 90
        5
 70
     1
 43
0.0
 10
12270.812
 20
4321.124489591748
 10
12271.082
 20
4271.124489591748
 10
12196.092
 20
4270.704489591749
 10
12171.382
 20
4294.704489591748
 10
12195.812
 20
4320.704489591749
  0
LWPOLYLINE
  5
2741
330
6F
100
AcDbEntity
  8
0
  6
Continuous
100
AcDbPolyline
 90
        5
 70
     1
 43
0.0
 10
12271.682
 20
4604.234489591749
 10
12196.682
 20
4603.814489591748
 10
12171.982
 20
4627.824489591748
 10
12196.402
 20
4653.814489591748
 10
12271.402
 20
4654.234489591749
  0
LWPOLYLINE
  5
2742
330
6F
100
AcDbEntity
  8
0
  6
Continuous
100
AcDbPolyline
 90
        5
 70
     1
 43
0.0
 10
12271.022
 20
4406.574489591749
 10
12271.302
 20
4356.574489591749
 10
12196.302
 20
4356.154489591748
 10
12171.602
 20
4380.154489591748
 10
12196.022
 20
4406.154489591748
  0
LWPOLYLINE
  5
2743
330
6F
100
AcDbEntity
  8
0
  6
Continuous
100
AcDbPolyline
 90
        5
 70
     1
 43
0.0
 10
12272.152
 20
4520.974489591748
 10
12197.152
 20
4520.554489591748
 10
12172.442
 20
4544.564489591748
 10
12196.872
 20
4570.554489591748
 10
12271.872
 20
4570.974489591748
  0
LWPOLYLINE
  5
2744
330
6F
100
AcDbEntity
  8
0
  6
Continuous
100
AcDbPolyline
 90
        5
 70
     1
 43
0.0
 10
12271.532
 20
4440.624489591749
 10
12196.532
 20
4440.204489591748
 10
12171.832
 20
4464.214489591748
 10
12196.252
 20
4490.204489591749
 10
12271.252
 20
4490.624489591748
  0
LWPOLYLINE
  5
2745
330
6F
100
AcDbEntity
  8
0
  6
Continuous
100
AcDbPolyline
 90
        5
 70
     1
 43
0.0
 10
12382.302
 20
4818.554489591748
 10
12307.302
 20
4818.134489591749
 10
12282.602
 20
4842.144489591749
 10
12307.022
 20
4868.134489591748
 10
12382.022
 20
4868.554489591748
  0
LWPOLYLINE
  5
2746
330
6F
100
AcDbEntity
  8
0
  6
Continuous
100
AcDbPolyline
 90
        5
 70
     1
 43
0.0
 10
12383.402
 20
4115.834489591748
 10
12383.682
 20
4065.834489591749
 10
12308.682
 20
4065.414489591749
 10
12283.982
 20
4089.424489591748
 10
12308.402
 20
4115.414489591748
  0
LWPOLYLINE
  5
2747
330
6F
100
AcDbEntity
  8
0
  6
Continuous
100
AcDbPolyline
 90
        5
 70
     1
 43
0.0
 10
12492.272
 20
4948.114489591748
 10
12417.272
 20
4947.694489591748
 10
12392.572
 20
4971.704489591749
 10
12416.992
 20
4997.694489591748
 10
12491.992
 20
4998.114489591749
  0
LWPOLYLINE
  5
2748
330
6F
100
AcDbEntity
  8
0
  6
Continuous
100
AcDbPolyline
 90
        5
 70
     1
 43
0.0
 10
12494.312
 20
3992.254489591749
 10
12494.592
 20
3942.254489591749
 10
12419.592
 20
3941.84448959175
 10
12394.892
 20
3965.844489591749
 10
12419.312
 20
3991.834489591749
  0
LWPOLYLINE
  5
2749
330
6F
100
AcDbEntity
  8
0
  6
Continuous
100
AcDbPolyline
 90
        5
 70
     1
 43
0.0
 10
12381.932
 20
4733.734489591749
 10
12306.932
 20
4733.324489591749
 10
12282.232
 20
4757.324489591749
 10
12306.652
 20
4783.314489591748
 10
12381.652
 20
4783.734489591749
  0
LWPOLYLINE
  5
274A
330
6F
100
AcDbEntity
  8
0
  6
Continuous
100
AcDbPolyline
 90
        5
 70
     1
 43
0.0
 10
12382.552
 20
4200.794489591749
 10
12382.832
 20
4150.794489591748
 10
12307.832
 20
4150.374489591749
 10
12283.132
 20
4174.384489591748
 10
12307.552
 20
4200.374489591749
  0
LWPOLYLINE
  5
274B
330
6F
100
AcDbEntity
  8
0
  6
Continuous
100
AcDbPolyline
 90
        5
 70
     1
 43
0.0
 10
12382.082
 20
4284.154489591748
 10
12382.362
 20
4234.154489591748
 10
12307.362
 20
4233.734489591749
 10
12282.662
 20
4257.744489591749
 10
12307.082
 20
4283.734489591749
  0
LWPOLYLINE
  5
274C
330
6F
100
AcDbEntity
  8
0
  6
Continuous
100
AcDbPolyline
 90
        5
 70
     1
 43
0.0
 10
12382.502
 20
4649.834489591749
 10
12307.502
 20
4649.414489591748
 10
12282.792
 20
4673.414489591748
 10
12307.222
 20
4699.414489591748
 10
12382.222
 20
4699.824489591748
  0
LWPOLYLINE
  5
274D
330
6F
100
AcDbEntity
  8
0
  6
Continuous
100
AcDbPolyline
 90
        5
 70
     1
 43
0.0
 10
12492.742
 20
4864.754489591748
 10
12417.742
 20
4864.334489591749
 10
12393.042
 20
4888.344489591748
 10
12417.462
 20
4914.334489591749
 10
12492.462
 20
4914.754489591748
  0
LWPOLYLINE
  5
274E
330
6F
100
AcDbEntity
  8
0
  6
Continuous
100
AcDbPolyline
 90
        5
 70
     1
 43
0.0
 10
12494.682
 20
4077.074489591749
 10
12494.962
 20
4027.074489591749
 10
12419.972
 20
4026.664489591748
 10
12395.262
 20
4050.664489591748
 10
12419.692
 20
4076.654489591748
  0
LWPOLYLINE
  5
274F
330
6F
100
AcDbEntity
  8
0
  6
Continuous
100
AcDbPolyline
 90
        5
 70
     1
 43
0.0
 10
12618.122
 20
3957.154489591749
 10
12618.402
 20
3907.154489591749
 10
12543.402
 20
3906.734489591748
 10
12518.702
 20
3930.734489591749
 10
12543.122
 20
3956.734489591749
  0
LWPOLYLINE
  5
2750
330
6F
100
AcDbEntity
  8
0
  6
Continuous
100
AcDbPolyline
 90
        5
 70
     1
 43
0.0
 10
12382.302
 20
4369.604489591749
 10
12382.582
 20
4319.604489591749
 10
12307.582
 20
4319.184489591748
 10
12282.882
 20
4343.184489591748
 10
12307.302
 20
4369.184489591748
  0
LWPOLYLINE
  5
2751
330
6F
100
AcDbEntity
  8
0
  6
Continuous
100
AcDbPolyline
 90
        5
 70
     1
 43
0.0
 10
12382.962
 20
4567.264489591749
 10
12307.962
 20
4566.844489591748
 10
12283.262
 20
4590.854489591748
 10
12307.682
 20
4616.844489591747
 10
12382.682
 20
4617.264489591748
  0
LWPOLYLINE
  5
2752
330
6F
100
AcDbEntity
  8
0
  6
Continuous
100
AcDbPolyline
 90
        5
 70
     1
 43
0.0
 10
12382.532
 20
4453.654489591748
 10
12382.802
 20
4403.664489591749
 10
12307.812
 20
4403.244489591748
 10
12283.102
 20
4427.244489591749
 10
12307.532
 20
4453.244489591749
  0
LWPOLYLINE
  5
2753
330
6F
100
AcDbEntity
  8
0
  6
Continuous
100
AcDbPolyline
 90
        5
 70
     1
 43
0.0
 10
12383.422
 20
4484.004489591748
 10
12308.422
 20
4483.584489591748
 10
12283.722
 20
4507.594489591748
 10
12308.142
 20
4533.584489591748
 10
12383.142
 20
4534.004489591747
  0
LWPOLYLINE
  5
2754
330
6F
100
AcDbEntity
  8
0
  6
Continuous
100
AcDbPolyline
 90
        5
 70
     1
 43
0.0
 10
12493.592
 20
4779.804489591748
 10
12418.592
 20
4779.384489591747
 10
12393.892
 20
4803.384489591748
 10
12418.312
 20
4829.384489591748
 10
12493.312
 20
4829.794489591749
  0
LWPOLYLINE
  5
2755
330
6F
100
AcDbEntity
  8
0
  6
Continuous
100
AcDbPolyline
 90
        5
 70
     1
 43
0.0
 10
12493.842
 20
4162.034489591749
 10
12494.122
 20
4112.034489591748
 10
12419.122
 20
4111.614489591748
 10
12394.412
 20
4135.624489591749
 10
12418.842
 20
4161.614489591748
  0
LWPOLYLINE
  5
2756
330
6F
100
AcDbEntity
  8
0
  6
Continuous
100
AcDbPolyline
 90
        5
 70
     1
 43
0.0
 10
12616.082
 20
4913.004489591748
 10
12541.082
 20
4912.584489591749
 10
12516.382
 20
4936.594489591748
 10
12540.802
 20
4962.584489591749
 10
12615.802
 20
4963.004489591748
  0
LWPOLYLINE
  5
2757
330
6F
100
AcDbEntity
  8
0
  6
Continuous
100
AcDbPolyline
 90
        5
 70
     1
 43
0.0
 10
12618.492
 20
4041.974489591748
 10
12618.772
 20
3991.974489591748
 10
12543.772
 20
3991.554489591749
 10
12519.072
 20
4015.554489591749
 10
12543.492
 20
4041.554489591749
  0
LWPOLYLINE
  5
2758
330
6F
100
AcDbEntity
  8
0
  6
Continuous
100
AcDbPolyline
 90
        5
 70
     1
 43
0.0
 10
12493.222
 20
4694.984489591749
 10
12418.222
 20
4694.564489591749
 10
12393.512
 20
4718.564489591748
 10
12417.942
 20
4744.564489591748
 10
12492.942
 20
4744.984489591749
  0
LWPOLYLINE
  5
2759
330
6F
100
AcDbEntity
  8
0
  6
Continuous
100
AcDbPolyline
 90
        5
 70
     1
 43
0.0
 10
12493.372
 20
4245.394489591748
 10
12493.652
 20
4195.394489591748
 10
12418.652
 20
4194.974489591748
 10
12393.952
 20
4218.984489591749
 10
12418.372
 20
4244.974489591748
  0
LWPOLYLINE
  5
275A
330
6F
100
AcDbEntity
  8
0
  6
Continuous
100
AcDbPolyline
 90
        5
 70
     1
 43
0.0
 10
12493.782
 20
4611.074489591748
 10
12418.782
 20
4610.654489591748
 10
12394.082
 20
4634.654489591748
 10
12418.502
 20
4660.654489591748
 10
12493.502
 20
4661.074489591748
  0
LWPOLYLINE
  5
275B
330
6F
100
AcDbEntity
  8
0
  6
Continuous
100
AcDbPolyline
 90
        5
 70
     1
 43
0.0
 10
12616.552
 20
4829.644489591749
 10
12541.552
 20
4829.224489591748
 10
12516.842
 20
4853.234489591748
 10
12541.272
 20
4879.224489591749
 10
12616.272
 20
4879.644489591749
  0
LWPOLYLINE
  5
275C
330
6F
100
AcDbEntity
  8
0
  6
Continuous
100
AcDbPolyline
 90
        5
 70
     1
 43
0.0
 10
12493.592
 20
4330.844489591748
 10
12493.872
 20
4280.844489591748
 10
12418.872
 20
4280.424489591748
 10
12394.172
 20
4304.424489591748
 10
12418.592
 20
4330.424489591748
  0
LWPOLYLINE
  5
275D
330
6F
100
AcDbEntity
  8
0
  6
Continuous
100
AcDbPolyline
 90
        5
 70
     1
 43
0.0
 10
12494.242
 20
4528.514489591748
 10
12419.252
 20
4528.094489591748
 10
12394.542
 20
4552.094489591747
 10
12418.972
 20
4578.094489591748
 10
12493.962
 20
4578.504489591748
  0
LWPOLYLINE
  5
275E
330
6F
100
AcDbEntity
  8
0
  6
Continuous
100
AcDbPolyline
 90
        5
 70
     1
 43
0.0
 10
12493.812
 20
4414.904489591748
 10
12494.092
 20
4364.904489591748
 10
12419.092
 20
4364.484489591748
 10
12394.392
 20
4388.484489591749
 10
12418.812
 20
4414.484489591749
  0
LWPOLYLINE
  5
275F
330
6F
100
AcDbEntity
  8
0
  6
Continuous
100
AcDbPolyline
 90
        5
 70
     1
 43
0.0
 10
12617.642
 20
4126.924489591748
 10
12617.922
 20
4076.924489591749
 10
12542.922
 20
4076.504489591749
 10
12518.222
 20
4100.514489591748
 10
12542.642
 20
4126.504489591748
  0
LWPOLYLINE
  5
2760
330
6F
100
AcDbEntity
  8
0
  6
Continuous
100
AcDbPolyline
 90
        5
 70
     1
 43
0.0
 10
12494.712
 20
4445.244489591749
 10
12419.712
 20
4444.824489591749
 10
12395.012
 20
4468.834489591748
 10
12419.432
 20
4494.824489591748
 10
12494.432
 20
4495.244489591748
  0
LWPOLYLINE
  5
2761
330
6F
100
AcDbEntity
  8
0
  6
Continuous
100
AcDbPolyline
 90
        5
 70
     1
 43
0.0
 10
12617.392
 20
4744.694489591749
 10
12542.402
 20
4744.274489591748
 10
12517.692
 20
4768.274489591749
 10
12542.122
 20
4794.274489591749
 10
12617.112
 20
4794.694489591749
  0
LWPOLYLINE
  5
2762
330
6F
100
AcDbEntity
  8
0
  6
Continuous
100
AcDbPolyline
 90
        5
 70
     1
 43
0.0
 10
12617.182
 20
4210.284489591749
 10
12617.462
 20
4160.284489591748
 10
12542.462
 20
4159.864489591749
 10
12517.762
 20
4183.874489591749
 10
12542.182
 20
4209.864489591748
  0
LWPOLYLINE
  5
2763
330
6F
100
AcDbEntity
  8
0
  6
Continuous
100
AcDbPolyline
 90
        5
 70
     1
 43
0.0
 10
12617.022
 20
4659.874489591749
 10
12542.022
 20
4659.454489591748
 10
12517.322
 20
4683.454489591748
 10
12541.742
 20
4709.454489591748
 10
12616.742
 20
4709.874489591749
  0
LWPOLYLINE
  5
2764
330
6F
100
AcDbEntity
  8
0
  6
Continuous
100
AcDbPolyline
 90
        5
 70
     1
 43
0.0
 10
12617.392
 20
4295.734489591748
 10
12617.672
 20
4245.734489591749
 10
12542.672
 20
4245.314489591748
 10
12517.972
 20
4269.324489591748
 10
12542.392
 20
4295.314489591748
  0
LWPOLYLINE
  5
2765
330
6F
100
AcDbEntity
  8
0
  6
Continuous
100
AcDbPolyline
 90
        5
 70
     1
 43
0.0
 10
12617.592
 20
4575.964489591748
 10
12542.592
 20
4575.544489591749
 10
12517.892
 20
4599.544489591749
 10
12542.312
 20
4625.544489591749
 10
12617.312
 20
4625.964489591748
  0
LWPOLYLINE
  5
2766
330
6F
100
AcDbEntity
  8
0
  6
Continuous
100
AcDbPolyline
 90
        5
 70
     1
 43
0.0
 10
12617.622
 20
4379.794489591748
 10
12617.902
 20
4329.794489591749
 10
12542.902
 20
4329.374489591748
 10
12518.202
 20
4353.374489591748
 10
12542.622
 20
4379.374489591749
  0
LWPOLYLINE
  5
2767
330
6F
100
AcDbEntity
  8
0
  6
Continuous
100
AcDbPolyline
 90
        5
 70
     1
 43
0.0
 10
12618.052
 20
4493.404489591749
 10
12543.052
 20
4492.984489591748
 10
12518.352
 20
4516.984489591748
 10
12542.772
 20
4542.984489591748
 10
12617.772
 20
4543.404489591749
  0
LWPOLYLINE
  5
2768
330
6F
100
AcDbEntity
  8
0
  6
Continuous
100
AcDbPolyline
 90
        5
 70
     1
 43
0.0
 10
12618.242
 20
4460.134489591748
 10
12618.522
 20
4410.144489591749
 10
12543.522
 20
4409.724489591748
 10
12518.822
 20
4433.724489591749
 10
12543.242
 20
4459.724489591748
  0
LWPOLYLINE
  5
2769
330
6F
100
AcDbEntity
  8
0
  6
Continuous
100
AcDbPolyline
 90
       56
 70
     0
 43
0.0
 10
13515.72
 20
4531.71
 10
12228.272
 20
5254.224489591749
 10
12203.789
 20
5254.737489591748
 10
12154.854
 20
5252.732489591748
 10
12106.136
 20
5247.702489591748
 10
12057.823
 20
5239.66748959175
 10
12010.1
 20
5228.657489591748
 10
11963.15
 20
5214.716489591747
 10
11917.152
 20
5197.89548959175
 10
11872.284
 20
5178.260489591749
 10
11828.716
 20
5155.887489591748
 10
11786.617
 20
5130.860489591746
 10
11746.147
 20
5103.276489591749
 10
11707.462
 20
5073.240489591746
 10
11670.70899999999
 20
5040.868489591749
 10
11636.031
 20
5006.283489591749
 10
11603.559
 20
4969.619489591753
 10
11573.41799999999
 20
4931.015489591747
 10
11545.724
 20
4890.620489591748
 10
11520.583
 20
4848.589489591748
 10
11498.091
 20
4805.083489591745
 10
11478.33399999999
 20
4760.268489591751
 10
11461.389
 20
4714.316489591747
 10
11447.319
 20
4667.404489591753
 10
11436.18
 20
4619.711489591743
 10
11428.014
 20
4571.420489591744
 10
11422.851
 20
4522.716489591746
 10
11420.713
 20
4473.787489591756
 10
11421.607
 20
4424.818489591749
 10
11425.529
 20
4375.999489591751
 10
11432.465
 20
4327.516489591746
 10
11442.388
 20
4279.555489591746
 10
11455.259
 20
4232.300489591749
 10
11471.031
 20
4185.933489591753
 10
11489.641
 20
4140.630489591749
 10
11511.02
 20
4096.566489591746
 10
11535.08399999999
 20
4053.909489591752
 10
11561.742
 20
4012.823489591752
 10
11590.892
 20
3973.46548959175
 10
11622.421
 20
3935.987489591747
 10
11656.209
 20
3900.532489591748
 10
11692.12599999999
 20
3867.236489591752
 10
11730.035
 20
3836.226489591751
 10
11769.791
 20
3807.622489591747
 10
11811.24
 20
3781.532489591748
 10
11854.225
 20
3758.058489591749
 10
11898.579
 20
3737.289489591749
 10
11944.134
 20
3719.304489591749
 10
11990.715
 20
3704.173489591749
 10
12038.143
 20
3691.95448959175
 10
12086.23599999999
 20
3682.693489591748
 10
12134.809
 20
3676.426489591749
 10
12183.678
 20
3673.176489591749
 10
12232.654
 20
3672.958489591749
 10
12257.102
 20
3674.364489591749
 10
13517.02
 20
4425.59
  0
ENDSEC
  0
SECTION
  2
OBJECTS
  0
DICTIONARY
  5
C
330
0
100
AcDbDictionary
281
     1
  3
ACAD_BACKGROUND
350
20DA
  3
ACAD_CIP_PREVIOUS_PRODUCT_INFO
350
20D9
  3
ACAD_COLOR
350
62
  3
ACAD_DETAILVIEWSTYLE
350
69
  3
ACAD_GROUP
350
D
  3
ACAD_LAYOUT
350
61
  3
ACAD_MATERIAL
350
10
  3
ACAD_MLEADERSTYLE
350
65
  3
ACAD_MLINESTYLE
350
5E
  3
ACAD_PLOTSETTINGS
350
60
  3
ACAD_PLOTSTYLENAME
350
E
  3
ACAD_SCALELIST
350
42
  3
ACAD_SECTIONVIEWSTYLE
350
67
  3
ACAD_TABLESTYLE
350
63
  3
ACAD_VISUALSTYLE
350
29
  3
ACDB_RECOMPOSE_DATA
350
27F9
  3
AcDbVariableDictionary
350
2130
  3
AcDsDecomposeData
350
2800
  3
DWGPROPS
350
27FA
  0
DICTIONARY
  5
20F1
330
8
100
AcDbDictionary
280
     1
281
     1
  0
DICTIONARY
  5
2140
330
2
100
AcDbDictionary
280
     1
281
     1
  3
ACAD_LAYERSTATES
360
2141
  0
DICTIONARY
  5
20E9
330
54
100
AcDbDictionary
280
     1
281
     1
  3
ADSK_XREC_LAYER_RECONCILED
360
20EA
  0
DICTIONARY
  5
2666
330
6F
100
AcDbDictionary
280
     1
281
     1
  3
ACAD_SORTENTS
360
2667
  0
DICTIONARY
  5
20DA
102
{ACAD_REACTORS
330
C
102
}
330
C
100
AcDbDictionary
281
     1
  0
XRECORD
  5
20D9
102
{ACAD_REACTORS
330
C
102
}
330
C
100
AcDbXrecord
280
     1
300
ACD
300
2023
300

  0
DICTIONARY
  5
62
102
{ACAD_REACTORS
330
C
102
}
330
C
100
AcDbDictionary
281
     1
  0
DICTIONARY
  5
69
102
{ACAD_REACTORS
330
C
102
}
330
C
100
AcDbDictionary
281
     1
  3
Imperial24
350
6A
  0
DICTIONARY
  5
D
102
{ACAD_REACTORS
330
C
102
}
330
C
100
AcDbDictionary
281
     1
  0
DICTIONARY
  5
61
102
{ACAD_REACTORS
330
C
102
}
330
C
100
AcDbDictionary
281
     1
  3
Layout1
350
6E
  3
Model
350
72
  0
DICTIONARY
  5
10
102
{ACAD_REACTORS
330
C
102
}
330
C
100
AcDbDictionary
281
     1
  3
ByBlock
350
19
  3
ByLayer
350
11
  3
Global
350
21
  0
DICTIONARY
  5
65
102
{ACAD_REACTORS
330
C
102
}
330
C
100
AcDbDictionary
281
     1
  3
Standard
350
66
  0
DICTIONARY
  5
5E
102
{ACAD_REACTORS
330
C
102
}
330
C
100
AcDbDictionary
281
     1
  3
Standard
350
5F
  0
DICTIONARY
  5
60
102
{ACAD_REACTORS
330
C
102
}
330
C
100
AcDbDictionary
281
     1
  0
ACDBDICTIONARYWDFLT
  5
E
102
{ACAD_REACTORS
330
C
102
}
330
C
100
AcDbDictionary
281
     1
  3
Normal
350
F
100
AcDbDictionaryWithDefault
340
F
  0
DICTIONARY
  5
42
102
{ACAD_REACTORS
330
C
102
}
330
C
100
AcDbDictionary
281
     1
  3
A0
350
43
  3
A1
350
44
  3
A2
350
45
  3
A3
350
46
  3
A4
350
47
  3
A5
350
48
  3
A6
350
49
  3
A7
350
4A
  3
A8
350
4B
  3
A9
350
4C
  3
B0
350
4D
  3
B1
350
4E
  3
B2
350
4F
  3
B3
350
50
  3
B4
350
51
  3
B5
350
52
  3
B6
350
53
  0
DICTIONARY
  5
67
102
{ACAD_REACTORS
330
C
102
}
330
C
100
AcDbDictionary
281
     1
  3
Imperial24
350
68
  0
DICTIONARY
  5
63
102
{ACAD_REACTORS
330
C
102
}
330
C
100
AcDbDictionary
281
     1
  3
Standard
350
64
  0
DICTIONARY
  5
29
102
{ACAD_REACTORS
330
C
102
}
330
C
100
AcDbDictionary
281
     1
  3
2dWireframe
350
2F
  3
Basic
350
2E
  3
Brighten
350
35
  3
ColorChange
350
39
  3
Conceptual
350
32
  3
Dim
350
34
  3
EdgeColorOff
350
41
  3
Facepattern
350
38
  3
Flat
350
2A
  3
FlatWithEdges
350
2B
  3
Gouraud
350
2C
  3
GouraudWithEdges
350
2D
  3
Hidden
350
31
  3
JitterOff
350
3F
  3
Linepattern
350
37
  3
OverhangOff
350
40
  3
Realistic
350
33
  3
Shaded
350
3E
  3
Shaded with edges
350
3D
  3
Shades of Gray
350
3A
  3
Sketchy
350
3B
  3
Thicken
350
36
  3
Wireframe
350
30
  3
X-Ray
350
3C
  0
XRECORD
  5
27F9
102
{ACAD_REACTORS
330
C
102
}
330
C
100
AcDbXrecord
280
     1
 90
        1
330
64
  0
DICTIONARY
  5
2130
102
{ACAD_REACTORS
330
C
102
}
330
C
100
AcDbDictionary
281
     1
  3
CANNOSCALE
350
2135
  3
CMLEADERSTYLE
350
2132
  3
CTABLESTYLE
350
2131
  3
CVIEWDETAILSTYLE
350
2133
  3
CVIEWSECTIONSTYLE
350
2134
  3
DIMASSOC
350
2138
  3
INDEXCTL
350
2137
  3
SORTENTS
350
2136
  3
XCLIPFRAME
350
214A
  0
DICTIONARY
  5
2800
102
{ACAD_REACTORS
330
C
102
}
330
C
100
AcDbDictionary
281
     1
  3
AcDsRecords
350
2802
  3
AcDsSchemas
350
2801
1001
ACAD
1070
     2
  0
XRECORD
  5
27FA
102
{ACAD_REACTORS
330
C
102
}
330
C
100
AcDbXrecord
280
     1
  1
DWGPROPS COOKIE
  2

  3

  4

  6

  7

  8
chen202
  9

300
=
301
=
302
=
303
=
304
=
305
=
306
=
307
=
308
=
309
=
 40
0.011400462962963
 41
2460416.716597222
 42
2460417.70056713
  1

 90
        0
  0
DICTIONARY
  5
2141
102
{ACAD_REACTORS
330
2140
102
}
330
2140
100
AcDbDictionary
281
     1
  0
XRECORD
  5
20EA
102
{ACAD_REACTORS
330
20E9
102
}
330
20E9
100
AcDbXrecord
280
     1
290
     1
  0
SORTENTSTABLE
  5
2667
102
{ACAD_REACTORS
330
2666
102
}
330
2666
100
AcDbSortentsTable
330
6F
331
8B9
  5
1765
331
C3C
  5
18A2
331
138E
  5
1AE4
331
1765
  5
1AFC
331
189A
  5
1B14
331
18A2
  5
1B1C
331
1912
  5
1B7C
331
1AE4
  5
1BF4
331
1AEC
  5
1BFC
331
1AF4
  5
1C04
331
1AFC
  5
1C0C
331
1B04
  5
1C14
331
1B0C
  5
1C1C
331
1B14
  5
1C24
331
1B74
  5
1C2C
331
1BEC
  5
1C34
331
1BF4
  5
1C3C
331
1BFC
  5
1C44
331
1C04
  5
1C4C
331
1C0C
  5
1C54
331
1C14
  5
1C5C
331
1C1C
  5
1C64
331
1C24
  5
1C6C
331
1C2C
  5
1C74
331
1C34
  5
1C7C
331
1C3C
  5
1C84
331
1C44
  5
1D14
331
1C4C
  5
1D1C
331
1C54
  5
1D24
331
1C5C
  5
1D2C
331
1C64
  5
1D34
331
1C6C
  5
1D4C
331
1C74
  5
1D54
331
1C7C
  5
1D5C
331
1D0C
  5
1D64
331
1D14
  5
1D6C
331
1D1C
  5
1D74
331
1D24
  5
1D7C
331
1D2C
  5
1D8C
331
1D44
  5
1D94
331
1D4C
  5
1D9C
331
1D54
  5
1DA4
331
1D5C
  5
1DAC
331
1D64
  5
1DB4
331
1D6C
  5
1DBC
331
1D74
  5
1DCC
331
1D84
  5
1DD4
331
1D8C
  5
1DDC
331
1D94
  5
1DE4
331
1D9C
  5
1DEC
331
1DA4
  5
1DF4
331
1DAC
  5
1DFC
331
1DB4
  5
1E04
331
1DC4
  5
1E0C
331
1DCC
  5
1E14
331
1DD4
  5
1E1C
331
1DDC
  5
1E24
331
1DE4
  5
1E2C
331
1DEC
  5
2625
331
1DF4
  5
2626
331
1DFC
  5
2627
331
1E04
  5
2628
331
1E0C
  5
2629
331
1E14
  5
262A
331
1E1C
  5
262B
331
1E24
  5
262C
331
2624
  5
262D
331
2625
  5
262E
331
2626
  5
262F
331
2627
  5
2630
331
2628
  5
2631
331
2629
  5
2632
331
262A
  5
2633
331
262B
  5
2634
331
262C
  5
2635
331
262D
  5
2636
331
262E
  5
2637
331
262F
  5
2638
331
2630
  5
2639
331
2631
  5
263A
331
2632
  5
263B
331
2633
  5
263C
331
2634
  5
263D
331
2635
  5
263E
331
2636
  5
263F
331
2637
  5
2640
331
2638
  5
2641
331
2639
  5
2642
331
263A
  5
2643
331
263B
  5
2644
331
263C
  5
2645
331
263D
  5
2646
331
263E
  5
2647
331
263F
  5
2648
331
2640
  5
2649
331
2641
  5
264A
331
2642
  5
264B
331
2643
  5
264C
331
2644
  5
264D
331
2645
  5
264E
331
2646
  5
264F
331
2647
  5
2650
331
2648
  5
2651
331
2649
  5
2652
331
264A
  5
2653
331
264B
  5
2654
331
264C
  5
2655
331
264D
  5
2656
331
264E
  5
2657
331
264F
  5
2658
331
2650
  5
2659
331
2651
  5
265A
331
2652
  5
265B
331
2653
  5
265C
331
2654
  5
265D
331
2655
  5
265E
331
2656
  5
265F
331
2657
  5
2660
331
2658
  5
2661
331
2659
  5
2662
331
265A
  5
2663
331
265B
  5
2664
331
265C
  5
2668
331
265D
  5
2669
331
265E
  5
266A
331
265F
  5
266B
331
2660
  5
2670
331
2661
  5
2671
331
2665
  5
8B9
331
2669
  5
138E
331
266A
  5
1AF4
331
2671
  5
1B0C
  0
ACDBDETAILVIEWSTYLE
  5
6A
102
{ACAD_XDICTIONARY
360
2839
102
}
102
{ACAD_REACTORS
330
69
102
}
330
69
100
AcDbModelDocViewStyle
 70
     0
  3
Imperial24
290
     0
100
AcDbDetailViewStyle
 70
     0
 71
     0
 90
        3
 71
     1
340
55
 40
0.24
340
0
 40
0.24
300

 40
0.36
280
     3
 71
     2
340
5C
 90
       25
 71
     3
340
55
 40
0.24
 90
        1
 40
0.75
 90
        1
300
%<\AcVar ViewType \f "%tc1">% %<\AcVar ViewDetailId>%\PSCALE %<\AcVar ViewScale \f "%sn">%
 71
     4
340
5C
 90
       25
340
5C
 90
       25
280
     0
  0
LAYOUT
  5
6E
102
{ACAD_XDICTIONARY
360
283B
102
}
102
{ACAD_REACTORS
330
61
102
}
330
61
100
AcDbPlotSettings
  1

  2
Microsoft Print to PDF
  4

  6

 40
0.0
 41
0.0
 42
0.0
 43
0.0
 44
0.0
 45
0.0
 46
0.0
 47
0.0
 48
0.0
 49
0.0
140
0.0
141
0.0
142
1.0
143
1.0
 70
   688
 72
     0
 73
     0
 74
     5
  7

 75
    16
147
1.0
148
0.0
149
0.0
100
AcDbLayout
  1
Layout1
 70
     1
 71
     1
 10
0.0
 20
0.0
 11
12.0
 21
9.0
 12
0.0
 22
0.0
 32
0.0
 14
1.000000000000000E+20
 24
1.000000000000000E+20
 34
1.000000000000000E+20
 15
-1.000000000000000E+20
 25
-1.000000000000000E+20
 35
-1.000000000000000E+20
146
0.0
 13
0.0
 23
0.0
 33
0.0
 16
1.0
 26
0.0
 36
0.0
 17
0.0
 27
1.0
 37
0.0
 76
     0
330
6B
  0
LAYOUT
  5
72
102
{ACAD_XDICTIONARY
360
283D
102
}
102
{ACAD_REACTORS
330
61
102
}
330
61
100
AcDbPlotSettings
  1

  2
Microsoft Print to PDF
  4

  6

 40
0.0
 41
0.0
 42
0.0
 43
0.0
 44
0.0
 45
0.0
 46
0.0
 47
0.0
 48
0.0
 49
0.0
140
0.0
141
0.0
142
1.0
143
1.0
 70
  1712
 72
     0
 73
     0
 74
     0
  7

 75
     0
147
1.0
148
0.0
149
0.0
100
AcDbLayout
  1
Model
 70
     1
 71
     0
 10
0.0
 20
0.0
 11
12.0
 21
9.0
 12
0.0
 22
0.0
 32
0.0
 14
0.0
 24
0.0
 34
0.0
 15
0.0
 25
0.0
 35
0.0
146
0.0
 13
0.0
 23
0.0
 33
0.0
 16
1.0
 26
0.0
 36
0.0
 17
0.0
 27
1.0
 37
0.0
 76
     0
330
6F
331
75
  0
MATERIAL
  5
19
102
{ACAD_XDICTIONARY
360
1A
102
}
102
{ACAD_REACTORS
330
10
102
}
330
10
100
AcDbMaterial
  1
ByBlock
 72
     0
 43
0.0208333333333333
 43
0.0
 43
0.0
 43
0.0
 43
0.0
 43
0.0208333333333333
 43
0.0
 43
0.0
 43
0.0
 43
0.0
 43
1.0
 43
0.0
 43
0.0
 43
0.0
 43
0.0
 43
1.0
 77
     0
 47
0.0208333333333333
 47
0.0
 47
0.0
 47
0.0
 47
0.0
 47
0.0208333333333333
 47
0.0
 47
0.0
 47
0.0
 47
0.0
 47
1.0
 47
0.0
 47
0.0
 47
0.0
 47
0.0
 47
1.0
171
     0
 49
0.0208333333333333
 49
0.0
 49
0.0
 49
0.0
 49
0.0
 49
0.0208333333333333
 49
0.0
 49
0.0
 49
0.0
 49
0.0
 49
1.0
 49
0.0
 49
0.0
 49
0.0
 49
0.0
 49
1.0
175
     0
142
0.0208333333333333
142
0.0
142
0.0
142
0.0
142
0.0
142
0.0208333333333333
142
0.0
142
0.0
142
0.0
142
0.0
142
1.0
142
0.0
142
0.0
142
0.0
142
0.0
142
1.0
179
     0
144
0.0208333333333333
144
0.0
144
0.0
144
0.0
144
0.0
144
0.0208333333333333
144
0.0
144
0.0
144
0.0
144
0.0
144
1.0
144
0.0
144
0.0
144
0.0
144
0.0
144
1.0
147
0.0208333333333333
147
0.0
147
0.0
147
0.0
147
0.0
147
0.0208333333333333
147
0.0
147
0.0
147
0.0
147
0.0
147
1.0
147
0.0
147
0.0
147
0.0
147
0.0
147
1.0
  0
MATERIAL
  5
11
102
{ACAD_XDICTIONARY
360
12
102
}
102
{ACAD_REACTORS
330
10
102
}
330
10
100
AcDbMaterial
  1
ByLayer
 72
     0
 43
0.0208333333333333
 43
0.0
 43
0.0
 43
0.0
 43
0.0
 43
0.0208333333333333
 43
0.0
 43
0.0
 43
0.0
 43
0.0
 43
1.0
 43
0.0
 43
0.0
 43
0.0
 43
0.0
 43
1.0
 77
     0
 47
0.0208333333333333
 47
0.0
 47
0.0
 47
0.0
 47
0.0
 47
0.0208333333333333
 47
0.0
 47
0.0
 47
0.0
 47
0.0
 47
1.0
 47
0.0
 47
0.0
 47
0.0
 47
0.0
 47
1.0
171
     0
 49
0.0208333333333333
 49
0.0
 49
0.0
 49
0.0
 49
0.0
 49
0.0208333333333333
 49
0.0
 49
0.0
 49
0.0
 49
0.0
 49
1.0
 49
0.0
 49
0.0
 49
0.0
 49
0.0
 49
1.0
175
     0
142
0.0208333333333333
142
0.0
142
0.0
142
0.0
142
0.0
142
0.0208333333333333
142
0.0
142
0.0
142
0.0
142
0.0
142
1.0
142
0.0
142
0.0
142
0.0
142
0.0
142
1.0
179
     0
144
0.0208333333333333
144
0.0
144
0.0
144
0.0
144
0.0
144
0.0208333333333333
144
0.0
144
0.0
144
0.0
144
0.0
144
1.0
144
0.0
144
0.0
144
0.0
144
0.0
144
1.0
147
0.0208333333333333
147
0.0
147
0.0
147
0.0
147
0.0
147
0.0208333333333333
147
0.0
147
0.0
147
0.0
147
0.0
147
1.0
147
0.0
147
0.0
147
0.0
147
0.0
147
1.0
  0
MATERIAL
  5
21
102
{ACAD_XDICTIONARY
360
22
102
}
102
{ACAD_REACTORS
330
10
102
}
330
10
100
AcDbMaterial
  1
Global
 72
     0
 43
0.0208333333333333
 43
0.0
 43
0.0
 43
0.0
 43
0.0
 43
0.0208333333333333
 43
0.0
 43
0.0
 43
0.0
 43
0.0
 43
1.0
 43
0.0
 43
0.0
 43
0.0
 43
0.0
 43
1.0
 77
     0
 47
0.0208333333333333
 47
0.0
 47
0.0
 47
0.0
 47
0.0
 47
0.0208333333333333
 47
0.0
 47
0.0
 47
0.0
 47
0.0
 47
1.0
 47
0.0
 47
0.0
 47
0.0
 47
0.0
 47
1.0
171
     0
 49
0.0208333333333333
 49
0.0
 49
0.0
 49
0.0
 49
0.0
 49
0.0208333333333333
 49
0.0
 49
0.0
 49
0.0
 49
0.0
 49
1.0
 49
0.0
 49
0.0
 49
0.0
 49
0.0
 49
1.0
175
     0
142
0.0208333333333333
142
0.0
142
0.0
142
0.0
142
0.0
142
0.0208333333333333
142
0.0
142
0.0
142
0.0
142
0.0
142
1.0
142
0.0
142
0.0
142
0.0
142
0.0
142
1.0
179
     0
144
0.0208333333333333
144
0.0
144
0.0
144
0.0
144
0.0
144
0.0208333333333333
144
0.0
144
0.0
144
0.0
144
0.0
144
1.0
144
0.0
144
0.0
144
0.0
144
0.0
144
1.0
147
0.0208333333333333
147
0.0
147
0.0
147
0.0
147
0.0
147
0.0208333333333333
147
0.0
147
0.0
147
0.0
147
0.0
147
1.0
147
0.0
147
0.0
147
0.0
147
0.0
147
1.0
  0
MLEADERSTYLE
  5
66
102
{ACAD_REACTORS
330
65
102
}
330
65
100
AcDbMLeaderStyle
170
     2
171
     1
172
     0
 90
        2
 40
0.0
 41
0.0
173
     1
 91
-1056964608
340
5A
 92
       -2
290
     1
 42
0.09
291
     1
 43
0.36
  3
Standard
 44
0.18
300

342
55
174
     1
178
     6
175
     1
176
     0
 93
-1056964608
 45
0.18
292
     0
297
     0
 46
0.18
 94
-1056964608
 47
1.0
 49
1.0
140
1.0
293
     1
141
0.0
294
     1
177
     0
142
1.0
295
     0
296
     0
143
0.125
1001
ACAD_MLEADERVER
1070
     2
  0
MLINESTYLE
  5
5F
102
{ACAD_REACTORS
330
5E
102
}
330
5E
100
AcDbMlineStyle
  2
STANDARD
 70
     0
  3

 62
   256
 51
90.0
 52
90.0
 71
     2
 49
0.5
 62
   256
  6
BYLAYER
 49
-0.5
 62
   256
  6
BYLAYER
  0
ACDBPLACEHOLDER
  5
F
102
{ACAD_REACTORS
330
E
102
}
330
E
  0
SCALE
  5
43
102
{ACAD_REACTORS
330
42
102
}
330
42
100
AcDbScale
 70
     0
300
1:1
140
1.0
141
1.0
290
     1
  0
SCALE
  5
44
102
{ACAD_REACTORS
330
42
102
}
330
42
100
AcDbScale
 70
     0
300
1/128" = 1'-0"
140
0.0078125
141
12.0
290
     0
  0
SCALE
  5
45
102
{ACAD_REACTORS
330
42
102
}
330
42
100
AcDbScale
 70
     0
300
1/64" = 1'-0"
140
0.015625
141
12.0
290
     0
  0
SCALE
  5
46
102
{ACAD_REACTORS
330
42
102
}
330
42
100
AcDbScale
 70
     0
300
1/32" = 1'-0"
140
0.03125
141
12.0
290
     0
  0
SCALE
  5
47
102
{ACAD_REACTORS
330
42
102
}
330
42
100
AcDbScale
 70
     0
300
1/16" = 1'-0"
140
0.0625
141
12.0
290
     0
  0
SCALE
  5
48
102
{ACAD_REACTORS
330
42
102
}
330
42
100
AcDbScale
 70
     0
300
3/32" = 1'-0"
140
0.09375
141
12.0
290
     0
  0
SCALE
  5
49
102
{ACAD_REACTORS
330
42
102
}
330
42
100
AcDbScale
 70
     0
300
1/8" = 1'-0"
140
0.125
141
12.0
290
     0
  0
SCALE
  5
4A
102
{ACAD_REACTORS
330
42
102
}
330
42
100
AcDbScale
 70
     0
300
3/16" = 1'-0"
140
0.1875
141
12.0
290
     0
  0
SCALE
  5
4B
102
{ACAD_REACTORS
330
42
102
}
330
42
100
AcDbScale
 70
     0
300
1/4" = 1'-0"
140
0.25
141
12.0
290
     0
  0
SCALE
  5
4C
102
{ACAD_REACTORS
330
42
102
}
330
42
100
AcDbScale
 70
     0
300
3/8" = 1'-0"
140
0.375
141
12.0
290
     0
  0
SCALE
  5
4D
102
{ACAD_REACTORS
330
42
102
}
330
42
100
AcDbScale
 70
     0
300
1/2" = 1'-0"
140
0.5
141
12.0
290
     0
  0
SCALE
  5
4E
102
{ACAD_REACTORS
330
42
102
}
330
42
100
AcDbScale
 70
     0
300
3/4" = 1'-0"
140
0.75
141
12.0
290
     0
  0
SCALE
  5
4F
102
{ACAD_REACTORS
330
42
102
}
330
42
100
AcDbScale
 70
     0
300
1" = 1'-0"
140
1.0
141
12.0
290
     0
  0
SCALE
  5
50
102
{ACAD_REACTORS
330
42
102
}
330
42
100
AcDbScale
 70
     0
300
1-1/2" = 1'-0"
140
1.5
141
12.0
290
     0
  0
SCALE
  5
51
102
{ACAD_REACTORS
330
42
102
}
330
42
100
AcDbScale
 70
     0
300
3" = 1'-0"
140
3.0
141
12.0
290
     0
  0
SCALE
  5
52
102
{ACAD_REACTORS
330
42
102
}
330
42
100
AcDbScale
 70
     0
300
6" = 1'-0"
140
6.0
141
12.0
290
     0
  0
SCALE
  5
53
102
{ACAD_REACTORS
330
42
102
}
330
42
100
AcDbScale
 70
     0
300
1'-0" = 1'-0"
140
12.0
141
12.0
290
     0
  0
ACDBSECTIONVIEWSTYLE
  5
68
102
{ACAD_XDICTIONARY
360
2837
102
}
102
{ACAD_REACTORS
330
67
102
}
330
67
100
AcDbModelDocViewStyle
 70
     0
  3
Imperial24
290
     0
100
AcDbSectionViewStyle
 70
     0
 71
     0
 90
       78
 71
     1
340
55
 40
0.24
340
0
340
0
 40
0.24
300
I, O, Q, S, X, Z
 40
0.48
 90
        3
 40
0.18
 90
        1
 71
     2
340
5C
 90
       25
340
5C
 90
       50
 40
0.24
 40
0.0
 40
0.24
 71
     3
340
55
 40
0.24
 90
        1
 40
0.75
 90
        1
300
%<\AcVar ViewType \f "%tc1">% %<\AcVar ViewSectionStartId>%-%<\AcVar ViewSectionEndId>%\PSCALE %<\AcVar ViewScale \f "%sn">%
 71
     4
300
ANSI31
 40
1.0
 90
        0
290
     0
290
     0
 90
        6
 40
0.0
 40
1.570796326794896
 40
0.2617993877991494
 40
1.308996938995747
 40
-0.2617993877991494
 40
1.832595714594046
  0
TABLESTYLE
  5
64
102
{ACAD_XDICTIONARY
360
20ED
102
}
102
{ACAD_REACTORS
330
63
102
}
330
63
100
AcDbTableStyle
  3
Standard
 70
     0
 71
     0
 40
0.06
 41
0.06
280
     0
281
     0
  7
Standard
140
0.18
170
     2
 62
     0
 63
     7
283
     0
274
    -2
284
     1
 64
     0
275
    -2
285
     1
 65
     0
276
    -2
286
     1
 66
     0
277
    -2
287
     1
 67
     0
278
    -2
288
     1
 68
     0
279
    -2
289
     1
 69
     0
  7
Standard
140
0.25
170
     5
 62
     0
 63
     7
283
     0
274
    -2
284
     1
 64
     0
275
    -2
285
     1
 65
     0
276
    -2
286
     1
 66
     0
277
    -2
287
     1
 67
     0
278
    -2
288
     1
 68
     0
279
    -2
289
     1
 69
     0
  7
Standard
140
0.18
170
     5
 62
     0
 63
     7
283
     0
274
    -2
284
     1
 64
     0
275
    -2
285
     1
 65
     0
276
    -2
286
     1
 66
     0
277
    -2
287
     1
 67
     0
278
    -2
288
     1
 68
     0
279
    -2
289
     1
 69
     0
  0
VISUALSTYLE
  5
2F
102
{ACAD_XDICTIONARY
360
2810
102
}
102
{ACAD_REACTORS
330
29
102
}
330
29
100
AcDbVisualStyle
  2
2dWireframe
 70
     4
 71
     0
 72
     2
 73
     0
 90
        0
 40
-0.6
 41
-30.0
 62
     5
 63
     7
 74
     1
 91
        4
 64
     7
 65
   257
 75
     1
175
     1
 42
1.0
 92
        0
 66
   257
 43
1.0
 76
     1
 77
     6
 78
     2
 67
     7
 79
     5
170
     0
171
     0
290
     0
174
     0
 93
        1
 44
0.0
173
     0
291
     0
 45
0.0
1001
ACAD
1000
AcDbSavedByObjectVersion
1070
     0
  0
VISUALSTYLE
  5
2E
102
{ACAD_XDICTIONARY
360
280E
102
}
102
{ACAD_REACTORS
330
29
102
}
330
29
100
AcDbVisualStyle
  2
Basic
 70
     7
 71
     1
 72
     0
 73
     1
 90
        0
 40
-0.6
 41
-30.0
 62
     5
 63
     7
 74
     0
 91
        4
 64
     7
 65
   257
 75
     1
175
     1
 42
1.0
 92
        8
 66
     7
 43
1.0
 76
     1
 77
     6
 78
     2
 67
     7
 79
     5
170
     0
171
     0
290
     0
174
     0
 93
        1
 44
0.0
173
     0
291
     1
 45
0.0
1001
ACAD
1000
AcDbSavedByObjectVersion
1070
     0
  0
VISUALSTYLE
  5
35
102
{ACAD_XDICTIONARY
360
281C
102
}
102
{ACAD_REACTORS
330
29
102
}
330
29
100
AcDbVisualStyle
  2
Brighten
 70
    12
 71
     2
 72
     2
 73
     0
 90
        0
 40
-0.6
 41
-30.0
 62
     5
 63
     7
 74
     1
 91
        4
 64
     7
 65
   257
 75
     1
175
     1
 42
1.0
 92
        8
 66
     7
 43
1.0
 76
     1
 77
     6
 78
     2
 67
     7
 79
     5
170
     0
171
     0
290
     0
174
     0
 93
        1
 44
50.0
173
     0
291
     1
 45
0.0
1001
ACAD
1000
AcDbSavedByObjectVersion
1070
     0
  0
VISUALSTYLE
  5
39
102
{ACAD_XDICTIONARY
360
2824
102
}
102
{ACAD_REACTORS
330
29
102
}
330
29
100
AcDbVisualStyle
  2
ColorChange
 70
    16
 71
     2
 72
     2
 73
     3
 90
        0
 40
-0.6
 41
-30.0
 62
     5
 63
     8
 74
     1
 91
        4
 64
     7
 65
   257
 75
     1
175
     1
 42
1.0
 92
        8
 66
     8
 43
1.0
 76
     1
 77
     6
 78
     2
 67
     7
 79
     5
170
     0
171
     0
290
     0
174
     0
 93
        1
 44
0.0
173
     0
291
     1
 45
0.0
1001
ACAD
1000
AcDbSavedByObjectVersion
1070
     0
  0
VISUALSTYLE
  5
32
102
{ACAD_XDICTIONARY
360
2816
102
}
102
{ACAD_REACTORS
330
29
102
}
330
29
100
AcDbVisualStyle
  2
Conceptual
 70
     9
 71
     3
 72
     2
 73
     0
 90
        0
 40
-0.6
 41
-30.0
 62
     5
 63
     7
 74
     2
 91
        2
 64
     7
 65
   257
 75
     1
175
     1
 42
179.0
 92
        8
 66
     7
 43
1.0
 76
     1
 77
     6
 78
     2
 67
     7
 79
     3
170
     0
171
     0
290
     0
174
     0
 93
        1
 44
0.0
173
     0
291
     0
 45
0.0
1001
ACAD
1000
AcDbSavedByObjectVersion
1070
     0
  0
VISUALSTYLE
  5
34
102
{ACAD_XDICTIONARY
360
281A
102
}
102
{ACAD_REACTORS
330
29
102
}
330
29
100
AcDbVisualStyle
  2
Dim
 70
    11
 71
     2
 72
     2
 73
     0
 90
        0
 40
-0.6
 41
-30.0
 62
     5
 63
     7
 74
     1
 91
        4
 64
     7
 65
   257
 75
     1
175
     1
 42
1.0
 92
        8
 66
     7
 43
1.0
 76
     1
 77
     6
 78
     2
 67
     7
 79
     5
170
     0
171
     0
290
     0
174
     0
 93
        1
 44
-50.0
173
     0
291
     1
 45
0.0
1001
ACAD
1000
AcDbSavedByObjectVersion
1070
     0
  0
VISUALSTYLE
  5
41
102
{ACAD_XDICTIONARY
360
2834
102
}
102
{ACAD_REACTORS
330
29
102
}
330
29
100
AcDbVisualStyle
  2
EdgeColorOff
 70
    22
 71
     2
 72
     2
 73
     0
 90
        0
 40
-0.6
 41
-30.0
 62
     5
 63
     7
 74
     1
 91
        4
 64
     7
 65
   257
 75
     1
175
     1
 42
1.0
 92
        8
 66
     7
 43
1.0
 76
     1
 77
     6
 78
     2
 67
     7
 79
     5
170
     0
171
     0
290
     0
174
     0
 93
        1
 44
0.0
173
     0
291
     1
 45
0.0
1001
ACAD
1000
AcDbSavedByObjectVersion
1070
     0
  0
VISUALSTYLE
  5
38
102
{ACAD_XDICTIONARY
360
2822
102
}
102
{ACAD_REACTORS
330
29
102
}
330
29
100
AcDbVisualStyle
  2
Facepattern
 70
    15
 71
     2
 72
     2
 73
     0
 90
        0
 40
-0.6
 41
-30.0
 62
     5
 63
     7
 74
     1
 91
        4
 64
     7
 65
   257
 75
     1
175
     1
 42
1.0
 92
        8
 66
     7
 43
1.0
 76
     1
 77
     6
 78
     2
 67
     7
 79
     5
170
     0
171
     0
290
     0
174
     0
 93
        1
 44
0.0
173
     0
291
     1
 45
0.0
1001
ACAD
1000
AcDbSavedByObjectVersion
1070
     0
  0
VISUALSTYLE
  5
2A
102
{ACAD_XDICTIONARY
360
2806
102
}
102
{ACAD_REACTORS
330
29
102
}
330
29
100
AcDbVisualStyle
  2
Flat
 70
     0
 71
     2
 72
     1
 73
     1
 90
        2
 40
-0.6
 41
30.0
 62
     5
 63
     7
 74
     0
 91
        0
 64
     7
 65
   257
 75
     1
175
     1
 42
1.0
 92
        8
 66
     7
 43
1.0
 76
     1
 77
     6
 78
     2
 67
     7
 79
     5
170
     0
171
     0
290
     0
174
     0
 93
       13
 44
0.0
173
     0
291
     1
 45
0.0
1001
ACAD
1000
AcDbSavedByObjectVersion
1070
     0
  0
VISUALSTYLE
  5
2B
102
{ACAD_XDICTIONARY
360
2808
102
}
102
{ACAD_REACTORS
330
29
102
}
330
29
100
AcDbVisualStyle
  2
FlatWithEdges
 70
     1
 71
     2
 72
     1
 73
     1
 90
        2
 40
-0.6
 41
30.0
 62
     5
 63
     7
 74
     1
 91
        0
 64
     7
 65
   257
 75
     1
175
     1
 42
1.0
 92
        0
 66
   257
 43
1.0
 76
     1
 77
     6
 78
     2
 67
     7
 79
     5
170
     0
171
     0
290
     0
174
     0
 93
       13
 44
0.0
173
     0
291
     1
 45
0.0
1001
ACAD
1000
AcDbSavedByObjectVersion
1070
     0
  0
VISUALSTYLE
  5
2C
102
{ACAD_XDICTIONARY
360
280A
102
}
102
{ACAD_REACTORS
330
29
102
}
330
29
100
AcDbVisualStyle
  2
Gouraud
 70
     2
 71
     2
 72
     2
 73
     1
 90
        2
 40
-0.6
 41
30.0
 62
     5
 63
     7
 74
     0
 91
        0
 64
     7
 65
   257
 75
     1
175
     1
 42
1.0
 92
        0
 66
     7
 43
1.0
 76
     1
 77
     6
 78
     2
 67
     7
 79
     5
170
     0
171
     0
290
     0
174
     0
 93
       13
 44
0.0
173
     0
291
     1
 45
0.0
1001
ACAD
1000
AcDbSavedByObjectVersion
1070
     0
  0
VISUALSTYLE
  5
2D
102
{ACAD_XDICTIONARY
360
280C
102
}
102
{ACAD_REACTORS
330
29
102
}
330
29
100
AcDbVisualStyle
  2
GouraudWithEdges
 70
     3
 71
     2
 72
     2
 73
     1
 90
        2
 40
-0.6
 41
30.0
 62
     5
 63
     7
 74
     1
 91
        0
 64
     7
 65
   257
 75
     1
175
     1
 42
1.0
 92
        0
 66
   257
 43
1.0
 76
     1
 77
     6
 78
     2
 67
     7
 79
     5
170
     0
171
     0
290
     0
174
     0
 93
       13
 44
0.0
173
     0
291
     1
 45
0.0
1001
ACAD
1000
AcDbSavedByObjectVersion
1070
     0
  0
VISUALSTYLE
  5
31
102
{ACAD_XDICTIONARY
360
2814
102
}
102
{ACAD_REACTORS
330
29
102
}
330
29
100
AcDbVisualStyle
  2
Hidden
 70
     6
 71
     1
 72
     2
 73
     2
 90
        0
 40
-0.6
 41
-30.0
 62
     5
 63
     7
 74
     2
 91
        2
 64
     7
 65
   257
 75
     2
175
     1
 42
40.0
 92
        0
 66
   257
 43
1.0
 76
     1
 77
     6
 78
     2
 67
     7
 79
     3
170
     0
171
     0
290
     0
174
     0
 93
        1
 44
0.0
173
     0
291
     0
 45
0.0
1001
ACAD
1000
AcDbSavedByObjectVersion
1070
     0
  0
VISUALSTYLE
  5
3F
102
{ACAD_XDICTIONARY
360
2830
102
}
102
{ACAD_REACTORS
330
29
102
}
330
29
100
AcDbVisualStyle
  2
JitterOff
 70
    20
 71
     2
 72
     2
 73
     0
 90
        0
 40
-0.6
 41
-30.0
 62
     5
 63
     7
 74
     1
 91
        4
 64
     7
 65
   257
 75
     1
175
     1
 42
1.0
 92
       10
 66
     7
 43
1.0
 76
     1
 77
     6
 78
     2
 67
     7
 79
     5
170
     0
171
     0
290
     0
174
     0
 93
        1
 44
0.0
173
     0
291
     1
 45
0.0
1001
ACAD
1000
AcDbSavedByObjectVersion
1070
     0
  0
VISUALSTYLE
  5
37
102
{ACAD_XDICTIONARY
360
2820
102
}
102
{ACAD_REACTORS
330
29
102
}
330
29
100
AcDbVisualStyle
  2
Linepattern
 70
    14
 71
     2
 72
     2
 73
     0
 90
        0
 40
-0.6
 41
-30.0
 62
     5
 63
     7
 74
     1
 91
        4
 64
     7
 65
   257
 75
     7
175
     7
 42
1.0
 92
        8
 66
     7
 43
1.0
 76
     1
 77
     6
 78
     2
 67
     7
 79
     5
170
     0
171
     0
290
     0
174
     0
 93
        1
 44
0.0
173
     0
291
     1
 45
0.0
1001
ACAD
1000
AcDbSavedByObjectVersion
1070
     0
  0
VISUALSTYLE
  5
40
102
{ACAD_XDICTIONARY
360
2832
102
}
102
{ACAD_REACTORS
330
29
102
}
330
29
100
AcDbVisualStyle
  2
OverhangOff
 70
    21
 71
     2
 72
     2
 73
     0
 90
        0
 40
-0.6
 41
-30.0
 62
     5
 63
     7
 74
     1
 91
        4
 64
     7
 65
   257
 75
     1
175
     1
 42
1.0
 92
        9
 66
     7
 43
1.0
 76
     1
 77
     6
 78
     2
 67
     7
 79
     5
170
     0
171
     0
290
     0
174
     0
 93
        1
 44
0.0
173
     0
291
     1
 45
0.0
1001
ACAD
1000
AcDbSavedByObjectVersion
1070
     0
  0
VISUALSTYLE
  5
33
102
{ACAD_XDICTIONARY
360
2818
102
}
102
{ACAD_REACTORS
330
29
102
}
330
29
100
AcDbVisualStyle
  2
Realistic
 70
     8
 71
     2
 72
     2
 73
     0
 90
        2
 40
-0.6
 41
30.0
 62
     5
 63
     7
 74
     0
 91
        0
 64
     7
 65
   257
 75
     1
175
     1
 42
1.0
 92
        8
 66
   257
 43
1.0
 76
     1
 77
     6
 78
     2
 67
     7
 79
     3
170
     0
171
     0
290
     0
174
     0
 93
       13
 44
0.0
173
     0
291
     0
 45
0.0
1001
ACAD
1000
AcDbSavedByObjectVersion
1070
     0
  0
VISUALSTYLE
  5
3E
102
{ACAD_XDICTIONARY
360
282E
102
}
102
{ACAD_REACTORS
330
29
102
}
330
29
100
AcDbVisualStyle
  2
Shaded
 70
    27
 71
     2
 72
     2
 73
     1
 90
        2
 40
-0.6
 41
30.0
 62
     5
 63
     7
 74
     0
 91
        4
 64
     7
 65
   257
 75
     1
175
     1
 42
1.0
 92
        8
 66
   257
 43
1.0
 76
     1
 77
     6
 78
     2
 67
     8
 79
     3
170
     0
171
     0
290
     0
174
     0
 93
        5
 44
0.0
173
     0
291
     0
 45
0.0
1001
ACAD
1000
AcDbSavedByObjectVersion
1070
     0
  0
VISUALSTYLE
  5
3D
102
{ACAD_XDICTIONARY
360
282C
102
}
102
{ACAD_REACTORS
330
29
102
}
330
29
100
AcDbVisualStyle
  2
Shaded with edges
 70
    26
 71
     2
 72
     2
 73
     1
 90
        2
 40
-0.6
 41
30.0
 62
     5
 63
     7
 74
     1
 91
        2
 64
     7
 65
   257
 75
     2
175
     1
 42
1.0
 92
        8
 66
   257
 43
1.0
 76
     1
 77
     6
 78
     2
 67
     7
 79
     3
170
     0
171
     0
290
     0
174
     0
 93
        5
 44
0.0
173
     0
291
     0
 45
0.0
1001
ACAD
1000
AcDbSavedByObjectVersion
1070
     0
  0
VISUALSTYLE
  5
3A
102
{ACAD_XDICTIONARY
360
2826
102
}
102
{ACAD_REACTORS
330
29
102
}
330
29
100
AcDbVisualStyle
  2
Shades of Gray
 70
    23
 71
     2
 72
     2
 73
     3
 90
        0
 40
-0.6
 41
-30.0
 62
     5
 63
     7
 74
     2
 91
        2
 64
     7
 65
     7
 75
     1
175
     1
 42
40.0
 92
        8
 66
     7
 43
1.0
 76
     1
 77
     6
 78
     2
 67
     7
 79
     3
170
     0
171
     0
290
     0
174
     0
 93
        1
 44
0.0
173
     0
291
     0
 45
0.0
1001
ACAD
1000
AcDbSavedByObjectVersion
1070
     0
  0
VISUALSTYLE
  5
3B
102
{ACAD_XDICTIONARY
360
2828
102
}
102
{ACAD_REACTORS
330
29
102
}
330
29
100
AcDbVisualStyle
  2
Sketchy
 70
    24
 71
     1
 72
     2
 73
     2
 90
        0
 40
-0.6
 41
-30.0
 62
     5
 63
     7
 74
     2
 91
        2
 64
     7
 65
     7
 75
     1
175
     1
 42
40.0
 92
       11
 66
     7
 43
1.0
 76
     1
 77
     6
 78
     2
 67
     7
 79
     6
170
     0
171
     0
290
     0
174
     0
 93
        1
 44
0.0
173
     0
291
     0
 45
0.0
1001
ACAD
1000
AcDbSavedByObjectVersion
1070
     0
  0
VISUALSTYLE
  5
36
102
{ACAD_XDICTIONARY
360
281E
102
}
102
{ACAD_REACTORS
330
29
102
}
330
29
100
AcDbVisualStyle
  2
Thicken
 70
    13
 71
     2
 72
     2
 73
     0
 90
        0
 40
-0.6
 41
-30.0
 62
     5
 63
     7
 74
     1
 91
        4
 64
     7
 65
   257
 75
     1
175
     1
 42
1.0
 92
       12
 66
     7
 43
1.0
 76
     1
 77
     6
 78
     2
 67
     7
 79
     5
170
     0
171
     0
290
     0
174
     0
 93
        1
 44
0.0
173
     0
291
     1
 45
0.0
1001
ACAD
1000
AcDbSavedByObjectVersion
1070
     0
  0
VISUALSTYLE
  5
30
102
{ACAD_XDICTIONARY
360
2812
102
}
102
{ACAD_REACTORS
330
29
102
}
330
29
100
AcDbVisualStyle
  2
Wireframe
 70
     5
 71
     0
 72
     2
 73
     0
 90
        0
 40
-0.6
 41
-30.0
 62
     5
 63
     7
 74
     1
 91
        4
 64
     7
 65
   257
 75
     1
175
     1
 42
1.0
 92
        0
 66
   257
 43
1.0
 76
     1
 77
     6
 78
     2
 67
     7
 79
     3
170
     0
171
     0
290
     0
174
     0
 93
        1
 44
0.0
173
     0
291
     0
 45
0.0
1001
ACAD
1000
AcDbSavedByObjectVersion
1070
     0
  0
VISUALSTYLE
  5
3C
102
{ACAD_XDICTIONARY
360
282A
102
}
102
{ACAD_REACTORS
330
29
102
}
330
29
100
AcDbVisualStyle
  2
X-Ray
 70
    25
 71
     2
 72
     2
 73
     1
 90
        1
 40
0.5
 41
-30.0
 62
     5
 63
     7
 74
     1
 91
        0
 64
     7
 65
   257
 75
     1
175
     1
 42
1.0
 92
        8
 66
     7
 43
1.0
 76
     1
 77
     6
 78
     2
 67
     7
 79
     3
170
     0
171
     0
290
     0
174
     0
 93
       13
 44
0.0
173
     0
291
     0
 45
0.0
1001
ACAD
1000
AcDbSavedByObjectVersion
1070
     0
  0
DICTIONARYVAR
  5
2135
102
{ACAD_REACTORS
330
2130
102
}
330
2130
100
DictionaryVariables
280
     0
  1
1:1
  0
DICTIONARYVAR
  5
2132
102
{ACAD_REACTORS
330
2130
102
}
330
2130
100
DictionaryVariables
280
     0
  1
STANDARD
  0
DICTIONARYVAR
  5
2131
102
{ACAD_REACTORS
330
2130
102
}
330
2130
100
DictionaryVariables
280
     0
  1
STANDARD
  0
DICTIONARYVAR
  5
2133
102
{ACAD_REACTORS
330
2130
102
}
330
2130
100
DictionaryVariables
280
     0
  1
Imperial24
  0
DICTIONARYVAR
  5
2134
102
{ACAD_REACTORS
330
2130
102
}
330
2130
100
DictionaryVariables
280
     0
  1
Imperial24
  0
DICTIONARYVAR
  5
2138
102
{ACAD_REACTORS
330
2130
102
}
330
2130
100
DictionaryVariables
280
     0
  1
1
  0
DICTIONARYVAR
  5
2137
102
{ACAD_REACTORS
330
2130
102
}
330
2130
100
DictionaryVariables
280
     0
  1
0
  0
DICTIONARYVAR
  5
2136
102
{ACAD_REACTORS
330
2130
102
}
330
2130
100
DictionaryVariables
280
     0
  1
127
  0
DICTIONARYVAR
  5
214A
102
{ACAD_REACTORS
330
2130
102
}
330
2130
100
DictionaryVariables
280
     0
  1
2
  0
DICTIONARY
  5
2802
102
{ACAD_REACTORS
330
2800
102
}
330
2800
100
AcDbDictionary
281
     1
  0
DICTIONARY
  5
2801
102
{ACAD_REACTORS
330
2800
102
}
330
2800
100
AcDbDictionary
281
     1
  3
2367449987248
350
27FB
  3
2367449987264
350
27FC
  3
2367449987280
350
27FD
  3
2367449987296
350
27FE
  3
2367449987312
350
27FF
  0
DICTIONARY
  5
2839
330
6A
100
AcDbDictionary
280
     1
281
     1
  3
ACAD_XREC_ROUNDTRIP
360
283A
  0
DICTIONARY
  5
283B
330
6E
100
AcDbDictionary
280
     1
281
     1
  3
ACAD_XREC_ROUNDTRIP
360
283C
  0
DICTIONARY
  5
283D
330
72
100
AcDbDictionary
280
     1
281
     1
  3
ACAD_XREC_ROUNDTRIP
360
283E
  0
DICTIONARY
  5
1A
330
19
100
AcDbDictionary
280
     1
281
     1
  3
ACAD_XREC_ROUNDTRIP
360
2804
  3
BUMPTILE
360
1C
  3
DIFFUSETILE
360
1B
  3
OPACITYTILE
360
1F
  3
REFLECTIONTILE
360
1E
  3
REFRACTIONTILE
360
20
  3
SPECULARTILE
360
1D
  0
DICTIONARY
  5
12
330
11
100
AcDbDictionary
280
     1
281
     1
  3
ACAD_XREC_ROUNDTRIP
360
2803
  3
BUMPTILE
360
14
  3
DIFFUSETILE
360
13
  3
OPACITYTILE
360
17
  3
REFLECTIONTILE
360
16
  3
REFRACTIONTILE
360
18
  3
SPECULARTILE
360
15
  0
DICTIONARY
  5
22
330
21
100
AcDbDictionary
280
     1
281
     1
  3
ACAD_XREC_ROUNDTRIP
360
2805
  3
BUMPTILE
360
24
  3
DIFFUSETILE
360
23
  3
OPACITYTILE
360
27
  3
REFLECTIONTILE
360
26
  3
REFRACTIONTILE
360
28
  3
SPECULARTILE
360
25
  0
DICTIONARY
  5
2837
330
68
100
AcDbDictionary
280
     1
281
     1
  3
ACAD_XREC_ROUNDTRIP
360
2838
  0
DICTIONARY
  5
20ED
330
64
100
AcDbDictionary
280
     1
281
     1
  3
ACAD_ROUNDTRIP_2008_TABLESTYLE_CELLSTYLEMAP
360
27F8
  3
ACAD_XREC_ROUNDTRIP
360
2836
  0
DICTIONARY
  5
2810
330
2F
100
AcDbDictionary
280
     1
281
     1
  3
ACAD_XREC_ROUNDTRIP
360
2811
  0
DICTIONARY
  5
280E
330
2E
100
AcDbDictionary
280
     1
281
     1
  3
ACAD_XREC_ROUNDTRIP
360
280F
  0
DICTIONARY
  5
281C
330
35
100
AcDbDictionary
280
     1
281
     1
  3
ACAD_XREC_ROUNDTRIP
360
281D
  0
DICTIONARY
  5
2824
330
39
100
AcDbDictionary
280
     1
281
     1
  3
ACAD_XREC_ROUNDTRIP
360
2825
  0
DICTIONARY
  5
2816
330
32
100
AcDbDictionary
280
     1
281
     1
  3
ACAD_XREC_ROUNDTRIP
360
2817
  0
DICTIONARY
  5
281A
330
34
100
AcDbDictionary
280
     1
281
     1
  3
ACAD_XREC_ROUNDTRIP
360
281B
  0
DICTIONARY
  5
2834
330
41
100
AcDbDictionary
280
     1
281
     1
  3
ACAD_XREC_ROUNDTRIP
360
2835
  0
DICTIONARY
  5
2822
330
38
100
AcDbDictionary
280
     1
281
     1
  3
ACAD_XREC_ROUNDTRIP
360
2823
  0
DICTIONARY
  5
2806
330
2A
100
AcDbDictionary
280
     1
281
     1
  3
ACAD_XREC_ROUNDTRIP
360
2807
  0
DICTIONARY
  5
2808
330
2B
100
AcDbDictionary
280
     1
281
     1
  3
ACAD_XREC_ROUNDTRIP
360
2809
  0
DICTIONARY
  5
280A
330
2C
100
AcDbDictionary
280
     1
281
     1
  3
ACAD_XREC_ROUNDTRIP
360
280B
  0
DICTIONARY
  5
280C
330
2D
100
AcDbDictionary
280
     1
281
     1
  3
ACAD_XREC_ROUNDTRIP
360
280D
  0
DICTIONARY
  5
2814
330
31
100
AcDbDictionary
280
     1
281
     1
  3
ACAD_XREC_ROUNDTRIP
360
2815
  0
DICTIONARY
  5
2830
330
3F
100
AcDbDictionary
280
     1
281
     1
  3
ACAD_XREC_ROUNDTRIP
360
2831
  0
DICTIONARY
  5
2820
330
37
100
AcDbDictionary
280
     1
281
     1
  3
ACAD_XREC_ROUNDTRIP
360
2821
  0
DICTIONARY
  5
2832
330
40
100
AcDbDictionary
280
     1
281
     1
  3
ACAD_XREC_ROUNDTRIP
360
2833
  0
DICTIONARY
  5
2818
330
33
100
AcDbDictionary
280
     1
281
     1
  3
ACAD_XREC_ROUNDTRIP
360
2819
  0
DICTIONARY
  5
282E
330
3E
100
AcDbDictionary
280
     1
281
     1
  3
ACAD_XREC_ROUNDTRIP
360
282F
  0
DICTIONARY
  5
282C
330
3D
100
AcDbDictionary
280
     1
281
     1
  3
ACAD_XREC_ROUNDTRIP
360
282D
  0
DICTIONARY
  5
2826
330
3A
100
AcDbDictionary
280
     1
281
     1
  3
ACAD_XREC_ROUNDTRIP
360
2827
  0
DICTIONARY
  5
2828
330
3B
100
AcDbDictionary
280
     1
281
     1
  3
ACAD_XREC_ROUNDTRIP
360
2829
  0
DICTIONARY
  5
281E
330
36
100
AcDbDictionary
280
     1
281
     1
  3
ACAD_XREC_ROUNDTRIP
360
281F
  0
DICTIONARY
  5
2812
330
30
100
AcDbDictionary
280
     1
281
     1
  3
ACAD_XREC_ROUNDTRIP
360
2813
  0
DICTIONARY
  5
282A
330
3C
100
AcDbDictionary
280
     1
281
     1
  3
ACAD_XREC_ROUNDTRIP
360
282B
  0
XRECORD
  5
27FB
102
{ACAD_REACTORS
330
2801
102
}
330
2801
100
AcDbXrecord
280
     1
  1
AcDb_Thumbnail_Schema
102
{ATTRRECORD
341
27FC
  2
AcDbDs::TreatedAsObjectData
280
     1
291
     1
102
ATTRRECORD}
102
{ATTRRECORD
341
27FD
  2
AcDbDs::Legacy
280
     1
291
     1
102
ATTRRECORD}
  2
AcDbDs::ID
280
    10
 91
        8
102
{ATTRRECORD
341
27FE
  2
AcDs:Indexable
280
     1
291
     1
102
ATTRRECORD}
102
{ATTRRECORD
341
27FF
  2
AcDbDs::HandleAttribute
280
     7
282
     1
102
ATTRRECORD}
  2
Thumbnail_Data
280
    15
 91
        0
  0
XRECORD
  5
27FC
102
{ACAD_REACTORS
330
2801
102
}
330
2801
100
AcDbXrecord
280
     1
  1
AcDbDs::TreatedAsObjectDataSchema
  2
AcDbDs::TreatedAsObjectData
280
     1
 91
        0
  0
XRECORD
  5
27FD
102
{ACAD_REACTORS
330
2801
102
}
330
2801
100
AcDbXrecord
280
     1
  1
AcDbDs::LegacySchema
  2
AcDbDs::Legacy
280
     1
 91
        0
  0
XRECORD
  5
27FE
102
{ACAD_REACTORS
330
2801
102
}
330
2801
100
AcDbXrecord
280
     1
  1
AcDbDs::IndexedPropertySchema
  2
AcDs:Indexable
280
     1
 91
        0
  0
XRECORD
  5
27FF
102
{ACAD_REACTORS
330
2801
102
}
330
2801
100
AcDbXrecord
280
     1
  1
AcDbDs::HandleAttributeSchema
  2
AcDbDs::HandleAttribute
280
     7
 91
        1
284
     1
  0
XRECORD
  5
283A
102
{ACAD_REACTORS
330
2839
102
}
330
2839
100
AcDbXrecord
280
     1
102
DISPLAYNAME
  1
Imperial24
102
FLAGS
 90
        0
  0
XRECORD
  5
283C
102
{ACAD_REACTORS
330
283B
102
}
330
283B
100
AcDbXrecord
280
     1
102
SHADEPLOT
 70
     0
102
SHADEPLOTRESLEVEL
 70
     2
102
SHADEPLOTCUSTOMDPI
 70
   300
  0
XRECORD
  5
283E
102
{ACAD_REACTORS
330
283D
102
}
330
283D
100
AcDbXrecord
280
     1
102
SHADEPLOT
 70
     0
102
SHADEPLOTRESLEVEL
 70
     2
102
SHADEPLOTCUSTOMDPI
 70
   300
  0
XRECORD
  5
2804
102
{ACAD_REACTORS
330
1A
102
}
330
1A
100
AcDbXrecord
280
     1
102
MATERIAL
148
0.0
149
0.0
149
0.0
 93
        0
 94
      127
282
     0
 72
     0
 77
     0
171
     0
175
     0
179
     0
273
     0
  0
XRECORD
  5
1C
102
{ACAD_REACTORS
330
1A
102
}
330
1A
100
AcDbXrecord
280
     1
270
     1
271
     1
  0
XRECORD
  5
1B
102
{ACAD_REACTORS
330
1A
102
}
330
1A
100
AcDbXrecord
280
     1
270
     1
271
     1
  0
XRECORD
  5
1F
102
{ACAD_REACTORS
330
1A
102
}
330
1A
100
AcDbXrecord
280
     1
270
     1
271
     1
  0
XRECORD
  5
1E
102
{ACAD_REACTORS
330
1A
102
}
330
1A
100
AcDbXrecord
280
     1
270
     1
271
     1
  0
XRECORD
  5
20
102
{ACAD_REACTORS
330
1A
102
}
330
1A
100
AcDbXrecord
280
     1
270
     1
271
     1
  0
XRECORD
  5
1D
102
{ACAD_REACTORS
330
1A
102
}
330
1A
100
AcDbXrecord
280
     1
270
     1
271
     1
  0
XRECORD
  5
2803
102
{ACAD_REACTORS
330
12
102
}
330
12
100
AcDbXrecord
280
     1
102
MATERIAL
148
0.0
149
0.0
149
0.0
 93
        0
 94
      127
282
     0
 72
     0
 77
     0
171
     0
175
     0
179
     0
273
     0
  0
XRECORD
  5
14
102
{ACAD_REACTORS
330
12
102
}
330
12
100
AcDbXrecord
280
     1
270
     1
271
     1
  0
XRECORD
  5
13
102
{ACAD_REACTORS
330
12
102
}
330
12
100
AcDbXrecord
280
     1
270
     1
271
     1
  0
XRECORD
  5
17
102
{ACAD_REACTORS
330
12
102
}
330
12
100
AcDbXrecord
280
     1
270
     1
271
     1
  0
XRECORD
  5
16
102
{ACAD_REACTORS
330
12
102
}
330
12
100
AcDbXrecord
280
     1
270
     1
271
     1
  0
XRECORD
  5
18
102
{ACAD_REACTORS
330
12
102
}
330
12
100
AcDbXrecord
280
     1
270
     1
271
     1
  0
XRECORD
  5
15
102
{ACAD_REACTORS
330
12
102
}
330
12
100
AcDbXrecord
280
     1
270
     1
271
     1
  0
XRECORD
  5
2805
102
{ACAD_REACTORS
330
22
102
}
330
22
100
AcDbXrecord
280
     1
102
MATERIAL
148
0.0
149
0.0
149
0.0
 93
        0
 94
      127
282
     0
 72
     0
 77
     0
171
     0
175
     0
179
     0
273
     0
  0
XRECORD
  5
24
102
{ACAD_REACTORS
330
22
102
}
330
22
100
AcDbXrecord
280
     1
270
     1
271
     1
  0
XRECORD
  5
23
102
{ACAD_REACTORS
330
22
102
}
330
22
100
AcDbXrecord
280
     1
270
     1
271
     1
  0
XRECORD
  5
27
102
{ACAD_REACTORS
330
22
102
}
330
22
100
AcDbXrecord
280
     1
270
     1
271
     1
  0
XRECORD
  5
26
102
{ACAD_REACTORS
330
22
102
}
330
22
100
AcDbXrecord
280
     1
270
     1
271
     1
  0
XRECORD
  5
28
102
{ACAD_REACTORS
330
22
102
}
330
22
100
AcDbXrecord
280
     1
270
     1
271
     1
  0
XRECORD
  5
25
102
{ACAD_REACTORS
330
22
102
}
330
22
100
AcDbXrecord
280
     1
270
     1
271
     1
  0
XRECORD
  5
2838
102
{ACAD_REACTORS
330
2837
102
}
330
2837
100
AcDbXrecord
280
     1
102
DISPLAYNAME
  1
Imperial24
102
FLAGS
 90
        0
  0
CELLSTYLEMAP
  5
27F8
102
{ACAD_REACTORS
330
20ED
102
}
330
20ED
100
AcDbCellStyleMap
 90
        3
300
CELLSTYLE
  1
TABLEFORMAT_BEGIN
 90
        5
170
     1
 91
        0
 92
    32768
 62
   257
 93
        1
300
CONTENTFORMAT
  1
CONTENTFORMAT_BEGIN
 90
        0
 91
        0
 92
      512
 93
        0
300

 40
0.0
140
1.0
 94
        5
 62
     0
340
55
144
0.25
309
CONTENTFORMAT_END
171
     0
 94
        0
309
TABLEFORMAT_END
  1
CELLSTYLE_BEGIN
 90
        1
 91
        1
300
_TITLE
309
CELLSTYLE_END
300
CELLSTYLE
  1
TABLEFORMAT_BEGIN
 90
        5
170
     1
 91
        0
 92
        0
 62
   257
 93
        1
300
CONTENTFORMAT
  1
CONTENTFORMAT_BEGIN
 90
        0
 91
        0
 92
      512
 93
        0
300

 40
0.0
140
1.0
 94
        5
 62
     0
340
55
144
0.18
309
CONTENTFORMAT_END
171
     0
 94
        0
309
TABLEFORMAT_END
  1
CELLSTYLE_BEGIN
 90
        2
 91
        1
300
_HEADER
309
CELLSTYLE_END
300
CELLSTYLE
  1
TABLEFORMAT_BEGIN
 90
        5
170
     1
 91
        0
 92
        0
 62
   257
 93
        1
300
CONTENTFORMAT
  1
CONTENTFORMAT_BEGIN
 90
        0
 91
        0
 92
      512
 93
        0
300

 40
0.0
140
1.0
 94
        2
 62
     0
340
55
144
0.18
309
CONTENTFORMAT_END
171
     0
 94
        0
309
TABLEFORMAT_END
  1
CELLSTYLE_BEGIN
 90
        3
 91
        2
300
_DATA
309
CELLSTYLE_END
  0
XRECORD
  5
2836
102
{ACAD_REACTORS
330
20ED
102
}
330
20ED
100
AcDbXrecord
280
     1
102
ACAD_ROUNDTRIP_PRE2007_TABLESTYLE
 90
      512
 91
        0
  1

 92
      512
 93
        0
  2

 94
      512
 95
        0
  3

  0
XRECORD
  5
2811
102
{ACAD_REACTORS
330
2810
102
}
330
2810
100
AcDbXrecord
280
     1
102
RTVSPost2010Prop28
280
     1
102
RTVSPost2010PropOp28
 70
     1
102
RTVSPost2010Prop29
280
     1
102
RTVSPost2010PropOp29
 70
     1
102
RTVSPost2010Prop30
280
     0
102
RTVSPost2010PropOp30
 70
     1
102
RTVSPost2010Prop31
280
     0
102
RTVSPost2010PropOp31
 70
     1
102
RTVSPost2010Prop32
280
     0
102
RTVSPost2010PropOp32
 70
     1
102
RTVSPost2010Prop33
280
     0
102
RTVSPost2010PropOp33
 70
     1
102
RTVSPost2010Prop34
280
     0
102
RTVSPost2010PropOp34
 70
     1
102
RTVSPost2010Prop35
280
     0
102
RTVSPost2010PropOp35
 70
     1
102
RTVSPost2010Prop36
280
     0
102
RTVSPost2010PropOp36
 70
     1
102
RTVSPost2010Prop37
 90
       50
102
RTVSPost2010PropOp37
 70
     1
102
RTVSPost2010Prop38
140
0.0
102
RTVSPost2010PropOp38
 70
     1
102
RTVSPost2010Prop39
140
1.0
102
RTVSPost2010PropOp39
 70
     1
102
RTVSPost2010Prop40
 90
        0
102
RTVSPost2010PropOp40
 70
     1
102
RTVSPost2010Prop41ColorIndex
 90
       18
102
RTVSPost2010Prop41ColorRGB
 90
        0
102
RTVSPost2010PropOp41
 70
     1
102
RTVSPost2010Prop42
 90
       50
102
RTVSPost2010PropOp42
 70
     1
102
RTVSPost2010Prop43
 90
        3
102
RTVSPost2010PropOp43
 70
     1
102
RTVSPost2010Prop44ColorIndex
 90
        5
102
RTVSPost2010Prop44ColorRGB
 90
      255
102
RTVSPost2010PropOp44
 70
     1
102
RTVSPost2010Prop45
280
     0
102
RTVSPost2010PropOp45
 70
     1
102
RTVSPost2010Prop46
 90
       50
102
RTVSPost2010PropOp46
 70
     1
102
RTVSPost2010Prop47
 90
       50
102
RTVSPost2010PropOp47
 70
     1
102
RTVSPost2010Prop48
 90
       50
102
RTVSPost2010PropOp48
 70
     1
102
RTVSPost2010Prop49
280
     0
102
RTVSPost2010PropOp49
 70
     1
102
RTVSPost2010Prop50
 90
       50
102
RTVSPost2010PropOp50
 70
     1
102
RTVSPost2010Prop51ColorIndex
 90
      256
102
RTVSPost2010Prop51ColorRGB
 90
-16777216
102
RTVSPost2010PropOp51
 70
     0
102
RTVSPost2010Prop52
140
1.0
102
RTVSPost2010PropOp52
 70
     0
102
RTVSPost2010Prop53
 90
        2
102
RTVSPost2010PropOp53
 70
     1
102
RTVSPost2010Prop54
  1
strokes_ogs.tif
102
RTVSPost2010PropOp54
 70
     1
102
RTVSPost2010Prop55
280
     0
102
RTVSPost2010PropOp55
 70
     1
102
RTVSPost2010Prop56
140
1.0
102
RTVSPost2010PropOp56
 70
     1
102
RTVSPost2010Prop57
140
1.0
102
RTVSPost2010PropOp57
 70
     1
102
RTVSPropertyOp0
 70
     1
102
RTVSPropertyOp1
 70
     1
102
RTVSPropertyOp2
 70
     1
102
RTVSPropertyOp3
 70
     1
102
RTVSPropertyOp4
 70
     1
102
RTVSPropertyOp5
 70
     1
102
RTVSPropertyOp6
 70
     1
102
RTVSPropertyOp7
 70
     1
102
RTVSPropertyOp8
 70
     1
102
RTVSPropertyOp9
 70
     1
102
RTVSPropertyOp10
 70
     1
102
RTVSPropertyOp11
 70
     1
102
RTVSPropertyOp12
 70
     1
102
RTVSPropertyOp13
 70
     1
102
RTVSPropertyOp14
 70
     1
102
RTVSPropertyOp15
 70
     1
102
RTVSPropertyOp16
 70
     1
102
RTVSPropertyOp17
 70
     1
102
RTVSPropertyOp18
 70
     1
102
RTVSPropertyOp19
 70
     1
102
RTVSPropertyOp20
 70
     1
102
RTVSPropertyOp21
 70
     1
102
RTVSPropertyOp22
 70
     1
102
RTVSPropertyOp23
 70
     1
102
RTVSPropertyOp24
 70
     1
102
RTVSPropertyOp25
 70
     1
102
RTVSPropertyOp26
 70
     1
102
RTVSPropertyOp27
 70
     1
102
RTVSPropertyOp28
 70
     1
102
RTVSPropertyOp29
 70
     1
102
RTVSPropertyOp30
 70
     1
102
RTVSPropertyOp31
 70
     1
102
RTVSPropertyOp32
 70
     1
102
RTVSPropertyOp33
 70
     1
102
RTVSPropertyOp34
 70
     1
102
RTVSPropertyOp35
 70
     1
102
RTVSPropertyOp36
 70
     1
102
RTVSPropertyOp37
 70
     1
102
RTVSPropertyOp38
 70
     1
102
RTVSPropertyOp39
 70
     1
102
RTVSPropertyOp40
 70
     1
102
RTVSPropertyOp41
 70
     1
102
RTVSPropertyOp42
 70
     1
102
RTVSPropertyOp43
 70
     1
102
RTVSPropertyOp44
 70
     1
102
RTVSPropertyOp45
 70
     1
102
RTVSPropertyOp46
 70
     1
102
RTVSPropertyOp47
 70
     1
102
RTVSPropertyOp48
 70
     1
102
RTVSPropertyOp49
 70
     1
102
RTVSPropertyOp50
 70
     1
102
RTVSPropertyOp51
 70
     0
102
RTVSPropertyOp52
 70
     0
102
RTVSPropertyOp53
 70
     1
102
RTVSPropertyOp54
 70
     1
102
RTVSPropertyOp55
 70
     1
102
RTVSPropertyOp56
 70
     1
102
RTVSPropertyOp57
 70
     1
102
RTVSPropertyOp58
 70
     1
102
RTVSPropertyOp59
 70
     1
102
RTVSPropertyOp60
 70
     1
102
RTVSPropertyOp61
 70
     1
102
RTVSPropertyOp62
 70
     1
  0
XRECORD
  5
280F
102
{ACAD_REACTORS
330
280E
102
}
330
280E
100
AcDbXrecord
280
     1
102
RTVSPost2010Prop28
280
     0
102
RTVSPost2010PropOp28
 70
     1
102
RTVSPost2010Prop29
280
     1
102
RTVSPost2010PropOp29
 70
     1
102
RTVSPost2010Prop30
280
     1
102
RTVSPost2010PropOp30
 70
     1
102
RTVSPost2010Prop31
280
     0
102
RTVSPost2010PropOp31
 70
     1
102
RTVSPost2010Prop32
280
     0
102
RTVSPost2010PropOp32
 70
     1
102
RTVSPost2010Prop33
280
     0
102
RTVSPost2010PropOp33
 70
     1
102
RTVSPost2010Prop34
280
     0
102
RTVSPost2010PropOp34
 70
     1
102
RTVSPost2010Prop35
280
     0
102
RTVSPost2010PropOp35
 70
     1
102
RTVSPost2010Prop36
280
     0
102
RTVSPost2010PropOp36
 70
     1
102
RTVSPost2010Prop37
 90
       50
102
RTVSPost2010PropOp37
 70
     1
102
RTVSPost2010Prop38
140
0.0
102
RTVSPost2010PropOp38
 70
     1
102
RTVSPost2010Prop39
140
1.0
102
RTVSPost2010PropOp39
 70
     1
102
RTVSPost2010Prop40
 90
        0
102
RTVSPost2010PropOp40
 70
     1
102
RTVSPost2010Prop41ColorIndex
 90
       18
102
RTVSPost2010Prop41ColorRGB
 90
        0
102
RTVSPost2010PropOp41
 70
     1
102
RTVSPost2010Prop42
 90
       50
102
RTVSPost2010PropOp42
 70
     1
102
RTVSPost2010Prop43
 90
        3
102
RTVSPost2010PropOp43
 70
     1
102
RTVSPost2010Prop44ColorIndex
 90
        5
102
RTVSPost2010Prop44ColorRGB
 90
      255
102
RTVSPost2010PropOp44
 70
     1
102
RTVSPost2010Prop45
280
     0
102
RTVSPost2010PropOp45
 70
     1
102
RTVSPost2010Prop46
 90
       50
102
RTVSPost2010PropOp46
 70
     1
102
RTVSPost2010Prop47
 90
       50
102
RTVSPost2010PropOp47
 70
     1
102
RTVSPost2010Prop48
 90
       50
102
RTVSPost2010PropOp48
 70
     1
102
RTVSPost2010Prop49
280
     0
102
RTVSPost2010PropOp49
 70
     1
102
RTVSPost2010Prop50
 90
       50
102
RTVSPost2010PropOp50
 70
     1
102
RTVSPost2010Prop51ColorIndex
 90
      256
102
RTVSPost2010Prop51ColorRGB
 90
-16777216
102
RTVSPost2010PropOp51
 70
     0
102
RTVSPost2010Prop52
140
1.0
102
RTVSPost2010PropOp52
 70
     0
102
RTVSPost2010Prop53
 90
        2
102
RTVSPost2010PropOp53
 70
     1
102
RTVSPost2010Prop54
  1
strokes_ogs.tif
102
RTVSPost2010PropOp54
 70
     1
102
RTVSPost2010Prop55
280
     0
102
RTVSPost2010PropOp55
 70
     1
102
RTVSPost2010Prop56
140
1.0
102
RTVSPost2010PropOp56
 70
     1
102
RTVSPost2010Prop57
140
1.0
102
RTVSPost2010PropOp57
 70
     1
102
RTVSPropertyOp0
 70
     1
102
RTVSPropertyOp1
 70
     1
102
RTVSPropertyOp2
 70
     1
102
RTVSPropertyOp3
 70
     1
102
RTVSPropertyOp4
 70
     1
102
RTVSPropertyOp5
 70
     1
102
RTVSPropertyOp6
 70
     1
102
RTVSPropertyOp7
 70
     1
102
RTVSPropertyOp8
 70
     1
102
RTVSPropertyOp9
 70
     1
102
RTVSPropertyOp10
 70
     1
102
RTVSPropertyOp11
 70
     1
102
RTVSPropertyOp12
 70
     1
102
RTVSPropertyOp13
 70
     1
102
RTVSPropertyOp14
 70
     1
102
RTVSPropertyOp15
 70
     1
102
RTVSPropertyOp16
 70
     1
102
RTVSPropertyOp17
 70
     1
102
RTVSPropertyOp18
 70
     1
102
RTVSPropertyOp19
 70
     1
102
RTVSPropertyOp20
 70
     1
102
RTVSPropertyOp21
 70
     1
102
RTVSPropertyOp22
 70
     1
102
RTVSPropertyOp23
 70
     1
102
RTVSPropertyOp24
 70
     1
102
RTVSPropertyOp25
 70
     1
102
RTVSPropertyOp26
 70
     1
102
RTVSPropertyOp27
 70
     1
102
RTVSPropertyOp28
 70
     1
102
RTVSPropertyOp29
 70
     1
102
RTVSPropertyOp30
 70
     1
102
RTVSPropertyOp31
 70
     1
102
RTVSPropertyOp32
 70
     1
102
RTVSPropertyOp33
 70
     1
102
RTVSPropertyOp34
 70
     1
102
RTVSPropertyOp35
 70
     1
102
RTVSPropertyOp36
 70
     1
102
RTVSPropertyOp37
 70
     1
102
RTVSPropertyOp38
 70
     1
102
RTVSPropertyOp39
 70
     1
102
RTVSPropertyOp40
 70
     1
102
RTVSPropertyOp41
 70
     1
102
RTVSPropertyOp42
 70
     1
102
RTVSPropertyOp43
 70
     1
102
RTVSPropertyOp44
 70
     1
102
RTVSPropertyOp45
 70
     1
102
RTVSPropertyOp46
 70
     1
102
RTVSPropertyOp47
 70
     1
102
RTVSPropertyOp48
 70
     1
102
RTVSPropertyOp49
 70
     1
102
RTVSPropertyOp50
 70
     1
102
RTVSPropertyOp51
 70
     0
102
RTVSPropertyOp52
 70
     0
102
RTVSPropertyOp53
 70
     1
102
RTVSPropertyOp54
 70
     1
102
RTVSPropertyOp55
 70
     1
102
RTVSPropertyOp56
 70
     1
102
RTVSPropertyOp57
 70
     1
102
RTVSPropertyOp58
 70
     1
102
RTVSPropertyOp59
 70
     1
102
RTVSPropertyOp60
 70
     1
102
RTVSPropertyOp61
 70
     1
102
RTVSPropertyOp62
 70
     1
  0
XRECORD
  5
281D
102
{ACAD_REACTORS
330
281C
102
}
330
281C
100
AcDbXrecord
280
     1
102
RTVSPost2010Prop28
280
     0
102
RTVSPost2010PropOp28
 70
     1
102
RTVSPost2010Prop29
280
     1
102
RTVSPost2010PropOp29
 70
     1
102
RTVSPost2010Prop30
280
     1
102
RTVSPost2010PropOp30
 70
     1
102
RTVSPost2010Prop31
280
     0
102
RTVSPost2010PropOp31
 70
     1
102
RTVSPost2010Prop32
280
     0
102
RTVSPost2010PropOp32
 70
     1
102
RTVSPost2010Prop33
280
     0
102
RTVSPost2010PropOp33
 70
     1
102
RTVSPost2010Prop34
280
     0
102
RTVSPost2010PropOp34
 70
     1
102
RTVSPost2010Prop35
280
     0
102
RTVSPost2010PropOp35
 70
     1
102
RTVSPost2010Prop36
280
     0
102
RTVSPost2010PropOp36
 70
     1
102
RTVSPost2010Prop37
 90
       50
102
RTVSPost2010PropOp37
 70
     1
102
RTVSPost2010Prop38
140
0.0
102
RTVSPost2010PropOp38
 70
     1
102
RTVSPost2010Prop39
140
1.0
102
RTVSPost2010PropOp39
 70
     1
102
RTVSPost2010Prop40
 90
        0
102
RTVSPost2010PropOp40
 70
     1
102
RTVSPost2010Prop41ColorIndex
 90
       18
102
RTVSPost2010Prop41ColorRGB
 90
        0
102
RTVSPost2010PropOp41
 70
     1
102
RTVSPost2010Prop42
 90
       50
102
RTVSPost2010PropOp42
 70
     1
102
RTVSPost2010Prop43
 90
        3
102
RTVSPost2010PropOp43
 70
     1
102
RTVSPost2010Prop44ColorIndex
 90
        5
102
RTVSPost2010Prop44ColorRGB
 90
      255
102
RTVSPost2010PropOp44
 70
     1
102
RTVSPost2010Prop45
280
     0
102
RTVSPost2010PropOp45
 70
     1
102
RTVSPost2010Prop46
 90
       50
102
RTVSPost2010PropOp46
 70
     1
102
RTVSPost2010Prop47
 90
       50
102
RTVSPost2010PropOp47
 70
     1
102
RTVSPost2010Prop48
 90
       50
102
RTVSPost2010PropOp48
 70
     1
102
RTVSPost2010Prop49
280
     0
102
RTVSPost2010PropOp49
 70
     1
102
RTVSPost2010Prop50
 90
       50
102
RTVSPost2010PropOp50
 70
     1
102
RTVSPost2010Prop51ColorIndex
 90
      256
102
RTVSPost2010Prop51ColorRGB
 90
-16777216
102
RTVSPost2010PropOp51
 70
     0
102
RTVSPost2010Prop52
140
1.0
102
RTVSPost2010PropOp52
 70
     0
102
RTVSPost2010Prop53
 90
        2
102
RTVSPost2010PropOp53
 70
     1
102
RTVSPost2010Prop54
  1
strokes_ogs.tif
102
RTVSPost2010PropOp54
 70
     1
102
RTVSPost2010Prop55
280
     0
102
RTVSPost2010PropOp55
 70
     1
102
RTVSPost2010Prop56
140
1.0
102
RTVSPost2010PropOp56
 70
     1
102
RTVSPost2010Prop57
140
1.0
102
RTVSPost2010PropOp57
 70
     1
102
RTVSPropertyOp0
 70
     1
102
RTVSPropertyOp1
 70
     1
102
RTVSPropertyOp2
 70
     1
102
RTVSPropertyOp3
 70
     1
102
RTVSPropertyOp4
 70
     1
102
RTVSPropertyOp5
 70
     1
102
RTVSPropertyOp6
 70
     1
102
RTVSPropertyOp7
 70
     1
102
RTVSPropertyOp8
 70
     1
102
RTVSPropertyOp9
 70
     1
102
RTVSPropertyOp10
 70
     1
102
RTVSPropertyOp11
 70
     1
102
RTVSPropertyOp12
 70
     1
102
RTVSPropertyOp13
 70
     1
102
RTVSPropertyOp14
 70
     1
102
RTVSPropertyOp15
 70
     1
102
RTVSPropertyOp16
 70
     1
102
RTVSPropertyOp17
 70
     1
102
RTVSPropertyOp18
 70
     1
102
RTVSPropertyOp19
 70
     1
102
RTVSPropertyOp20
 70
     1
102
RTVSPropertyOp21
 70
     1
102
RTVSPropertyOp22
 70
     1
102
RTVSPropertyOp23
 70
     1
102
RTVSPropertyOp24
 70
     1
102
RTVSPropertyOp25
 70
     1
102
RTVSPropertyOp26
 70
     1
102
RTVSPropertyOp27
 70
     1
102
RTVSPropertyOp28
 70
     1
102
RTVSPropertyOp29
 70
     1
102
RTVSPropertyOp30
 70
     1
102
RTVSPropertyOp31
 70
     1
102
RTVSPropertyOp32
 70
     1
102
RTVSPropertyOp33
 70
     1
102
RTVSPropertyOp34
 70
     1
102
RTVSPropertyOp35
 70
     1
102
RTVSPropertyOp36
 70
     1
102
RTVSPropertyOp37
 70
     1
102
RTVSPropertyOp38
 70
     1
102
RTVSPropertyOp39
 70
     1
102
RTVSPropertyOp40
 70
     1
102
RTVSPropertyOp41
 70
     1
102
RTVSPropertyOp42
 70
     1
102
RTVSPropertyOp43
 70
     1
102
RTVSPropertyOp44
 70
     1
102
RTVSPropertyOp45
 70
     1
102
RTVSPropertyOp46
 70
     1
102
RTVSPropertyOp47
 70
     1
102
RTVSPropertyOp48
 70
     1
102
RTVSPropertyOp49
 70
     1
102
RTVSPropertyOp50
 70
     1
102
RTVSPropertyOp51
 70
     0
102
RTVSPropertyOp52
 70
     0
102
RTVSPropertyOp53
 70
     1
102
RTVSPropertyOp54
 70
     1
102
RTVSPropertyOp55
 70
     1
102
RTVSPropertyOp56
 70
     1
102
RTVSPropertyOp57
 70
     1
102
RTVSPropertyOp58
 70
     1
102
RTVSPropertyOp59
 70
     1
102
RTVSPropertyOp60
 70
     1
102
RTVSPropertyOp61
 70
     1
102
RTVSPropertyOp62
 70
     1
  0
XRECORD
  5
2825
102
{ACAD_REACTORS
330
2824
102
}
330
2824
100
AcDbXrecord
280
     1
102
RTVSPost2010Prop28
280
     0
102
RTVSPost2010PropOp28
 70
     1
102
RTVSPost2010Prop29
280
     1
102
RTVSPost2010PropOp29
 70
     1
102
RTVSPost2010Prop30
280
     1
102
RTVSPost2010PropOp30
 70
     1
102
RTVSPost2010Prop31
280
     0
102
RTVSPost2010PropOp31
 70
     1
102
RTVSPost2010Prop32
280
     0
102
RTVSPost2010PropOp32
 70
     1
102
RTVSPost2010Prop33
280
     0
102
RTVSPost2010PropOp33
 70
     1
102
RTVSPost2010Prop34
280
     0
102
RTVSPost2010PropOp34
 70
     1
102
RTVSPost2010Prop35
280
     0
102
RTVSPost2010PropOp35
 70
     1
102
RTVSPost2010Prop36
280
     0
102
RTVSPost2010PropOp36
 70
     1
102
RTVSPost2010Prop37
 90
       50
102
RTVSPost2010PropOp37
 70
     1
102
RTVSPost2010Prop38
140
0.0
102
RTVSPost2010PropOp38
 70
     1
102
RTVSPost2010Prop39
140
1.0
102
RTVSPost2010PropOp39
 70
     1
102
RTVSPost2010Prop40
 90
        0
102
RTVSPost2010PropOp40
 70
     1
102
RTVSPost2010Prop41ColorIndex
 90
       18
102
RTVSPost2010Prop41ColorRGB
 90
        0
102
RTVSPost2010PropOp41
 70
     1
102
RTVSPost2010Prop42
 90
       50
102
RTVSPost2010PropOp42
 70
     1
102
RTVSPost2010Prop43
 90
        3
102
RTVSPost2010PropOp43
 70
     1
102
RTVSPost2010Prop44ColorIndex
 90
        5
102
RTVSPost2010Prop44ColorRGB
 90
      255
102
RTVSPost2010PropOp44
 70
     1
102
RTVSPost2010Prop45
280
     0
102
RTVSPost2010PropOp45
 70
     1
102
RTVSPost2010Prop46
 90
       50
102
RTVSPost2010PropOp46
 70
     1
102
RTVSPost2010Prop47
 90
       50
102
RTVSPost2010PropOp47
 70
     1
102
RTVSPost2010Prop48
 90
       50
102
RTVSPost2010PropOp48
 70
     1
102
RTVSPost2010Prop49
280
     0
102
RTVSPost2010PropOp49
 70
     1
102
RTVSPost2010Prop50
 90
       50
102
RTVSPost2010PropOp50
 70
     1
102
RTVSPost2010Prop51ColorIndex
 90
      256
102
RTVSPost2010Prop51ColorRGB
 90
-16777216
102
RTVSPost2010PropOp51
 70
     0
102
RTVSPost2010Prop52
140
1.0
102
RTVSPost2010PropOp52
 70
     0
102
RTVSPost2010Prop53
 90
        2
102
RTVSPost2010PropOp53
 70
     1
102
RTVSPost2010Prop54
  1
strokes_ogs.tif
102
RTVSPost2010PropOp54
 70
     1
102
RTVSPost2010Prop55
280
     0
102
RTVSPost2010PropOp55
 70
     1
102
RTVSPost2010Prop56
140
1.0
102
RTVSPost2010PropOp56
 70
     1
102
RTVSPost2010Prop57
140
1.0
102
RTVSPost2010PropOp57
 70
     1
102
RTVSPropertyOp0
 70
     1
102
RTVSPropertyOp1
 70
     1
102
RTVSPropertyOp2
 70
     1
102
RTVSPropertyOp3
 70
     1
102
RTVSPropertyOp4
 70
     1
102
RTVSPropertyOp5
 70
     1
102
RTVSPropertyOp6
 70
     1
102
RTVSPropertyOp7
 70
     1
102
RTVSPropertyOp8
 70
     1
102
RTVSPropertyOp9
 70
     1
102
RTVSPropertyOp10
 70
     1
102
RTVSPropertyOp11
 70
     1
102
RTVSPropertyOp12
 70
     1
102
RTVSPropertyOp13
 70
     1
102
RTVSPropertyOp14
 70
     1
102
RTVSPropertyOp15
 70
     1
102
RTVSPropertyOp16
 70
     1
102
RTVSPropertyOp17
 70
     1
102
RTVSPropertyOp18
 70
     1
102
RTVSPropertyOp19
 70
     1
102
RTVSPropertyOp20
 70
     1
102
RTVSPropertyOp21
 70
     1
102
RTVSPropertyOp22
 70
     1
102
RTVSPropertyOp23
 70
     1
102
RTVSPropertyOp24
 70
     1
102
RTVSPropertyOp25
 70
     1
102
RTVSPropertyOp26
 70
     1
102
RTVSPropertyOp27
 70
     1
102
RTVSPropertyOp28
 70
     1
102
RTVSPropertyOp29
 70
     1
102
RTVSPropertyOp30
 70
     1
102
RTVSPropertyOp31
 70
     1
102
RTVSPropertyOp32
 70
     1
102
RTVSPropertyOp33
 70
     1
102
RTVSPropertyOp34
 70
     1
102
RTVSPropertyOp35
 70
     1
102
RTVSPropertyOp36
 70
     1
102
RTVSPropertyOp37
 70
     1
102
RTVSPropertyOp38
 70
     1
102
RTVSPropertyOp39
 70
     1
102
RTVSPropertyOp40
 70
     1
102
RTVSPropertyOp41
 70
     1
102
RTVSPropertyOp42
 70
     1
102
RTVSPropertyOp43
 70
     1
102
RTVSPropertyOp44
 70
     1
102
RTVSPropertyOp45
 70
     1
102
RTVSPropertyOp46
 70
     1
102
RTVSPropertyOp47
 70
     1
102
RTVSPropertyOp48
 70
     1
102
RTVSPropertyOp49
 70
     1
102
RTVSPropertyOp50
 70
     1
102
RTVSPropertyOp51
 70
     0
102
RTVSPropertyOp52
 70
     0
102
RTVSPropertyOp53
 70
     1
102
RTVSPropertyOp54
 70
     1
102
RTVSPropertyOp55
 70
     1
102
RTVSPropertyOp56
 70
     1
102
RTVSPropertyOp57
 70
     1
102
RTVSPropertyOp58
 70
     1
102
RTVSPropertyOp59
 70
     1
102
RTVSPropertyOp60
 70
     1
102
RTVSPropertyOp61
 70
     1
102
RTVSPropertyOp62
 70
     1
  0
XRECORD
  5
2817
102
{ACAD_REACTORS
330
2816
102
}
330
2816
100
AcDbXrecord
280
     1
102
RTVSPost2010Prop28
280
     0
102
RTVSPost2010PropOp28
 70
     1
102
RTVSPost2010Prop29
280
     1
102
RTVSPost2010PropOp29
 70
     1
102
RTVSPost2010Prop30
280
     1
102
RTVSPost2010PropOp30
 70
     1
102
RTVSPost2010Prop31
280
     0
102
RTVSPost2010PropOp31
 70
     1
102
RTVSPost2010Prop32
280
     0
102
RTVSPost2010PropOp32
 70
     1
102
RTVSPost2010Prop33
280
     0
102
RTVSPost2010PropOp33
 70
     1
102
RTVSPost2010Prop34
280
     0
102
RTVSPost2010PropOp34
 70
     1
102
RTVSPost2010Prop35
280
     0
102
RTVSPost2010PropOp35
 70
     1
102
RTVSPost2010Prop36
280
     0
102
RTVSPost2010PropOp36
 70
     1
102
RTVSPost2010Prop37
 90
       50
102
RTVSPost2010PropOp37
 70
     1
102
RTVSPost2010Prop38
140
0.0
102
RTVSPost2010PropOp38
 70
     1
102
RTVSPost2010Prop39
140
1.0
102
RTVSPost2010PropOp39
 70
     1
102
RTVSPost2010Prop40
 90
        0
102
RTVSPost2010PropOp40
 70
     1
102
RTVSPost2010Prop41ColorIndex
 90
       18
102
RTVSPost2010Prop41ColorRGB
 90
        0
102
RTVSPost2010PropOp41
 70
     1
102
RTVSPost2010Prop42
 90
       50
102
RTVSPost2010PropOp42
 70
     1
102
RTVSPost2010Prop43
 90
        3
102
RTVSPost2010PropOp43
 70
     1
102
RTVSPost2010Prop44ColorIndex
 90
        5
102
RTVSPost2010Prop44ColorRGB
 90
      255
102
RTVSPost2010PropOp44
 70
     1
102
RTVSPost2010Prop45
280
     0
102
RTVSPost2010PropOp45
 70
     1
102
RTVSPost2010Prop46
 90
       50
102
RTVSPost2010PropOp46
 70
     1
102
RTVSPost2010Prop47
 90
       50
102
RTVSPost2010PropOp47
 70
     1
102
RTVSPost2010Prop48
 90
       50
102
RTVSPost2010PropOp48
 70
     1
102
RTVSPost2010Prop49
280
     0
102
RTVSPost2010PropOp49
 70
     1
102
RTVSPost2010Prop50
 90
       50
102
RTVSPost2010PropOp50
 70
     1
102
RTVSPost2010Prop51ColorIndex
 90
      256
102
RTVSPost2010Prop51ColorRGB
 90
-16777216
102
RTVSPost2010PropOp51
 70
     0
102
RTVSPost2010Prop52
140
1.0
102
RTVSPost2010PropOp52
 70
     0
102
RTVSPost2010Prop53
 90
        2
102
RTVSPost2010PropOp53
 70
     1
102
RTVSPost2010Prop54
  1
strokes_ogs.tif
102
RTVSPost2010PropOp54
 70
     1
102
RTVSPost2010Prop55
280
     0
102
RTVSPost2010PropOp55
 70
     1
102
RTVSPost2010Prop56
140
1.0
102
RTVSPost2010PropOp56
 70
     1
102
RTVSPost2010Prop57
140
1.0
102
RTVSPost2010PropOp57
 70
     1
102
RTVSPropertyOp0
 70
     1
102
RTVSPropertyOp1
 70
     1
102
RTVSPropertyOp2
 70
     1
102
RTVSPropertyOp3
 70
     1
102
RTVSPropertyOp4
 70
     1
102
RTVSPropertyOp5
 70
     1
102
RTVSPropertyOp6
 70
     1
102
RTVSPropertyOp7
 70
     1
102
RTVSPropertyOp8
 70
     1
102
RTVSPropertyOp9
 70
     1
102
RTVSPropertyOp10
 70
     1
102
RTVSPropertyOp11
 70
     1
102
RTVSPropertyOp12
 70
     1
102
RTVSPropertyOp13
 70
     1
102
RTVSPropertyOp14
 70
     1
102
RTVSPropertyOp15
 70
     1
102
RTVSPropertyOp16
 70
     1
102
RTVSPropertyOp17
 70
     1
102
RTVSPropertyOp18
 70
     1
102
RTVSPropertyOp19
 70
     1
102
RTVSPropertyOp20
 70
     1
102
RTVSPropertyOp21
 70
     1
102
RTVSPropertyOp22
 70
     1
102
RTVSPropertyOp23
 70
     1
102
RTVSPropertyOp24
 70
     1
102
RTVSPropertyOp25
 70
     1
102
RTVSPropertyOp26
 70
     1
102
RTVSPropertyOp27
 70
     1
102
RTVSPropertyOp28
 70
     1
102
RTVSPropertyOp29
 70
     1
102
RTVSPropertyOp30
 70
     1
102
RTVSPropertyOp31
 70
     1
102
RTVSPropertyOp32
 70
     1
102
RTVSPropertyOp33
 70
     1
102
RTVSPropertyOp34
 70
     1
102
RTVSPropertyOp35
 70
     1
102
RTVSPropertyOp36
 70
     1
102
RTVSPropertyOp37
 70
     1
102
RTVSPropertyOp38
 70
     1
102
RTVSPropertyOp39
 70
     1
102
RTVSPropertyOp40
 70
     1
102
RTVSPropertyOp41
 70
     1
102
RTVSPropertyOp42
 70
     1
102
RTVSPropertyOp43
 70
     1
102
RTVSPropertyOp44
 70
     1
102
RTVSPropertyOp45
 70
     1
102
RTVSPropertyOp46
 70
     1
102
RTVSPropertyOp47
 70
     1
102
RTVSPropertyOp48
 70
     1
102
RTVSPropertyOp49
 70
     1
102
RTVSPropertyOp50
 70
     1
102
RTVSPropertyOp51
 70
     0
102
RTVSPropertyOp52
 70
     0
102
RTVSPropertyOp53
 70
     1
102
RTVSPropertyOp54
 70
     1
102
RTVSPropertyOp55
 70
     1
102
RTVSPropertyOp56
 70
     1
102
RTVSPropertyOp57
 70
     1
102
RTVSPropertyOp58
 70
     1
102
RTVSPropertyOp59
 70
     1
102
RTVSPropertyOp60
 70
     1
102
RTVSPropertyOp61
 70
     1
102
RTVSPropertyOp62
 70
     1
  0
XRECORD
  5
281B
102
{ACAD_REACTORS
330
281A
102
}
330
281A
100
AcDbXrecord
280
     1
102
RTVSPost2010Prop28
280
     0
102
RTVSPost2010PropOp28
 70
     1
102
RTVSPost2010Prop29
280
     1
102
RTVSPost2010PropOp29
 70
     1
102
RTVSPost2010Prop30
280
     1
102
RTVSPost2010PropOp30
 70
     1
102
RTVSPost2010Prop31
280
     0
102
RTVSPost2010PropOp31
 70
     1
102
RTVSPost2010Prop32
280
     0
102
RTVSPost2010PropOp32
 70
     1
102
RTVSPost2010Prop33
280
     0
102
RTVSPost2010PropOp33
 70
     1
102
RTVSPost2010Prop34
280
     0
102
RTVSPost2010PropOp34
 70
     1
102
RTVSPost2010Prop35
280
     0
102
RTVSPost2010PropOp35
 70
     1
102
RTVSPost2010Prop36
280
     0
102
RTVSPost2010PropOp36
 70
     1
102
RTVSPost2010Prop37
 90
       50
102
RTVSPost2010PropOp37
 70
     1
102
RTVSPost2010Prop38
140
0.0
102
RTVSPost2010PropOp38
 70
     1
102
RTVSPost2010Prop39
140
1.0
102
RTVSPost2010PropOp39
 70
     1
102
RTVSPost2010Prop40
 90
        0
102
RTVSPost2010PropOp40
 70
     1
102
RTVSPost2010Prop41ColorIndex
 90
       18
102
RTVSPost2010Prop41ColorRGB
 90
        0
102
RTVSPost2010PropOp41
 70
     1
102
RTVSPost2010Prop42
 90
       50
102
RTVSPost2010PropOp42
 70
     1
102
RTVSPost2010Prop43
 90
        3
102
RTVSPost2010PropOp43
 70
     1
102
RTVSPost2010Prop44ColorIndex
 90
        5
102
RTVSPost2010Prop44ColorRGB
 90
      255
102
RTVSPost2010PropOp44
 70
     1
102
RTVSPost2010Prop45
280
     0
102
RTVSPost2010PropOp45
 70
     1
102
RTVSPost2010Prop46
 90
       50
102
RTVSPost2010PropOp46
 70
     1
102
RTVSPost2010Prop47
 90
       50
102
RTVSPost2010PropOp47
 70
     1
102
RTVSPost2010Prop48
 90
       50
102
RTVSPost2010PropOp48
 70
     1
102
RTVSPost2010Prop49
280
     0
102
RTVSPost2010PropOp49
 70
     1
102
RTVSPost2010Prop50
 90
       50
102
RTVSPost2010PropOp50
 70
     1
102
RTVSPost2010Prop51ColorIndex
 90
      256
102
RTVSPost2010Prop51ColorRGB
 90
-16777216
102
RTVSPost2010PropOp51
 70
     0
102
RTVSPost2010Prop52
140
1.0
102
RTVSPost2010PropOp52
 70
     0
102
RTVSPost2010Prop53
 90
        2
102
RTVSPost2010PropOp53
 70
     1
102
RTVSPost2010Prop54
  1
strokes_ogs.tif
102
RTVSPost2010PropOp54
 70
     1
102
RTVSPost2010Prop55
280
     0
102
RTVSPost2010PropOp55
 70
     1
102
RTVSPost2010Prop56
140
1.0
102
RTVSPost2010PropOp56
 70
     1
102
RTVSPost2010Prop57
140
1.0
102
RTVSPost2010PropOp57
 70
     1
102
RTVSPropertyOp0
 70
     1
102
RTVSPropertyOp1
 70
     1
102
RTVSPropertyOp2
 70
     1
102
RTVSPropertyOp3
 70
     1
102
RTVSPropertyOp4
 70
     1
102
RTVSPropertyOp5
 70
     1
102
RTVSPropertyOp6
 70
     1
102
RTVSPropertyOp7
 70
     1
102
RTVSPropertyOp8
 70
     1
102
RTVSPropertyOp9
 70
     1
102
RTVSPropertyOp10
 70
     1
102
RTVSPropertyOp11
 70
     1
102
RTVSPropertyOp12
 70
     1
102
RTVSPropertyOp13
 70
     1
102
RTVSPropertyOp14
 70
     1
102
RTVSPropertyOp15
 70
     1
102
RTVSPropertyOp16
 70
     1
102
RTVSPropertyOp17
 70
     1
102
RTVSPropertyOp18
 70
     1
102
RTVSPropertyOp19
 70
     1
102
RTVSPropertyOp20
 70
     1
102
RTVSPropertyOp21
 70
     1
102
RTVSPropertyOp22
 70
     1
102
RTVSPropertyOp23
 70
     1
102
RTVSPropertyOp24
 70
     1
102
RTVSPropertyOp25
 70
     1
102
RTVSPropertyOp26
 70
     1
102
RTVSPropertyOp27
 70
     1
102
RTVSPropertyOp28
 70
     1
102
RTVSPropertyOp29
 70
     1
102
RTVSPropertyOp30
 70
     1
102
RTVSPropertyOp31
 70
     1
102
RTVSPropertyOp32
 70
     1
102
RTVSPropertyOp33
 70
     1
102
RTVSPropertyOp34
 70
     1
102
RTVSPropertyOp35
 70
     1
102
RTVSPropertyOp36
 70
     1
102
RTVSPropertyOp37
 70
     1
102
RTVSPropertyOp38
 70
     1
102
RTVSPropertyOp39
 70
     1
102
RTVSPropertyOp40
 70
     1
102
RTVSPropertyOp41
 70
     1
102
RTVSPropertyOp42
 70
     1
102
RTVSPropertyOp43
 70
     1
102
RTVSPropertyOp44
 70
     1
102
RTVSPropertyOp45
 70
     1
102
RTVSPropertyOp46
 70
     1
102
RTVSPropertyOp47
 70
     1
102
RTVSPropertyOp48
 70
     1
102
RTVSPropertyOp49
 70
     1
102
RTVSPropertyOp50
 70
     1
102
RTVSPropertyOp51
 70
     0
102
RTVSPropertyOp52
 70
     0
102
RTVSPropertyOp53
 70
     1
102
RTVSPropertyOp54
 70
     1
102
RTVSPropertyOp55
 70
     1
102
RTVSPropertyOp56
 70
     1
102
RTVSPropertyOp57
 70
     1
102
RTVSPropertyOp58
 70
     1
102
RTVSPropertyOp59
 70
     1
102
RTVSPropertyOp60
 70
     1
102
RTVSPropertyOp61
 70
     1
102
RTVSPropertyOp62
 70
     1
  0
XRECORD
  5
2835
102
{ACAD_REACTORS
330
2834
102
}
330
2834
100
AcDbXrecord
280
     1
102
RTVSPost2010Prop28
280
     0
102
RTVSPost2010PropOp28
 70
     1
102
RTVSPost2010Prop29
280
     1
102
RTVSPost2010PropOp29
 70
     1
102
RTVSPost2010Prop30
280
     1
102
RTVSPost2010PropOp30
 70
     1
102
RTVSPost2010Prop31
280
     0
102
RTVSPost2010PropOp31
 70
     1
102
RTVSPost2010Prop32
280
     0
102
RTVSPost2010PropOp32
 70
     1
102
RTVSPost2010Prop33
280
     0
102
RTVSPost2010PropOp33
 70
     1
102
RTVSPost2010Prop34
280
     0
102
RTVSPost2010PropOp34
 70
     1
102
RTVSPost2010Prop35
280
     0
102
RTVSPost2010PropOp35
 70
     1
102
RTVSPost2010Prop36
280
     0
102
RTVSPost2010PropOp36
 70
     1
102
RTVSPost2010Prop37
 90
       50
102
RTVSPost2010PropOp37
 70
     0
102
RTVSPost2010Prop38
140
0.0
102
RTVSPost2010PropOp38
 70
     0
102
RTVSPost2010Prop39
140
1.0
102
RTVSPost2010PropOp39
 70
     0
102
RTVSPost2010Prop40
 90
        0
102
RTVSPost2010PropOp40
 70
     0
102
RTVSPost2010Prop41ColorIndex
 90
       18
102
RTVSPost2010Prop41ColorRGB
 90
        0
102
RTVSPost2010PropOp41
 70
     0
102
RTVSPost2010Prop42
 90
       50
102
RTVSPost2010PropOp42
 70
     0
102
RTVSPost2010Prop43
 90
        3
102
RTVSPost2010PropOp43
 70
     0
102
RTVSPost2010Prop44ColorIndex
 90
        5
102
RTVSPost2010Prop44ColorRGB
 90
      255
102
RTVSPost2010PropOp44
 70
     0
102
RTVSPost2010Prop45
280
     0
102
RTVSPost2010PropOp45
 70
     1
102
RTVSPost2010Prop46
 90
       50
102
RTVSPost2010PropOp46
 70
     0
102
RTVSPost2010Prop47
 90
       50
102
RTVSPost2010PropOp47
 70
     0
102
RTVSPost2010Prop48
 90
       50
102
RTVSPost2010PropOp48
 70
     0
102
RTVSPost2010Prop49
280
     0
102
RTVSPost2010PropOp49
 70
     1
102
RTVSPost2010Prop50
 90
       50
102
RTVSPost2010PropOp50
 70
     0
102
RTVSPost2010Prop51ColorIndex
 90
      256
102
RTVSPost2010Prop51ColorRGB
 90
-16777216
102
RTVSPost2010PropOp51
 70
     0
102
RTVSPost2010Prop52
140
1.0
102
RTVSPost2010PropOp52
 70
     0
102
RTVSPost2010Prop53
 90
        2
102
RTVSPost2010PropOp53
 70
     0
102
RTVSPost2010Prop54
  1
strokes_ogs.tif
102
RTVSPost2010PropOp54
 70
     0
102
RTVSPost2010Prop55
280
     0
102
RTVSPost2010PropOp55
 70
     1
102
RTVSPost2010Prop56
140
1.0
102
RTVSPost2010PropOp56
 70
     0
102
RTVSPost2010Prop57
140
1.0
102
RTVSPost2010PropOp57
 70
     0
102
RTVSPropertyOp0
 70
     0
102
RTVSPropertyOp1
 70
     0
102
RTVSPropertyOp2
 70
     0
102
RTVSPropertyOp3
 70
     0
102
RTVSPropertyOp4
 70
     0
102
RTVSPropertyOp5
 70
     0
102
RTVSPropertyOp6
 70
     0
102
RTVSPropertyOp7
 70
     0
102
RTVSPropertyOp8
 70
     0
102
RTVSPropertyOp9
 70
     0
102
RTVSPropertyOp10
 70
     0
102
RTVSPropertyOp11
 70
     0
102
RTVSPropertyOp12
 70
     0
102
RTVSPropertyOp13
 70
     0
102
RTVSPropertyOp14
 70
     2
102
RTVSPropertyOp15
 70
     0
102
RTVSPropertyOp16
 70
     0
102
RTVSPropertyOp17
 70
     0
102
RTVSPropertyOp18
 70
     0
102
RTVSPropertyOp19
 70
     0
102
RTVSPropertyOp20
 70
     0
102
RTVSPropertyOp21
 70
     0
102
RTVSPropertyOp22
 70
     0
102
RTVSPropertyOp23
 70
     0
102
RTVSPropertyOp24
 70
     0
102
RTVSPropertyOp25
 70
     0
102
RTVSPropertyOp26
 70
     0
102
RTVSPropertyOp27
 70
     0
102
RTVSPropertyOp28
 70
     1
102
RTVSPropertyOp29
 70
     1
102
RTVSPropertyOp30
 70
     1
102
RTVSPropertyOp31
 70
     1
102
RTVSPropertyOp32
 70
     1
102
RTVSPropertyOp33
 70
     1
102
RTVSPropertyOp34
 70
     1
102
RTVSPropertyOp35
 70
     1
102
RTVSPropertyOp36
 70
     1
102
RTVSPropertyOp37
 70
     0
102
RTVSPropertyOp38
 70
     0
102
RTVSPropertyOp39
 70
     0
102
RTVSPropertyOp40
 70
     0
102
RTVSPropertyOp41
 70
     0
102
RTVSPropertyOp42
 70
     0
102
RTVSPropertyOp43
 70
     0
102
RTVSPropertyOp44
 70
     0
102
RTVSPropertyOp45
 70
     1
102
RTVSPropertyOp46
 70
     0
102
RTVSPropertyOp47
 70
     0
102
RTVSPropertyOp48
 70
     0
102
RTVSPropertyOp49
 70
     1
102
RTVSPropertyOp50
 70
     0
102
RTVSPropertyOp51
 70
     0
102
RTVSPropertyOp52
 70
     0
102
RTVSPropertyOp53
 70
     0
102
RTVSPropertyOp54
 70
     0
102
RTVSPropertyOp55
 70
     1
102
RTVSPropertyOp56
 70
     0
102
RTVSPropertyOp57
 70
     0
102
RTVSPropertyOp58
 70
     0
102
RTVSPropertyOp59
 70
     0
102
RTVSPropertyOp60
 70
     0
102
RTVSPropertyOp61
 70
     0
102
RTVSPropertyOp62
 70
     0
  0
XRECORD
  5
2823
102
{ACAD_REACTORS
330
2822
102
}
330
2822
100
AcDbXrecord
280
     1
102
RTVSPost2010Prop28
280
     0
102
RTVSPost2010PropOp28
 70
     1
102
RTVSPost2010Prop29
280
     1
102
RTVSPost2010PropOp29
 70
     1
102
RTVSPost2010Prop30
280
     1
102
RTVSPost2010PropOp30
 70
     1
102
RTVSPost2010Prop31
280
     0
102
RTVSPost2010PropOp31
 70
     1
102
RTVSPost2010Prop32
280
     0
102
RTVSPost2010PropOp32
 70
     1
102
RTVSPost2010Prop33
280
     0
102
RTVSPost2010PropOp33
 70
     1
102
RTVSPost2010Prop34
280
     0
102
RTVSPost2010PropOp34
 70
     1
102
RTVSPost2010Prop35
280
     0
102
RTVSPost2010PropOp35
 70
     1
102
RTVSPost2010Prop36
280
     0
102
RTVSPost2010PropOp36
 70
     1
102
RTVSPost2010Prop37
 90
       50
102
RTVSPost2010PropOp37
 70
     1
102
RTVSPost2010Prop38
140
0.0
102
RTVSPost2010PropOp38
 70
     1
102
RTVSPost2010Prop39
140
1.0
102
RTVSPost2010PropOp39
 70
     1
102
RTVSPost2010Prop40
 90
        0
102
RTVSPost2010PropOp40
 70
     1
102
RTVSPost2010Prop41ColorIndex
 90
       18
102
RTVSPost2010Prop41ColorRGB
 90
        0
102
RTVSPost2010PropOp41
 70
     1
102
RTVSPost2010Prop42
 90
       50
102
RTVSPost2010PropOp42
 70
     1
102
RTVSPost2010Prop43
 90
        3
102
RTVSPost2010PropOp43
 70
     1
102
RTVSPost2010Prop44ColorIndex
 90
        5
102
RTVSPost2010Prop44ColorRGB
 90
      255
102
RTVSPost2010PropOp44
 70
     1
102
RTVSPost2010Prop45
280
     0
102
RTVSPost2010PropOp45
 70
     1
102
RTVSPost2010Prop46
 90
       50
102
RTVSPost2010PropOp46
 70
     1
102
RTVSPost2010Prop47
 90
       50
102
RTVSPost2010PropOp47
 70
     1
102
RTVSPost2010Prop48
 90
       50
102
RTVSPost2010PropOp48
 70
     1
102
RTVSPost2010Prop49
280
     0
102
RTVSPost2010PropOp49
 70
     1
102
RTVSPost2010Prop50
 90
       50
102
RTVSPost2010PropOp50
 70
     1
102
RTVSPost2010Prop51ColorIndex
 90
      256
102
RTVSPost2010Prop51ColorRGB
 90
-16777216
102
RTVSPost2010PropOp51
 70
     0
102
RTVSPost2010Prop52
140
1.0
102
RTVSPost2010PropOp52
 70
     0
102
RTVSPost2010Prop53
 90
        2
102
RTVSPost2010PropOp53
 70
     1
102
RTVSPost2010Prop54
  1
strokes_ogs.tif
102
RTVSPost2010PropOp54
 70
     1
102
RTVSPost2010Prop55
280
     0
102
RTVSPost2010PropOp55
 70
     1
102
RTVSPost2010Prop56
140
1.0
102
RTVSPost2010PropOp56
 70
     1
102
RTVSPost2010Prop57
140
1.0
102
RTVSPost2010PropOp57
 70
     1
102
RTVSPropertyOp0
 70
     1
102
RTVSPropertyOp1
 70
     1
102
RTVSPropertyOp2
 70
     1
102
RTVSPropertyOp3
 70
     1
102
RTVSPropertyOp4
 70
     1
102
RTVSPropertyOp5
 70
     1
102
RTVSPropertyOp6
 70
     1
102
RTVSPropertyOp7
 70
     1
102
RTVSPropertyOp8
 70
     1
102
RTVSPropertyOp9
 70
     1
102
RTVSPropertyOp10
 70
     1
102
RTVSPropertyOp11
 70
     1
102
RTVSPropertyOp12
 70
     1
102
RTVSPropertyOp13
 70
     1
102
RTVSPropertyOp14
 70
     1
102
RTVSPropertyOp15
 70
     1
102
RTVSPropertyOp16
 70
     1
102
RTVSPropertyOp17
 70
     1
102
RTVSPropertyOp18
 70
     1
102
RTVSPropertyOp19
 70
     1
102
RTVSPropertyOp20
 70
     1
102
RTVSPropertyOp21
 70
     1
102
RTVSPropertyOp22
 70
     1
102
RTVSPropertyOp23
 70
     1
102
RTVSPropertyOp24
 70
     1
102
RTVSPropertyOp25
 70
     1
102
RTVSPropertyOp26
 70
     1
102
RTVSPropertyOp27
 70
     1
102
RTVSPropertyOp28
 70
     1
102
RTVSPropertyOp29
 70
     1
102
RTVSPropertyOp30
 70
     1
102
RTVSPropertyOp31
 70
     1
102
RTVSPropertyOp32
 70
     1
102
RTVSPropertyOp33
 70
     1
102
RTVSPropertyOp34
 70
     1
102
RTVSPropertyOp35
 70
     1
102
RTVSPropertyOp36
 70
     1
102
RTVSPropertyOp37
 70
     1
102
RTVSPropertyOp38
 70
     1
102
RTVSPropertyOp39
 70
     1
102
RTVSPropertyOp40
 70
     1
102
RTVSPropertyOp41
 70
     1
102
RTVSPropertyOp42
 70
     1
102
RTVSPropertyOp43
 70
     1
102
RTVSPropertyOp44
 70
     1
102
RTVSPropertyOp45
 70
     1
102
RTVSPropertyOp46
 70
     1
102
RTVSPropertyOp47
 70
     1
102
RTVSPropertyOp48
 70
     1
102
RTVSPropertyOp49
 70
     1
102
RTVSPropertyOp50
 70
     1
102
RTVSPropertyOp51
 70
     0
102
RTVSPropertyOp52
 70
     0
102
RTVSPropertyOp53
 70
     1
102
RTVSPropertyOp54
 70
     1
102
RTVSPropertyOp55
 70
     1
102
RTVSPropertyOp56
 70
     1
102
RTVSPropertyOp57
 70
     1
102
RTVSPropertyOp58
 70
     1
102
RTVSPropertyOp59
 70
     1
102
RTVSPropertyOp60
 70
     1
102
RTVSPropertyOp61
 70
     1
102
RTVSPropertyOp62
 70
     1
  0
XRECORD
  5
2807
102
{ACAD_REACTORS
330
2806
102
}
330
2806
100
AcDbXrecord
280
     1
102
RTVSPost2010Prop28
280
     0
102
RTVSPost2010PropOp28
 70
     1
102
RTVSPost2010Prop29
280
     1
102
RTVSPost2010PropOp29
 70
     1
102
RTVSPost2010Prop30
280
     1
102
RTVSPost2010PropOp30
 70
     1
102
RTVSPost2010Prop31
280
     0
102
RTVSPost2010PropOp31
 70
     1
102
RTVSPost2010Prop32
280
     0
102
RTVSPost2010PropOp32
 70
     1
102
RTVSPost2010Prop33
280
     0
102
RTVSPost2010PropOp33
 70
     1
102
RTVSPost2010Prop34
280
     0
102
RTVSPost2010PropOp34
 70
     1
102
RTVSPost2010Prop35
280
     0
102
RTVSPost2010PropOp35
 70
     1
102
RTVSPost2010Prop36
280
     0
102
RTVSPost2010PropOp36
 70
     1
102
RTVSPost2010Prop37
 90
       50
102
RTVSPost2010PropOp37
 70
     1
102
RTVSPost2010Prop38
140
0.0
102
RTVSPost2010PropOp38
 70
     1
102
RTVSPost2010Prop39
140
1.0
102
RTVSPost2010PropOp39
 70
     1
102
RTVSPost2010Prop40
 90
        0
102
RTVSPost2010PropOp40
 70
     1
102
RTVSPost2010Prop41ColorIndex
 90
       18
102
RTVSPost2010Prop41ColorRGB
 90
        0
102
RTVSPost2010PropOp41
 70
     1
102
RTVSPost2010Prop42
 90
       50
102
RTVSPost2010PropOp42
 70
     1
102
RTVSPost2010Prop43
 90
        3
102
RTVSPost2010PropOp43
 70
     1
102
RTVSPost2010Prop44ColorIndex
 90
        5
102
RTVSPost2010Prop44ColorRGB
 90
      255
102
RTVSPost2010PropOp44
 70
     1
102
RTVSPost2010Prop45
280
     0
102
RTVSPost2010PropOp45
 70
     1
102
RTVSPost2010Prop46
 90
       50
102
RTVSPost2010PropOp46
 70
     1
102
RTVSPost2010Prop47
 90
       50
102
RTVSPost2010PropOp47
 70
     1
102
RTVSPost2010Prop48
 90
       50
102
RTVSPost2010PropOp48
 70
     1
102
RTVSPost2010Prop49
280
     0
102
RTVSPost2010PropOp49
 70
     1
102
RTVSPost2010Prop50
 90
       50
102
RTVSPost2010PropOp50
 70
     1
102
RTVSPost2010Prop51ColorIndex
 90
      256
102
RTVSPost2010Prop51ColorRGB
 90
-16777216
102
RTVSPost2010PropOp51
 70
     0
102
RTVSPost2010Prop52
140
1.0
102
RTVSPost2010PropOp52
 70
     0
102
RTVSPost2010Prop53
 90
        2
102
RTVSPost2010PropOp53
 70
     1
102
RTVSPost2010Prop54
  1
strokes_ogs.tif
102
RTVSPost2010PropOp54
 70
     1
102
RTVSPost2010Prop55
280
     0
102
RTVSPost2010PropOp55
 70
     1
102
RTVSPost2010Prop56
140
1.0
102
RTVSPost2010PropOp56
 70
     1
102
RTVSPost2010Prop57
140
1.0
102
RTVSPost2010PropOp57
 70
     1
102
RTVSPropertyOp0
 70
     1
102
RTVSPropertyOp1
 70
     1
102
RTVSPropertyOp2
 70
     1
102
RTVSPropertyOp3
 70
     1
102
RTVSPropertyOp4
 70
     1
102
RTVSPropertyOp5
 70
     1
102
RTVSPropertyOp6
 70
     1
102
RTVSPropertyOp7
 70
     1
102
RTVSPropertyOp8
 70
     1
102
RTVSPropertyOp9
 70
     1
102
RTVSPropertyOp10
 70
     1
102
RTVSPropertyOp11
 70
     1
102
RTVSPropertyOp12
 70
     1
102
RTVSPropertyOp13
 70
     1
102
RTVSPropertyOp14
 70
     1
102
RTVSPropertyOp15
 70
     1
102
RTVSPropertyOp16
 70
     1
102
RTVSPropertyOp17
 70
     1
102
RTVSPropertyOp18
 70
     1
102
RTVSPropertyOp19
 70
     1
102
RTVSPropertyOp20
 70
     1
102
RTVSPropertyOp21
 70
     1
102
RTVSPropertyOp22
 70
     1
102
RTVSPropertyOp23
 70
     1
102
RTVSPropertyOp24
 70
     1
102
RTVSPropertyOp25
 70
     1
102
RTVSPropertyOp26
 70
     1
102
RTVSPropertyOp27
 70
     1
102
RTVSPropertyOp28
 70
     1
102
RTVSPropertyOp29
 70
     1
102
RTVSPropertyOp30
 70
     1
102
RTVSPropertyOp31
 70
     1
102
RTVSPropertyOp32
 70
     1
102
RTVSPropertyOp33
 70
     1
102
RTVSPropertyOp34
 70
     1
102
RTVSPropertyOp35
 70
     1
102
RTVSPropertyOp36
 70
     1
102
RTVSPropertyOp37
 70
     1
102
RTVSPropertyOp38
 70
     1
102
RTVSPropertyOp39
 70
     1
102
RTVSPropertyOp40
 70
     1
102
RTVSPropertyOp41
 70
     1
102
RTVSPropertyOp42
 70
     1
102
RTVSPropertyOp43
 70
     1
102
RTVSPropertyOp44
 70
     1
102
RTVSPropertyOp45
 70
     1
102
RTVSPropertyOp46
 70
     1
102
RTVSPropertyOp47
 70
     1
102
RTVSPropertyOp48
 70
     1
102
RTVSPropertyOp49
 70
     1
102
RTVSPropertyOp50
 70
     1
102
RTVSPropertyOp51
 70
     0
102
RTVSPropertyOp52
 70
     0
102
RTVSPropertyOp53
 70
     1
102
RTVSPropertyOp54
 70
     1
102
RTVSPropertyOp55
 70
     1
102
RTVSPropertyOp56
 70
     1
102
RTVSPropertyOp57
 70
     1
102
RTVSPropertyOp58
 70
     1
102
RTVSPropertyOp59
 70
     1
102
RTVSPropertyOp60
 70
     1
102
RTVSPropertyOp61
 70
     1
102
RTVSPropertyOp62
 70
     1
  0
XRECORD
  5
2809
102
{ACAD_REACTORS
330
2808
102
}
330
2808
100
AcDbXrecord
280
     1
102
RTVSPost2010Prop28
280
     0
102
RTVSPost2010PropOp28
 70
     1
102
RTVSPost2010Prop29
280
     1
102
RTVSPost2010PropOp29
 70
     1
102
RTVSPost2010Prop30
280
     1
102
RTVSPost2010PropOp30
 70
     1
102
RTVSPost2010Prop31
280
     0
102
RTVSPost2010PropOp31
 70
     1
102
RTVSPost2010Prop32
280
     0
102
RTVSPost2010PropOp32
 70
     1
102
RTVSPost2010Prop33
280
     0
102
RTVSPost2010PropOp33
 70
     1
102
RTVSPost2010Prop34
280
     0
102
RTVSPost2010PropOp34
 70
     1
102
RTVSPost2010Prop35
280
     0
102
RTVSPost2010PropOp35
 70
     1
102
RTVSPost2010Prop36
280
     0
102
RTVSPost2010PropOp36
 70
     1
102
RTVSPost2010Prop37
 90
       50
102
RTVSPost2010PropOp37
 70
     1
102
RTVSPost2010Prop38
140
0.0
102
RTVSPost2010PropOp38
 70
     1
102
RTVSPost2010Prop39
140
1.0
102
RTVSPost2010PropOp39
 70
     1
102
RTVSPost2010Prop40
 90
        0
102
RTVSPost2010PropOp40
 70
     1
102
RTVSPost2010Prop41ColorIndex
 90
       18
102
RTVSPost2010Prop41ColorRGB
 90
        0
102
RTVSPost2010PropOp41
 70
     1
102
RTVSPost2010Prop42
 90
       50
102
RTVSPost2010PropOp42
 70
     1
102
RTVSPost2010Prop43
 90
        3
102
RTVSPost2010PropOp43
 70
     1
102
RTVSPost2010Prop44ColorIndex
 90
        5
102
RTVSPost2010Prop44ColorRGB
 90
      255
102
RTVSPost2010PropOp44
 70
     1
102
RTVSPost2010Prop45
280
     0
102
RTVSPost2010PropOp45
 70
     1
102
RTVSPost2010Prop46
 90
       50
102
RTVSPost2010PropOp46
 70
     1
102
RTVSPost2010Prop47
 90
       50
102
RTVSPost2010PropOp47
 70
     1
102
RTVSPost2010Prop48
 90
       50
102
RTVSPost2010PropOp48
 70
     1
102
RTVSPost2010Prop49
280
     0
102
RTVSPost2010PropOp49
 70
     1
102
RTVSPost2010Prop50
 90
       50
102
RTVSPost2010PropOp50
 70
     1
102
RTVSPost2010Prop51ColorIndex
 90
      256
102
RTVSPost2010Prop51ColorRGB
 90
-16777216
102
RTVSPost2010PropOp51
 70
     0
102
RTVSPost2010Prop52
140
1.0
102
RTVSPost2010PropOp52
 70
     0
102
RTVSPost2010Prop53
 90
        2
102
RTVSPost2010PropOp53
 70
     1
102
RTVSPost2010Prop54
  1
strokes_ogs.tif
102
RTVSPost2010PropOp54
 70
     1
102
RTVSPost2010Prop55
280
     0
102
RTVSPost2010PropOp55
 70
     1
102
RTVSPost2010Prop56
140
1.0
102
RTVSPost2010PropOp56
 70
     1
102
RTVSPost2010Prop57
140
1.0
102
RTVSPost2010PropOp57
 70
     1
102
RTVSPropertyOp0
 70
     1
102
RTVSPropertyOp1
 70
     1
102
RTVSPropertyOp2
 70
     1
102
RTVSPropertyOp3
 70
     1
102
RTVSPropertyOp4
 70
     1
102
RTVSPropertyOp5
 70
     1
102
RTVSPropertyOp6
 70
     1
102
RTVSPropertyOp7
 70
     1
102
RTVSPropertyOp8
 70
     1
102
RTVSPropertyOp9
 70
     1
102
RTVSPropertyOp10
 70
     1
102
RTVSPropertyOp11
 70
     1
102
RTVSPropertyOp12
 70
     1
102
RTVSPropertyOp13
 70
     1
102
RTVSPropertyOp14
 70
     1
102
RTVSPropertyOp15
 70
     1
102
RTVSPropertyOp16
 70
     1
102
RTVSPropertyOp17
 70
     1
102
RTVSPropertyOp18
 70
     1
102
RTVSPropertyOp19
 70
     1
102
RTVSPropertyOp20
 70
     1
102
RTVSPropertyOp21
 70
     1
102
RTVSPropertyOp22
 70
     1
102
RTVSPropertyOp23
 70
     1
102
RTVSPropertyOp24
 70
     1
102
RTVSPropertyOp25
 70
     1
102
RTVSPropertyOp26
 70
     1
102
RTVSPropertyOp27
 70
     1
102
RTVSPropertyOp28
 70
     1
102
RTVSPropertyOp29
 70
     1
102
RTVSPropertyOp30
 70
     1
102
RTVSPropertyOp31
 70
     1
102
RTVSPropertyOp32
 70
     1
102
RTVSPropertyOp33
 70
     1
102
RTVSPropertyOp34
 70
     1
102
RTVSPropertyOp35
 70
     1
102
RTVSPropertyOp36
 70
     1
102
RTVSPropertyOp37
 70
     1
102
RTVSPropertyOp38
 70
     1
102
RTVSPropertyOp39
 70
     1
102
RTVSPropertyOp40
 70
     1
102
RTVSPropertyOp41
 70
     1
102
RTVSPropertyOp42
 70
     1
102
RTVSPropertyOp43
 70
     1
102
RTVSPropertyOp44
 70
     1
102
RTVSPropertyOp45
 70
     1
102
RTVSPropertyOp46
 70
     1
102
RTVSPropertyOp47
 70
     1
102
RTVSPropertyOp48
 70
     1
102
RTVSPropertyOp49
 70
     1
102
RTVSPropertyOp50
 70
     1
102
RTVSPropertyOp51
 70
     0
102
RTVSPropertyOp52
 70
     0
102
RTVSPropertyOp53
 70
     1
102
RTVSPropertyOp54
 70
     1
102
RTVSPropertyOp55
 70
     1
102
RTVSPropertyOp56
 70
     1
102
RTVSPropertyOp57
 70
     1
102
RTVSPropertyOp58
 70
     1
102
RTVSPropertyOp59
 70
     1
102
RTVSPropertyOp60
 70
     1
102
RTVSPropertyOp61
 70
     1
102
RTVSPropertyOp62
 70
     1
  0
XRECORD
  5
280B
102
{ACAD_REACTORS
330
280A
102
}
330
280A
100
AcDbXrecord
280
     1
102
RTVSPost2010Prop28
280
     0
102
RTVSPost2010PropOp28
 70
     1
102
RTVSPost2010Prop29
280
     1
102
RTVSPost2010PropOp29
 70
     1
102
RTVSPost2010Prop30
280
     1
102
RTVSPost2010PropOp30
 70
     1
102
RTVSPost2010Prop31
280
     0
102
RTVSPost2010PropOp31
 70
     1
102
RTVSPost2010Prop32
280
     0
102
RTVSPost2010PropOp32
 70
     1
102
RTVSPost2010Prop33
280
     0
102
RTVSPost2010PropOp33
 70
     1
102
RTVSPost2010Prop34
280
     0
102
RTVSPost2010PropOp34
 70
     1
102
RTVSPost2010Prop35
280
     0
102
RTVSPost2010PropOp35
 70
     1
102
RTVSPost2010Prop36
280
     0
102
RTVSPost2010PropOp36
 70
     1
102
RTVSPost2010Prop37
 90
       50
102
RTVSPost2010PropOp37
 70
     1
102
RTVSPost2010Prop38
140
0.0
102
RTVSPost2010PropOp38
 70
     1
102
RTVSPost2010Prop39
140
1.0
102
RTVSPost2010PropOp39
 70
     1
102
RTVSPost2010Prop40
 90
        0
102
RTVSPost2010PropOp40
 70
     1
102
RTVSPost2010Prop41ColorIndex
 90
       18
102
RTVSPost2010Prop41ColorRGB
 90
        0
102
RTVSPost2010PropOp41
 70
     1
102
RTVSPost2010Prop42
 90
       50
102
RTVSPost2010PropOp42
 70
     1
102
RTVSPost2010Prop43
 90
        3
102
RTVSPost2010PropOp43
 70
     1
102
RTVSPost2010Prop44ColorIndex
 90
        5
102
RTVSPost2010Prop44ColorRGB
 90
      255
102
RTVSPost2010PropOp44
 70
     1
102
RTVSPost2010Prop45
280
     0
102
RTVSPost2010PropOp45
 70
     1
102
RTVSPost2010Prop46
 90
       50
102
RTVSPost2010PropOp46
 70
     1
102
RTVSPost2010Prop47
 90
       50
102
RTVSPost2010PropOp47
 70
     1
102
RTVSPost2010Prop48
 90
       50
102
RTVSPost2010PropOp48
 70
     1
102
RTVSPost2010Prop49
280
     0
102
RTVSPost2010PropOp49
 70
     1
102
RTVSPost2010Prop50
 90
       50
102
RTVSPost2010PropOp50
 70
     1
102
RTVSPost2010Prop51ColorIndex
 90
      256
102
RTVSPost2010Prop51ColorRGB
 90
-16777216
102
RTVSPost2010PropOp51
 70
     0
102
RTVSPost2010Prop52
140
1.0
102
RTVSPost2010PropOp52
 70
     0
102
RTVSPost2010Prop53
 90
        2
102
RTVSPost2010PropOp53
 70
     1
102
RTVSPost2010Prop54
  1
strokes_ogs.tif
102
RTVSPost2010PropOp54
 70
     1
102
RTVSPost2010Prop55
280
     0
102
RTVSPost2010PropOp55
 70
     1
102
RTVSPost2010Prop56
140
1.0
102
RTVSPost2010PropOp56
 70
     1
102
RTVSPost2010Prop57
140
1.0
102
RTVSPost2010PropOp57
 70
     1
102
RTVSPropertyOp0
 70
     1
102
RTVSPropertyOp1
 70
     1
102
RTVSPropertyOp2
 70
     1
102
RTVSPropertyOp3
 70
     1
102
RTVSPropertyOp4
 70
     1
102
RTVSPropertyOp5
 70
     1
102
RTVSPropertyOp6
 70
     1
102
RTVSPropertyOp7
 70
     1
102
RTVSPropertyOp8
 70
     1
102
RTVSPropertyOp9
 70
     1
102
RTVSPropertyOp10
 70
     1
102
RTVSPropertyOp11
 70
     1
102
RTVSPropertyOp12
 70
     1
102
RTVSPropertyOp13
 70
     1
102
RTVSPropertyOp14
 70
     1
102
RTVSPropertyOp15
 70
     1
102
RTVSPropertyOp16
 70
     1
102
RTVSPropertyOp17
 70
     1
102
RTVSPropertyOp18
 70
     1
102
RTVSPropertyOp19
 70
     1
102
RTVSPropertyOp20
 70
     1
102
RTVSPropertyOp21
 70
     1
102
RTVSPropertyOp22
 70
     1
102
RTVSPropertyOp23
 70
     1
102
RTVSPropertyOp24
 70
     1
102
RTVSPropertyOp25
 70
     1
102
RTVSPropertyOp26
 70
     1
102
RTVSPropertyOp27
 70
     1
102
RTVSPropertyOp28
 70
     1
102
RTVSPropertyOp29
 70
     1
102
RTVSPropertyOp30
 70
     1
102
RTVSPropertyOp31
 70
     1
102
RTVSPropertyOp32
 70
     1
102
RTVSPropertyOp33
 70
     1
102
RTVSPropertyOp34
 70
     1
102
RTVSPropertyOp35
 70
     1
102
RTVSPropertyOp36
 70
     1
102
RTVSPropertyOp37
 70
     1
102
RTVSPropertyOp38
 70
     1
102
RTVSPropertyOp39
 70
     1
102
RTVSPropertyOp40
 70
     1
102
RTVSPropertyOp41
 70
     1
102
RTVSPropertyOp42
 70
     1
102
RTVSPropertyOp43
 70
     1
102
RTVSPropertyOp44
 70
     1
102
RTVSPropertyOp45
 70
     1
102
RTVSPropertyOp46
 70
     1
102
RTVSPropertyOp47
 70
     1
102
RTVSPropertyOp48
 70
     1
102
RTVSPropertyOp49
 70
     1
102
RTVSPropertyOp50
 70
     1
102
RTVSPropertyOp51
 70
     0
102
RTVSPropertyOp52
 70
     0
102
RTVSPropertyOp53
 70
     1
102
RTVSPropertyOp54
 70
     1
102
RTVSPropertyOp55
 70
     1
102
RTVSPropertyOp56
 70
     1
102
RTVSPropertyOp57
 70
     1
102
RTVSPropertyOp58
 70
     1
102
RTVSPropertyOp59
 70
     1
102
RTVSPropertyOp60
 70
     1
102
RTVSPropertyOp61
 70
     1
102
RTVSPropertyOp62
 70
     1
  0
XRECORD
  5
280D
102
{ACAD_REACTORS
330
280C
102
}
330
280C
100
AcDbXrecord
280
     1
102
RTVSPost2010Prop28
280
     0
102
RTVSPost2010PropOp28
 70
     1
102
RTVSPost2010Prop29
280
     1
102
RTVSPost2010PropOp29
 70
     1
102
RTVSPost2010Prop30
280
     1
102
RTVSPost2010PropOp30
 70
     1
102
RTVSPost2010Prop31
280
     0
102
RTVSPost2010PropOp31
 70
     1
102
RTVSPost2010Prop32
280
     0
102
RTVSPost2010PropOp32
 70
     1
102
RTVSPost2010Prop33
280
     0
102
RTVSPost2010PropOp33
 70
     1
102
RTVSPost2010Prop34
280
     0
102
RTVSPost2010PropOp34
 70
     1
102
RTVSPost2010Prop35
280
     0
102
RTVSPost2010PropOp35
 70
     1
102
RTVSPost2010Prop36
280
     0
102
RTVSPost2010PropOp36
 70
     1
102
RTVSPost2010Prop37
 90
       50
102
RTVSPost2010PropOp37
 70
     1
102
RTVSPost2010Prop38
140
0.0
102
RTVSPost2010PropOp38
 70
     1
102
RTVSPost2010Prop39
140
1.0
102
RTVSPost2010PropOp39
 70
     1
102
RTVSPost2010Prop40
 90
        0
102
RTVSPost2010PropOp40
 70
     1
102
RTVSPost2010Prop41ColorIndex
 90
       18
102
RTVSPost2010Prop41ColorRGB
 90
        0
102
RTVSPost2010PropOp41
 70
     1
102
RTVSPost2010Prop42
 90
       50
102
RTVSPost2010PropOp42
 70
     1
102
RTVSPost2010Prop43
 90
        3
102
RTVSPost2010PropOp43
 70
     1
102
RTVSPost2010Prop44ColorIndex
 90
        5
102
RTVSPost2010Prop44ColorRGB
 90
      255
102
RTVSPost2010PropOp44
 70
     1
102
RTVSPost2010Prop45
280
     0
102
RTVSPost2010PropOp45
 70
     1
102
RTVSPost2010Prop46
 90
       50
102
RTVSPost2010PropOp46
 70
     1
102
RTVSPost2010Prop47
 90
       50
102
RTVSPost2010PropOp47
 70
     1
102
RTVSPost2010Prop48
 90
       50
102
RTVSPost2010PropOp48
 70
     1
102
RTVSPost2010Prop49
280
     0
102
RTVSPost2010PropOp49
 70
     1
102
RTVSPost2010Prop50
 90
       50
102
RTVSPost2010PropOp50
 70
     1
102
RTVSPost2010Prop51ColorIndex
 90
      256
102
RTVSPost2010Prop51ColorRGB
 90
-16777216
102
RTVSPost2010PropOp51
 70
     0
102
RTVSPost2010Prop52
140
1.0
102
RTVSPost2010PropOp52
 70
     0
102
RTVSPost2010Prop53
 90
        2
102
RTVSPost2010PropOp53
 70
     1
102
RTVSPost2010Prop54
  1
strokes_ogs.tif
102
RTVSPost2010PropOp54
 70
     1
102
RTVSPost2010Prop55
280
     0
102
RTVSPost2010PropOp55
 70
     1
102
RTVSPost2010Prop56
140
1.0
102
RTVSPost2010PropOp56
 70
     1
102
RTVSPost2010Prop57
140
1.0
102
RTVSPost2010PropOp57
 70
     1
102
RTVSPropertyOp0
 70
     1
102
RTVSPropertyOp1
 70
     1
102
RTVSPropertyOp2
 70
     1
102
RTVSPropertyOp3
 70
     1
102
RTVSPropertyOp4
 70
     1
102
RTVSPropertyOp5
 70
     1
102
RTVSPropertyOp6
 70
     1
102
RTVSPropertyOp7
 70
     1
102
RTVSPropertyOp8
 70
     1
102
RTVSPropertyOp9
 70
     1
102
RTVSPropertyOp10
 70
     1
102
RTVSPropertyOp11
 70
     1
102
RTVSPropertyOp12
 70
     1
102
RTVSPropertyOp13
 70
     1
102
RTVSPropertyOp14
 70
     1
102
RTVSPropertyOp15
 70
     1
102
RTVSPropertyOp16
 70
     1
102
RTVSPropertyOp17
 70
     1
102
RTVSPropertyOp18
 70
     1
102
RTVSPropertyOp19
 70
     1
102
RTVSPropertyOp20
 70
     1
102
RTVSPropertyOp21
 70
     1
102
RTVSPropertyOp22
 70
     1
102
RTVSPropertyOp23
 70
     1
102
RTVSPropertyOp24
 70
     1
102
RTVSPropertyOp25
 70
     1
102
RTVSPropertyOp26
 70
     1
102
RTVSPropertyOp27
 70
     1
102
RTVSPropertyOp28
 70
     1
102
RTVSPropertyOp29
 70
     1
102
RTVSPropertyOp30
 70
     1
102
RTVSPropertyOp31
 70
     1
102
RTVSPropertyOp32
 70
     1
102
RTVSPropertyOp33
 70
     1
102
RTVSPropertyOp34
 70
     1
102
RTVSPropertyOp35
 70
     1
102
RTVSPropertyOp36
 70
     1
102
RTVSPropertyOp37
 70
     1
102
RTVSPropertyOp38
 70
     1
102
RTVSPropertyOp39
 70
     1
102
RTVSPropertyOp40
 70
     1
102
RTVSPropertyOp41
 70
     1
102
RTVSPropertyOp42
 70
     1
102
RTVSPropertyOp43
 70
     1
102
RTVSPropertyOp44
 70
     1
102
RTVSPropertyOp45
 70
     1
102
RTVSPropertyOp46
 70
     1
102
RTVSPropertyOp47
 70
     1
102
RTVSPropertyOp48
 70
     1
102
RTVSPropertyOp49
 70
     1
102
RTVSPropertyOp50
 70
     1
102
RTVSPropertyOp51
 70
     0
102
RTVSPropertyOp52
 70
     0
102
RTVSPropertyOp53
 70
     1
102
RTVSPropertyOp54
 70
     1
102
RTVSPropertyOp55
 70
     1
102
RTVSPropertyOp56
 70
     1
102
RTVSPropertyOp57
 70
     1
102
RTVSPropertyOp58
 70
     1
102
RTVSPropertyOp59
 70
     1
102
RTVSPropertyOp60
 70
     1
102
RTVSPropertyOp61
 70
     1
102
RTVSPropertyOp62
 70
     1
  0
XRECORD
  5
2815
102
{ACAD_REACTORS
330
2814
102
}
330
2814
100
AcDbXrecord
280
     1
102
RTVSPost2010Prop28
280
     0
102
RTVSPost2010PropOp28
 70
     1
102
RTVSPost2010Prop29
280
     1
102
RTVSPost2010PropOp29
 70
     1
102
RTVSPost2010Prop30
280
     1
102
RTVSPost2010PropOp30
 70
     1
102
RTVSPost2010Prop31
280
     0
102
RTVSPost2010PropOp31
 70
     1
102
RTVSPost2010Prop32
280
     0
102
RTVSPost2010PropOp32
 70
     1
102
RTVSPost2010Prop33
280
     0
102
RTVSPost2010PropOp33
 70
     1
102
RTVSPost2010Prop34
280
     0
102
RTVSPost2010PropOp34
 70
     1
102
RTVSPost2010Prop35
280
     0
102
RTVSPost2010PropOp35
 70
     1
102
RTVSPost2010Prop36
280
     0
102
RTVSPost2010PropOp36
 70
     1
102
RTVSPost2010Prop37
 90
       50
102
RTVSPost2010PropOp37
 70
     1
102
RTVSPost2010Prop38
140
0.0
102
RTVSPost2010PropOp38
 70
     1
102
RTVSPost2010Prop39
140
1.0
102
RTVSPost2010PropOp39
 70
     1
102
RTVSPost2010Prop40
 90
        0
102
RTVSPost2010PropOp40
 70
     1
102
RTVSPost2010Prop41ColorIndex
 90
       18
102
RTVSPost2010Prop41ColorRGB
 90
        0
102
RTVSPost2010PropOp41
 70
     1
102
RTVSPost2010Prop42
 90
       50
102
RTVSPost2010PropOp42
 70
     1
102
RTVSPost2010Prop43
 90
        3
102
RTVSPost2010PropOp43
 70
     1
102
RTVSPost2010Prop44ColorIndex
 90
        5
102
RTVSPost2010Prop44ColorRGB
 90
      255
102
RTVSPost2010PropOp44
 70
     1
102
RTVSPost2010Prop45
280
     0
102
RTVSPost2010PropOp45
 70
     1
102
RTVSPost2010Prop46
 90
       50
102
RTVSPost2010PropOp46
 70
     1
102
RTVSPost2010Prop47
 90
       50
102
RTVSPost2010PropOp47
 70
     1
102
RTVSPost2010Prop48
 90
       50
102
RTVSPost2010PropOp48
 70
     1
102
RTVSPost2010Prop49
280
     0
102
RTVSPost2010PropOp49
 70
     1
102
RTVSPost2010Prop50
 90
       50
102
RTVSPost2010PropOp50
 70
     1
102
RTVSPost2010Prop51ColorIndex
 90
      256
102
RTVSPost2010Prop51ColorRGB
 90
-16777216
102
RTVSPost2010PropOp51
 70
     0
102
RTVSPost2010Prop52
140
1.0
102
RTVSPost2010PropOp52
 70
     0
102
RTVSPost2010Prop53
 90
        2
102
RTVSPost2010PropOp53
 70
     1
102
RTVSPost2010Prop54
  1
strokes_ogs.tif
102
RTVSPost2010PropOp54
 70
     1
102
RTVSPost2010Prop55
280
     0
102
RTVSPost2010PropOp55
 70
     1
102
RTVSPost2010Prop56
140
1.0
102
RTVSPost2010PropOp56
 70
     1
102
RTVSPost2010Prop57
140
1.0
102
RTVSPost2010PropOp57
 70
     1
102
RTVSPropertyOp0
 70
     1
102
RTVSPropertyOp1
 70
     1
102
RTVSPropertyOp2
 70
     1
102
RTVSPropertyOp3
 70
     1
102
RTVSPropertyOp4
 70
     1
102
RTVSPropertyOp5
 70
     1
102
RTVSPropertyOp6
 70
     1
102
RTVSPropertyOp7
 70
     1
102
RTVSPropertyOp8
 70
     1
102
RTVSPropertyOp9
 70
     1
102
RTVSPropertyOp10
 70
     1
102
RTVSPropertyOp11
 70
     1
102
RTVSPropertyOp12
 70
     1
102
RTVSPropertyOp13
 70
     1
102
RTVSPropertyOp14
 70
     1
102
RTVSPropertyOp15
 70
     1
102
RTVSPropertyOp16
 70
     1
102
RTVSPropertyOp17
 70
     1
102
RTVSPropertyOp18
 70
     1
102
RTVSPropertyOp19
 70
     1
102
RTVSPropertyOp20
 70
     1
102
RTVSPropertyOp21
 70
     1
102
RTVSPropertyOp22
 70
     1
102
RTVSPropertyOp23
 70
     1
102
RTVSPropertyOp24
 70
     1
102
RTVSPropertyOp25
 70
     1
102
RTVSPropertyOp26
 70
     1
102
RTVSPropertyOp27
 70
     1
102
RTVSPropertyOp28
 70
     1
102
RTVSPropertyOp29
 70
     1
102
RTVSPropertyOp30
 70
     1
102
RTVSPropertyOp31
 70
     1
102
RTVSPropertyOp32
 70
     1
102
RTVSPropertyOp33
 70
     1
102
RTVSPropertyOp34
 70
     1
102
RTVSPropertyOp35
 70
     1
102
RTVSPropertyOp36
 70
     1
102
RTVSPropertyOp37
 70
     1
102
RTVSPropertyOp38
 70
     1
102
RTVSPropertyOp39
 70
     1
102
RTVSPropertyOp40
 70
     1
102
RTVSPropertyOp41
 70
     1
102
RTVSPropertyOp42
 70
     1
102
RTVSPropertyOp43
 70
     1
102
RTVSPropertyOp44
 70
     1
102
RTVSPropertyOp45
 70
     1
102
RTVSPropertyOp46
 70
     1
102
RTVSPropertyOp47
 70
     1
102
RTVSPropertyOp48
 70
     1
102
RTVSPropertyOp49
 70
     1
102
RTVSPropertyOp50
 70
     1
102
RTVSPropertyOp51
 70
     0
102
RTVSPropertyOp52
 70
     0
102
RTVSPropertyOp53
 70
     1
102
RTVSPropertyOp54
 70
     1
102
RTVSPropertyOp55
 70
     1
102
RTVSPropertyOp56
 70
     1
102
RTVSPropertyOp57
 70
     1
102
RTVSPropertyOp58
 70
     1
102
RTVSPropertyOp59
 70
     1
102
RTVSPropertyOp60
 70
     1
102
RTVSPropertyOp61
 70
     1
102
RTVSPropertyOp62
 70
     1
  0
XRECORD
  5
2831
102
{ACAD_REACTORS
330
2830
102
}
330
2830
100
AcDbXrecord
280
     1
102
RTVSPost2010Prop28
280
     0
102
RTVSPost2010PropOp28
 70
     1
102
RTVSPost2010Prop29
280
     1
102
RTVSPost2010PropOp29
 70
     1
102
RTVSPost2010Prop30
280
     1
102
RTVSPost2010PropOp30
 70
     1
102
RTVSPost2010Prop31
280
     0
102
RTVSPost2010PropOp31
 70
     1
102
RTVSPost2010Prop32
280
     0
102
RTVSPost2010PropOp32
 70
     1
102
RTVSPost2010Prop33
280
     0
102
RTVSPost2010PropOp33
 70
     1
102
RTVSPost2010Prop34
280
     0
102
RTVSPost2010PropOp34
 70
     1
102
RTVSPost2010Prop35
280
     0
102
RTVSPost2010PropOp35
 70
     1
102
RTVSPost2010Prop36
280
     0
102
RTVSPost2010PropOp36
 70
     1
102
RTVSPost2010Prop37
 90
       50
102
RTVSPost2010PropOp37
 70
     0
102
RTVSPost2010Prop38
140
0.0
102
RTVSPost2010PropOp38
 70
     0
102
RTVSPost2010Prop39
140
1.0
102
RTVSPost2010PropOp39
 70
     0
102
RTVSPost2010Prop40
 90
        0
102
RTVSPost2010PropOp40
 70
     0
102
RTVSPost2010Prop41ColorIndex
 90
       18
102
RTVSPost2010Prop41ColorRGB
 90
        0
102
RTVSPost2010PropOp41
 70
     0
102
RTVSPost2010Prop42
 90
       50
102
RTVSPost2010PropOp42
 70
     0
102
RTVSPost2010Prop43
 90
        3
102
RTVSPost2010PropOp43
 70
     0
102
RTVSPost2010Prop44ColorIndex
 90
        5
102
RTVSPost2010Prop44ColorRGB
 90
      255
102
RTVSPost2010PropOp44
 70
     0
102
RTVSPost2010Prop45
280
     0
102
RTVSPost2010PropOp45
 70
     1
102
RTVSPost2010Prop46
 90
       50
102
RTVSPost2010PropOp46
 70
     0
102
RTVSPost2010Prop47
 90
       50
102
RTVSPost2010PropOp47
 70
     0
102
RTVSPost2010Prop48
 90
       50
102
RTVSPost2010PropOp48
 70
     0
102
RTVSPost2010Prop49
280
     0
102
RTVSPost2010PropOp49
 70
     1
102
RTVSPost2010Prop50
 90
       50
102
RTVSPost2010PropOp50
 70
     0
102
RTVSPost2010Prop51ColorIndex
 90
      256
102
RTVSPost2010Prop51ColorRGB
 90
-16777216
102
RTVSPost2010PropOp51
 70
     0
102
RTVSPost2010Prop52
140
1.0
102
RTVSPost2010PropOp52
 70
     0
102
RTVSPost2010Prop53
 90
        2
102
RTVSPost2010PropOp53
 70
     0
102
RTVSPost2010Prop54
  1
strokes_ogs.tif
102
RTVSPost2010PropOp54
 70
     0
102
RTVSPost2010Prop55
280
     0
102
RTVSPost2010PropOp55
 70
     1
102
RTVSPost2010Prop56
140
1.0
102
RTVSPost2010PropOp56
 70
     0
102
RTVSPost2010Prop57
140
1.0
102
RTVSPost2010PropOp57
 70
     0
102
RTVSPropertyOp0
 70
     0
102
RTVSPropertyOp1
 70
     0
102
RTVSPropertyOp2
 70
     0
102
RTVSPropertyOp3
 70
     0
102
RTVSPropertyOp4
 70
     0
102
RTVSPropertyOp5
 70
     0
102
RTVSPropertyOp6
 70
     0
102
RTVSPropertyOp7
 70
     0
102
RTVSPropertyOp8
 70
     0
102
RTVSPropertyOp9
 70
     0
102
RTVSPropertyOp10
 70
     0
102
RTVSPropertyOp11
 70
     0
102
RTVSPropertyOp12
 70
     0
102
RTVSPropertyOp13
 70
     0
102
RTVSPropertyOp14
 70
     2
102
RTVSPropertyOp15
 70
     0
102
RTVSPropertyOp16
 70
     0
102
RTVSPropertyOp17
 70
     0
102
RTVSPropertyOp18
 70
     0
102
RTVSPropertyOp19
 70
     0
102
RTVSPropertyOp20
 70
     0
102
RTVSPropertyOp21
 70
     0
102
RTVSPropertyOp22
 70
     0
102
RTVSPropertyOp23
 70
     0
102
RTVSPropertyOp24
 70
     0
102
RTVSPropertyOp25
 70
     0
102
RTVSPropertyOp26
 70
     0
102
RTVSPropertyOp27
 70
     0
102
RTVSPropertyOp28
 70
     1
102
RTVSPropertyOp29
 70
     1
102
RTVSPropertyOp30
 70
     1
102
RTVSPropertyOp31
 70
     1
102
RTVSPropertyOp32
 70
     1
102
RTVSPropertyOp33
 70
     1
102
RTVSPropertyOp34
 70
     1
102
RTVSPropertyOp35
 70
     1
102
RTVSPropertyOp36
 70
     1
102
RTVSPropertyOp37
 70
     0
102
RTVSPropertyOp38
 70
     0
102
RTVSPropertyOp39
 70
     0
102
RTVSPropertyOp40
 70
     0
102
RTVSPropertyOp41
 70
     0
102
RTVSPropertyOp42
 70
     0
102
RTVSPropertyOp43
 70
     0
102
RTVSPropertyOp44
 70
     0
102
RTVSPropertyOp45
 70
     1
102
RTVSPropertyOp46
 70
     0
102
RTVSPropertyOp47
 70
     0
102
RTVSPropertyOp48
 70
     0
102
RTVSPropertyOp49
 70
     1
102
RTVSPropertyOp50
 70
     0
102
RTVSPropertyOp51
 70
     0
102
RTVSPropertyOp52
 70
     0
102
RTVSPropertyOp53
 70
     0
102
RTVSPropertyOp54
 70
     0
102
RTVSPropertyOp55
 70
     1
102
RTVSPropertyOp56
 70
     0
102
RTVSPropertyOp57
 70
     0
102
RTVSPropertyOp58
 70
     0
102
RTVSPropertyOp59
 70
     0
102
RTVSPropertyOp60
 70
     0
102
RTVSPropertyOp61
 70
     0
102
RTVSPropertyOp62
 70
     0
  0
XRECORD
  5
2821
102
{ACAD_REACTORS
330
2820
102
}
330
2820
100
AcDbXrecord
280
     1
102
RTVSPost2010Prop28
280
     0
102
RTVSPost2010PropOp28
 70
     1
102
RTVSPost2010Prop29
280
     1
102
RTVSPost2010PropOp29
 70
     1
102
RTVSPost2010Prop30
280
     1
102
RTVSPost2010PropOp30
 70
     1
102
RTVSPost2010Prop31
280
     0
102
RTVSPost2010PropOp31
 70
     1
102
RTVSPost2010Prop32
280
     0
102
RTVSPost2010PropOp32
 70
     1
102
RTVSPost2010Prop33
280
     0
102
RTVSPost2010PropOp33
 70
     1
102
RTVSPost2010Prop34
280
     0
102
RTVSPost2010PropOp34
 70
     1
102
RTVSPost2010Prop35
280
     0
102
RTVSPost2010PropOp35
 70
     1
102
RTVSPost2010Prop36
280
     0
102
RTVSPost2010PropOp36
 70
     1
102
RTVSPost2010Prop37
 90
       50
102
RTVSPost2010PropOp37
 70
     1
102
RTVSPost2010Prop38
140
0.0
102
RTVSPost2010PropOp38
 70
     1
102
RTVSPost2010Prop39
140
1.0
102
RTVSPost2010PropOp39
 70
     1
102
RTVSPost2010Prop40
 90
        0
102
RTVSPost2010PropOp40
 70
     1
102
RTVSPost2010Prop41ColorIndex
 90
       18
102
RTVSPost2010Prop41ColorRGB
 90
        0
102
RTVSPost2010PropOp41
 70
     1
102
RTVSPost2010Prop42
 90
       50
102
RTVSPost2010PropOp42
 70
     1
102
RTVSPost2010Prop43
 90
        3
102
RTVSPost2010PropOp43
 70
     1
102
RTVSPost2010Prop44ColorIndex
 90
        5
102
RTVSPost2010Prop44ColorRGB
 90
      255
102
RTVSPost2010PropOp44
 70
     1
102
RTVSPost2010Prop45
280
     0
102
RTVSPost2010PropOp45
 70
     1
102
RTVSPost2010Prop46
 90
       50
102
RTVSPost2010PropOp46
 70
     1
102
RTVSPost2010Prop47
 90
       50
102
RTVSPost2010PropOp47
 70
     1
102
RTVSPost2010Prop48
 90
       50
102
RTVSPost2010PropOp48
 70
     1
102
RTVSPost2010Prop49
280
     0
102
RTVSPost2010PropOp49
 70
     1
102
RTVSPost2010Prop50
 90
       50
102
RTVSPost2010PropOp50
 70
     1
102
RTVSPost2010Prop51ColorIndex
 90
      256
102
RTVSPost2010Prop51ColorRGB
 90
-16777216
102
RTVSPost2010PropOp51
 70
     0
102
RTVSPost2010Prop52
140
1.0
102
RTVSPost2010PropOp52
 70
     0
102
RTVSPost2010Prop53
 90
        2
102
RTVSPost2010PropOp53
 70
     1
102
RTVSPost2010Prop54
  1
strokes_ogs.tif
102
RTVSPost2010PropOp54
 70
     1
102
RTVSPost2010Prop55
280
     0
102
RTVSPost2010PropOp55
 70
     1
102
RTVSPost2010Prop56
140
1.0
102
RTVSPost2010PropOp56
 70
     1
102
RTVSPost2010Prop57
140
1.0
102
RTVSPost2010PropOp57
 70
     1
102
RTVSPropertyOp0
 70
     1
102
RTVSPropertyOp1
 70
     1
102
RTVSPropertyOp2
 70
     1
102
RTVSPropertyOp3
 70
     1
102
RTVSPropertyOp4
 70
     1
102
RTVSPropertyOp5
 70
     1
102
RTVSPropertyOp6
 70
     1
102
RTVSPropertyOp7
 70
     1
102
RTVSPropertyOp8
 70
     1
102
RTVSPropertyOp9
 70
     1
102
RTVSPropertyOp10
 70
     1
102
RTVSPropertyOp11
 70
     1
102
RTVSPropertyOp12
 70
     1
102
RTVSPropertyOp13
 70
     1
102
RTVSPropertyOp14
 70
     1
102
RTVSPropertyOp15
 70
     1
102
RTVSPropertyOp16
 70
     1
102
RTVSPropertyOp17
 70
     1
102
RTVSPropertyOp18
 70
     1
102
RTVSPropertyOp19
 70
     1
102
RTVSPropertyOp20
 70
     1
102
RTVSPropertyOp21
 70
     1
102
RTVSPropertyOp22
 70
     1
102
RTVSPropertyOp23
 70
     1
102
RTVSPropertyOp24
 70
     1
102
RTVSPropertyOp25
 70
     1
102
RTVSPropertyOp26
 70
     1
102
RTVSPropertyOp27
 70
     1
102
RTVSPropertyOp28
 70
     1
102
RTVSPropertyOp29
 70
     1
102
RTVSPropertyOp30
 70
     1
102
RTVSPropertyOp31
 70
     1
102
RTVSPropertyOp32
 70
     1
102
RTVSPropertyOp33
 70
     1
102
RTVSPropertyOp34
 70
     1
102
RTVSPropertyOp35
 70
     1
102
RTVSPropertyOp36
 70
     1
102
RTVSPropertyOp37
 70
     1
102
RTVSPropertyOp38
 70
     1
102
RTVSPropertyOp39
 70
     1
102
RTVSPropertyOp40
 70
     1
102
RTVSPropertyOp41
 70
     1
102
RTVSPropertyOp42
 70
     1
102
RTVSPropertyOp43
 70
     1
102
RTVSPropertyOp44
 70
     1
102
RTVSPropertyOp45
 70
     1
102
RTVSPropertyOp46
 70
     1
102
RTVSPropertyOp47
 70
     1
102
RTVSPropertyOp48
 70
     1
102
RTVSPropertyOp49
 70
     1
102
RTVSPropertyOp50
 70
     1
102
RTVSPropertyOp51
 70
     0
102
RTVSPropertyOp52
 70
     0
102
RTVSPropertyOp53
 70
     1
102
RTVSPropertyOp54
 70
     1
102
RTVSPropertyOp55
 70
     1
102
RTVSPropertyOp56
 70
     1
102
RTVSPropertyOp57
 70
     1
102
RTVSPropertyOp58
 70
     1
102
RTVSPropertyOp59
 70
     1
102
RTVSPropertyOp60
 70
     1
102
RTVSPropertyOp61
 70
     1
102
RTVSPropertyOp62
 70
     1
  0
XRECORD
  5
2833
102
{ACAD_REACTORS
330
2832
102
}
330
2832
100
AcDbXrecord
280
     1
102
RTVSPost2010Prop28
280
     0
102
RTVSPost2010PropOp28
 70
     1
102
RTVSPost2010Prop29
280
     1
102
RTVSPost2010PropOp29
 70
     1
102
RTVSPost2010Prop30
280
     1
102
RTVSPost2010PropOp30
 70
     1
102
RTVSPost2010Prop31
280
     0
102
RTVSPost2010PropOp31
 70
     1
102
RTVSPost2010Prop32
280
     0
102
RTVSPost2010PropOp32
 70
     1
102
RTVSPost2010Prop33
280
     0
102
RTVSPost2010PropOp33
 70
     1
102
RTVSPost2010Prop34
280
     0
102
RTVSPost2010PropOp34
 70
     1
102
RTVSPost2010Prop35
280
     0
102
RTVSPost2010PropOp35
 70
     1
102
RTVSPost2010Prop36
280
     0
102
RTVSPost2010PropOp36
 70
     1
102
RTVSPost2010Prop37
 90
       50
102
RTVSPost2010PropOp37
 70
     0
102
RTVSPost2010Prop38
140
0.0
102
RTVSPost2010PropOp38
 70
     0
102
RTVSPost2010Prop39
140
1.0
102
RTVSPost2010PropOp39
 70
     0
102
RTVSPost2010Prop40
 90
        0
102
RTVSPost2010PropOp40
 70
     0
102
RTVSPost2010Prop41ColorIndex
 90
       18
102
RTVSPost2010Prop41ColorRGB
 90
        0
102
RTVSPost2010PropOp41
 70
     0
102
RTVSPost2010Prop42
 90
       50
102
RTVSPost2010PropOp42
 70
     0
102
RTVSPost2010Prop43
 90
        3
102
RTVSPost2010PropOp43
 70
     0
102
RTVSPost2010Prop44ColorIndex
 90
        5
102
RTVSPost2010Prop44ColorRGB
 90
      255
102
RTVSPost2010PropOp44
 70
     0
102
RTVSPost2010Prop45
280
     0
102
RTVSPost2010PropOp45
 70
     1
102
RTVSPost2010Prop46
 90
       50
102
RTVSPost2010PropOp46
 70
     0
102
RTVSPost2010Prop47
 90
       50
102
RTVSPost2010PropOp47
 70
     0
102
RTVSPost2010Prop48
 90
       50
102
RTVSPost2010PropOp48
 70
     0
102
RTVSPost2010Prop49
280
     0
102
RTVSPost2010PropOp49
 70
     1
102
RTVSPost2010Prop50
 90
       50
102
RTVSPost2010PropOp50
 70
     0
102
RTVSPost2010Prop51ColorIndex
 90
      256
102
RTVSPost2010Prop51ColorRGB
 90
-16777216
102
RTVSPost2010PropOp51
 70
     0
102
RTVSPost2010Prop52
140
1.0
102
RTVSPost2010PropOp52
 70
     0
102
RTVSPost2010Prop53
 90
        2
102
RTVSPost2010PropOp53
 70
     0
102
RTVSPost2010Prop54
  1
strokes_ogs.tif
102
RTVSPost2010PropOp54
 70
     0
102
RTVSPost2010Prop55
280
     0
102
RTVSPost2010PropOp55
 70
     1
102
RTVSPost2010Prop56
140
1.0
102
RTVSPost2010PropOp56
 70
     0
102
RTVSPost2010Prop57
140
1.0
102
RTVSPost2010PropOp57
 70
     0
102
RTVSPropertyOp0
 70
     0
102
RTVSPropertyOp1
 70
     0
102
RTVSPropertyOp2
 70
     0
102
RTVSPropertyOp3
 70
     0
102
RTVSPropertyOp4
 70
     0
102
RTVSPropertyOp5
 70
     0
102
RTVSPropertyOp6
 70
     0
102
RTVSPropertyOp7
 70
     0
102
RTVSPropertyOp8
 70
     0
102
RTVSPropertyOp9
 70
     0
102
RTVSPropertyOp10
 70
     0
102
RTVSPropertyOp11
 70
     0
102
RTVSPropertyOp12
 70
     0
102
RTVSPropertyOp13
 70
     0
102
RTVSPropertyOp14
 70
     2
102
RTVSPropertyOp15
 70
     0
102
RTVSPropertyOp16
 70
     0
102
RTVSPropertyOp17
 70
     0
102
RTVSPropertyOp18
 70
     0
102
RTVSPropertyOp19
 70
     0
102
RTVSPropertyOp20
 70
     0
102
RTVSPropertyOp21
 70
     0
102
RTVSPropertyOp22
 70
     0
102
RTVSPropertyOp23
 70
     0
102
RTVSPropertyOp24
 70
     0
102
RTVSPropertyOp25
 70
     0
102
RTVSPropertyOp26
 70
     0
102
RTVSPropertyOp27
 70
     0
102
RTVSPropertyOp28
 70
     1
102
RTVSPropertyOp29
 70
     1
102
RTVSPropertyOp30
 70
     1
102
RTVSPropertyOp31
 70
     1
102
RTVSPropertyOp32
 70
     1
102
RTVSPropertyOp33
 70
     1
102
RTVSPropertyOp34
 70
     1
102
RTVSPropertyOp35
 70
     1
102
RTVSPropertyOp36
 70
     1
102
RTVSPropertyOp37
 70
     0
102
RTVSPropertyOp38
 70
     0
102
RTVSPropertyOp39
 70
     0
102
RTVSPropertyOp40
 70
     0
102
RTVSPropertyOp41
 70
     0
102
RTVSPropertyOp42
 70
     0
102
RTVSPropertyOp43
 70
     0
102
RTVSPropertyOp44
 70
     0
102
RTVSPropertyOp45
 70
     1
102
RTVSPropertyOp46
 70
     0
102
RTVSPropertyOp47
 70
     0
102
RTVSPropertyOp48
 70
     0
102
RTVSPropertyOp49
 70
     1
102
RTVSPropertyOp50
 70
     0
102
RTVSPropertyOp51
 70
     0
102
RTVSPropertyOp52
 70
     0
102
RTVSPropertyOp53
 70
     0
102
RTVSPropertyOp54
 70
     0
102
RTVSPropertyOp55
 70
     1
102
RTVSPropertyOp56
 70
     0
102
RTVSPropertyOp57
 70
     0
102
RTVSPropertyOp58
 70
     0
102
RTVSPropertyOp59
 70
     0
102
RTVSPropertyOp60
 70
     0
102
RTVSPropertyOp61
 70
     0
102
RTVSPropertyOp62
 70
     0
  0
XRECORD
  5
2819
102
{ACAD_REACTORS
330
2818
102
}
330
2818
100
AcDbXrecord
280
     1
102
RTVSPost2010Prop28
280
     0
102
RTVSPost2010PropOp28
 70
     1
102
RTVSPost2010Prop29
280
     1
102
RTVSPost2010PropOp29
 70
     1
102
RTVSPost2010Prop30
280
     1
102
RTVSPost2010PropOp30
 70
     1
102
RTVSPost2010Prop31
280
     0
102
RTVSPost2010PropOp31
 70
     1
102
RTVSPost2010Prop32
280
     0
102
RTVSPost2010PropOp32
 70
     1
102
RTVSPost2010Prop33
280
     0
102
RTVSPost2010PropOp33
 70
     1
102
RTVSPost2010Prop34
280
     0
102
RTVSPost2010PropOp34
 70
     1
102
RTVSPost2010Prop35
280
     0
102
RTVSPost2010PropOp35
 70
     1
102
RTVSPost2010Prop36
280
     0
102
RTVSPost2010PropOp36
 70
     1
102
RTVSPost2010Prop37
 90
       50
102
RTVSPost2010PropOp37
 70
     1
102
RTVSPost2010Prop38
140
0.0
102
RTVSPost2010PropOp38
 70
     1
102
RTVSPost2010Prop39
140
1.0
102
RTVSPost2010PropOp39
 70
     1
102
RTVSPost2010Prop40
 90
        0
102
RTVSPost2010PropOp40
 70
     1
102
RTVSPost2010Prop41ColorIndex
 90
       18
102
RTVSPost2010Prop41ColorRGB
 90
        0
102
RTVSPost2010PropOp41
 70
     1
102
RTVSPost2010Prop42
 90
       50
102
RTVSPost2010PropOp42
 70
     1
102
RTVSPost2010Prop43
 90
        3
102
RTVSPost2010PropOp43
 70
     1
102
RTVSPost2010Prop44ColorIndex
 90
        5
102
RTVSPost2010Prop44ColorRGB
 90
      255
102
RTVSPost2010PropOp44
 70
     1
102
RTVSPost2010Prop45
280
     0
102
RTVSPost2010PropOp45
 70
     1
102
RTVSPost2010Prop46
 90
       50
102
RTVSPost2010PropOp46
 70
     1
102
RTVSPost2010Prop47
 90
       50
102
RTVSPost2010PropOp47
 70
     1
102
RTVSPost2010Prop48
 90
       50
102
RTVSPost2010PropOp48
 70
     1
102
RTVSPost2010Prop49
280
     0
102
RTVSPost2010PropOp49
 70
     1
102
RTVSPost2010Prop50
 90
       50
102
RTVSPost2010PropOp50
 70
     1
102
RTVSPost2010Prop51ColorIndex
 90
      256
102
RTVSPost2010Prop51ColorRGB
 90
-16777216
102
RTVSPost2010PropOp51
 70
     0
102
RTVSPost2010Prop52
140
1.0
102
RTVSPost2010PropOp52
 70
     0
102
RTVSPost2010Prop53
 90
        2
102
RTVSPost2010PropOp53
 70
     1
102
RTVSPost2010Prop54
  1
strokes_ogs.tif
102
RTVSPost2010PropOp54
 70
     1
102
RTVSPost2010Prop55
280
     0
102
RTVSPost2010PropOp55
 70
     1
102
RTVSPost2010Prop56
140
1.0
102
RTVSPost2010PropOp56
 70
     1
102
RTVSPost2010Prop57
140
1.0
102
RTVSPost2010PropOp57
 70
     1
102
RTVSPropertyOp0
 70
     1
102
RTVSPropertyOp1
 70
     1
102
RTVSPropertyOp2
 70
     1
102
RTVSPropertyOp3
 70
     1
102
RTVSPropertyOp4
 70
     1
102
RTVSPropertyOp5
 70
     1
102
RTVSPropertyOp6
 70
     1
102
RTVSPropertyOp7
 70
     1
102
RTVSPropertyOp8
 70
     1
102
RTVSPropertyOp9
 70
     1
102
RTVSPropertyOp10
 70
     1
102
RTVSPropertyOp11
 70
     1
102
RTVSPropertyOp12
 70
     1
102
RTVSPropertyOp13
 70
     1
102
RTVSPropertyOp14
 70
     1
102
RTVSPropertyOp15
 70
     1
102
RTVSPropertyOp16
 70
     1
102
RTVSPropertyOp17
 70
     1
102
RTVSPropertyOp18
 70
     1
102
RTVSPropertyOp19
 70
     1
102
RTVSPropertyOp20
 70
     1
102
RTVSPropertyOp21
 70
     1
102
RTVSPropertyOp22
 70
     1
102
RTVSPropertyOp23
 70
     1
102
RTVSPropertyOp24
 70
     1
102
RTVSPropertyOp25
 70
     1
102
RTVSPropertyOp26
 70
     1
102
RTVSPropertyOp27
 70
     1
102
RTVSPropertyOp28
 70
     1
102
RTVSPropertyOp29
 70
     1
102
RTVSPropertyOp30
 70
     1
102
RTVSPropertyOp31
 70
     1
102
RTVSPropertyOp32
 70
     1
102
RTVSPropertyOp33
 70
     1
102
RTVSPropertyOp34
 70
     1
102
RTVSPropertyOp35
 70
     1
102
RTVSPropertyOp36
 70
     1
102
RTVSPropertyOp37
 70
     1
102
RTVSPropertyOp38
 70
     1
102
RTVSPropertyOp39
 70
     1
102
RTVSPropertyOp40
 70
     1
102
RTVSPropertyOp41
 70
     1
102
RTVSPropertyOp42
 70
     1
102
RTVSPropertyOp43
 70
     1
102
RTVSPropertyOp44
 70
     1
102
RTVSPropertyOp45
 70
     1
102
RTVSPropertyOp46
 70
     1
102
RTVSPropertyOp47
 70
     1
102
RTVSPropertyOp48
 70
     1
102
RTVSPropertyOp49
 70
     1
102
RTVSPropertyOp50
 70
     1
102
RTVSPropertyOp51
 70
     0
102
RTVSPropertyOp52
 70
     0
102
RTVSPropertyOp53
 70
     1
102
RTVSPropertyOp54
 70
     1
102
RTVSPropertyOp55
 70
     1
102
RTVSPropertyOp56
 70
     1
102
RTVSPropertyOp57
 70
     1
102
RTVSPropertyOp58
 70
     1
102
RTVSPropertyOp59
 70
     1
102
RTVSPropertyOp60
 70
     1
102
RTVSPropertyOp61
 70
     1
102
RTVSPropertyOp62
 70
     1
  0
XRECORD
  5
282F
102
{ACAD_REACTORS
330
282E
102
}
330
282E
100
AcDbXrecord
280
     1
102
RTVSPost2010Prop28
280
     0
102
RTVSPost2010PropOp28
 70
     1
102
RTVSPost2010Prop29
280
     1
102
RTVSPost2010PropOp29
 70
     1
102
RTVSPost2010Prop30
280
     1
102
RTVSPost2010PropOp30
 70
     1
102
RTVSPost2010Prop31
280
     0
102
RTVSPost2010PropOp31
 70
     1
102
RTVSPost2010Prop32
280
     0
102
RTVSPost2010PropOp32
 70
     1
102
RTVSPost2010Prop33
280
     0
102
RTVSPost2010PropOp33
 70
     1
102
RTVSPost2010Prop34
280
     0
102
RTVSPost2010PropOp34
 70
     1
102
RTVSPost2010Prop35
280
     0
102
RTVSPost2010PropOp35
 70
     1
102
RTVSPost2010Prop36
280
     0
102
RTVSPost2010PropOp36
 70
     1
102
RTVSPost2010Prop37
 90
       50
102
RTVSPost2010PropOp37
 70
     1
102
RTVSPost2010Prop38
140
0.0
102
RTVSPost2010PropOp38
 70
     1
102
RTVSPost2010Prop39
140
1.0
102
RTVSPost2010PropOp39
 70
     1
102
RTVSPost2010Prop40
 90
        0
102
RTVSPost2010PropOp40
 70
     1
102
RTVSPost2010Prop41ColorIndex
 90
       18
102
RTVSPost2010Prop41ColorRGB
 90
        0
102
RTVSPost2010PropOp41
 70
     1
102
RTVSPost2010Prop42
 90
       50
102
RTVSPost2010PropOp42
 70
     1
102
RTVSPost2010Prop43
 90
        3
102
RTVSPost2010PropOp43
 70
     1
102
RTVSPost2010Prop44ColorIndex
 90
        5
102
RTVSPost2010Prop44ColorRGB
 90
      255
102
RTVSPost2010PropOp44
 70
     1
102
RTVSPost2010Prop45
280
     0
102
RTVSPost2010PropOp45
 70
     1
102
RTVSPost2010Prop46
 90
       50
102
RTVSPost2010PropOp46
 70
     1
102
RTVSPost2010Prop47
 90
       50
102
RTVSPost2010PropOp47
 70
     1
102
RTVSPost2010Prop48
 90
       50
102
RTVSPost2010PropOp48
 70
     1
102
RTVSPost2010Prop49
280
     0
102
RTVSPost2010PropOp49
 70
     1
102
RTVSPost2010Prop50
 90
       50
102
RTVSPost2010PropOp50
 70
     1
102
RTVSPost2010Prop51ColorIndex
 90
      256
102
RTVSPost2010Prop51ColorRGB
 90
-16777216
102
RTVSPost2010PropOp51
 70
     0
102
RTVSPost2010Prop52
140
1.0
102
RTVSPost2010PropOp52
 70
     0
102
RTVSPost2010Prop53
 90
        2
102
RTVSPost2010PropOp53
 70
     1
102
RTVSPost2010Prop54
  1
strokes_ogs.tif
102
RTVSPost2010PropOp54
 70
     1
102
RTVSPost2010Prop55
280
     0
102
RTVSPost2010PropOp55
 70
     1
102
RTVSPost2010Prop56
140
1.0
102
RTVSPost2010PropOp56
 70
     1
102
RTVSPost2010Prop57
140
1.0
102
RTVSPost2010PropOp57
 70
     1
102
RTVSPropertyOp0
 70
     1
102
RTVSPropertyOp1
 70
     1
102
RTVSPropertyOp2
 70
     1
102
RTVSPropertyOp3
 70
     1
102
RTVSPropertyOp4
 70
     1
102
RTVSPropertyOp5
 70
     1
102
RTVSPropertyOp6
 70
     1
102
RTVSPropertyOp7
 70
     1
102
RTVSPropertyOp8
 70
     1
102
RTVSPropertyOp9
 70
     1
102
RTVSPropertyOp10
 70
     1
102
RTVSPropertyOp11
 70
     1
102
RTVSPropertyOp12
 70
     1
102
RTVSPropertyOp13
 70
     1
102
RTVSPropertyOp14
 70
     1
102
RTVSPropertyOp15
 70
     1
102
RTVSPropertyOp16
 70
     1
102
RTVSPropertyOp17
 70
     1
102
RTVSPropertyOp18
 70
     1
102
RTVSPropertyOp19
 70
     1
102
RTVSPropertyOp20
 70
     1
102
RTVSPropertyOp21
 70
     1
102
RTVSPropertyOp22
 70
     1
102
RTVSPropertyOp23
 70
     1
102
RTVSPropertyOp24
 70
     1
102
RTVSPropertyOp25
 70
     1
102
RTVSPropertyOp26
 70
     1
102
RTVSPropertyOp27
 70
     1
102
RTVSPropertyOp28
 70
     1
102
RTVSPropertyOp29
 70
     1
102
RTVSPropertyOp30
 70
     1
102
RTVSPropertyOp31
 70
     1
102
RTVSPropertyOp32
 70
     1
102
RTVSPropertyOp33
 70
     1
102
RTVSPropertyOp34
 70
     1
102
RTVSPropertyOp35
 70
     1
102
RTVSPropertyOp36
 70
     1
102
RTVSPropertyOp37
 70
     1
102
RTVSPropertyOp38
 70
     1
102
RTVSPropertyOp39
 70
     1
102
RTVSPropertyOp40
 70
     1
102
RTVSPropertyOp41
 70
     1
102
RTVSPropertyOp42
 70
     1
102
RTVSPropertyOp43
 70
     1
102
RTVSPropertyOp44
 70
     1
102
RTVSPropertyOp45
 70
     1
102
RTVSPropertyOp46
 70
     1
102
RTVSPropertyOp47
 70
     1
102
RTVSPropertyOp48
 70
     1
102
RTVSPropertyOp49
 70
     1
102
RTVSPropertyOp50
 70
     1
102
RTVSPropertyOp51
 70
     0
102
RTVSPropertyOp52
 70
     0
102
RTVSPropertyOp53
 70
     1
102
RTVSPropertyOp54
 70
     1
102
RTVSPropertyOp55
 70
     1
102
RTVSPropertyOp56
 70
     1
102
RTVSPropertyOp57
 70
     1
102
RTVSPropertyOp58
 70
     1
102
RTVSPropertyOp59
 70
     1
102
RTVSPropertyOp60
 70
     1
102
RTVSPropertyOp61
 70
     1
102
RTVSPropertyOp62
 70
     1
  0
XRECORD
  5
282D
102
{ACAD_REACTORS
330
282C
102
}
330
282C
100
AcDbXrecord
280
     1
102
RTVSPost2010Prop28
280
     0
102
RTVSPost2010PropOp28
 70
     1
102
RTVSPost2010Prop29
280
     1
102
RTVSPost2010PropOp29
 70
     1
102
RTVSPost2010Prop30
280
     1
102
RTVSPost2010PropOp30
 70
     1
102
RTVSPost2010Prop31
280
     0
102
RTVSPost2010PropOp31
 70
     1
102
RTVSPost2010Prop32
280
     0
102
RTVSPost2010PropOp32
 70
     1
102
RTVSPost2010Prop33
280
     0
102
RTVSPost2010PropOp33
 70
     1
102
RTVSPost2010Prop34
280
     0
102
RTVSPost2010PropOp34
 70
     1
102
RTVSPost2010Prop35
280
     0
102
RTVSPost2010PropOp35
 70
     1
102
RTVSPost2010Prop36
280
     0
102
RTVSPost2010PropOp36
 70
     1
102
RTVSPost2010Prop37
 90
       50
102
RTVSPost2010PropOp37
 70
     1
102
RTVSPost2010Prop38
140
0.0
102
RTVSPost2010PropOp38
 70
     1
102
RTVSPost2010Prop39
140
1.0
102
RTVSPost2010PropOp39
 70
     1
102
RTVSPost2010Prop40
 90
        0
102
RTVSPost2010PropOp40
 70
     1
102
RTVSPost2010Prop41ColorIndex
 90
       18
102
RTVSPost2010Prop41ColorRGB
 90
        0
102
RTVSPost2010PropOp41
 70
     1
102
RTVSPost2010Prop42
 90
       50
102
RTVSPost2010PropOp42
 70
     1
102
RTVSPost2010Prop43
 90
        3
102
RTVSPost2010PropOp43
 70
     1
102
RTVSPost2010Prop44ColorIndex
 90
        5
102
RTVSPost2010Prop44ColorRGB
 90
      255
102
RTVSPost2010PropOp44
 70
     1
102
RTVSPost2010Prop45
280
     0
102
RTVSPost2010PropOp45
 70
     1
102
RTVSPost2010Prop46
 90
       50
102
RTVSPost2010PropOp46
 70
     1
102
RTVSPost2010Prop47
 90
       50
102
RTVSPost2010PropOp47
 70
     1
102
RTVSPost2010Prop48
 90
       50
102
RTVSPost2010PropOp48
 70
     1
102
RTVSPost2010Prop49
280
     0
102
RTVSPost2010PropOp49
 70
     1
102
RTVSPost2010Prop50
 90
       50
102
RTVSPost2010PropOp50
 70
     1
102
RTVSPost2010Prop51ColorIndex
 90
      256
102
RTVSPost2010Prop51ColorRGB
 90
-16777216
102
RTVSPost2010PropOp51
 70
     0
102
RTVSPost2010Prop52
140
1.0
102
RTVSPost2010PropOp52
 70
     0
102
RTVSPost2010Prop53
 90
        2
102
RTVSPost2010PropOp53
 70
     1
102
RTVSPost2010Prop54
  1
strokes_ogs.tif
102
RTVSPost2010PropOp54
 70
     1
102
RTVSPost2010Prop55
280
     0
102
RTVSPost2010PropOp55
 70
     1
102
RTVSPost2010Prop56
140
1.0
102
RTVSPost2010PropOp56
 70
     1
102
RTVSPost2010Prop57
140
1.0
102
RTVSPost2010PropOp57
 70
     1
102
RTVSPropertyOp0
 70
     1
102
RTVSPropertyOp1
 70
     1
102
RTVSPropertyOp2
 70
     1
102
RTVSPropertyOp3
 70
     1
102
RTVSPropertyOp4
 70
     1
102
RTVSPropertyOp5
 70
     1
102
RTVSPropertyOp6
 70
     1
102
RTVSPropertyOp7
 70
     1
102
RTVSPropertyOp8
 70
     1
102
RTVSPropertyOp9
 70
     1
102
RTVSPropertyOp10
 70
     1
102
RTVSPropertyOp11
 70
     1
102
RTVSPropertyOp12
 70
     1
102
RTVSPropertyOp13
 70
     1
102
RTVSPropertyOp14
 70
     1
102
RTVSPropertyOp15
 70
     1
102
RTVSPropertyOp16
 70
     1
102
RTVSPropertyOp17
 70
     1
102
RTVSPropertyOp18
 70
     1
102
RTVSPropertyOp19
 70
     1
102
RTVSPropertyOp20
 70
     1
102
RTVSPropertyOp21
 70
     1
102
RTVSPropertyOp22
 70
     1
102
RTVSPropertyOp23
 70
     1
102
RTVSPropertyOp24
 70
     1
102
RTVSPropertyOp25
 70
     1
102
RTVSPropertyOp26
 70
     1
102
RTVSPropertyOp27
 70
     1
102
RTVSPropertyOp28
 70
     1
102
RTVSPropertyOp29
 70
     1
102
RTVSPropertyOp30
 70
     1
102
RTVSPropertyOp31
 70
     1
102
RTVSPropertyOp32
 70
     1
102
RTVSPropertyOp33
 70
     1
102
RTVSPropertyOp34
 70
     1
102
RTVSPropertyOp35
 70
     1
102
RTVSPropertyOp36
 70
     1
102
RTVSPropertyOp37
 70
     1
102
RTVSPropertyOp38
 70
     1
102
RTVSPropertyOp39
 70
     1
102
RTVSPropertyOp40
 70
     1
102
RTVSPropertyOp41
 70
     1
102
RTVSPropertyOp42
 70
     1
102
RTVSPropertyOp43
 70
     1
102
RTVSPropertyOp44
 70
     1
102
RTVSPropertyOp45
 70
     1
102
RTVSPropertyOp46
 70
     1
102
RTVSPropertyOp47
 70
     1
102
RTVSPropertyOp48
 70
     1
102
RTVSPropertyOp49
 70
     1
102
RTVSPropertyOp50
 70
     1
102
RTVSPropertyOp51
 70
     0
102
RTVSPropertyOp52
 70
     0
102
RTVSPropertyOp53
 70
     1
102
RTVSPropertyOp54
 70
     1
102
RTVSPropertyOp55
 70
     1
102
RTVSPropertyOp56
 70
     1
102
RTVSPropertyOp57
 70
     1
102
RTVSPropertyOp58
 70
     1
102
RTVSPropertyOp59
 70
     1
102
RTVSPropertyOp60
 70
     1
102
RTVSPropertyOp61
 70
     1
102
RTVSPropertyOp62
 70
     1
  0
XRECORD
  5
2827
102
{ACAD_REACTORS
330
2826
102
}
330
2826
100
AcDbXrecord
280
     1
102
RTVSPost2010Prop28
280
     0
102
RTVSPost2010PropOp28
 70
     1
102
RTVSPost2010Prop29
280
     1
102
RTVSPost2010PropOp29
 70
     1
102
RTVSPost2010Prop30
280
     1
102
RTVSPost2010PropOp30
 70
     1
102
RTVSPost2010Prop31
280
     0
102
RTVSPost2010PropOp31
 70
     1
102
RTVSPost2010Prop32
280
     0
102
RTVSPost2010PropOp32
 70
     1
102
RTVSPost2010Prop33
280
     0
102
RTVSPost2010PropOp33
 70
     1
102
RTVSPost2010Prop34
280
     0
102
RTVSPost2010PropOp34
 70
     1
102
RTVSPost2010Prop35
280
     0
102
RTVSPost2010PropOp35
 70
     1
102
RTVSPost2010Prop36
280
     0
102
RTVSPost2010PropOp36
 70
     1
102
RTVSPost2010Prop37
 90
       50
102
RTVSPost2010PropOp37
 70
     1
102
RTVSPost2010Prop38
140
0.0
102
RTVSPost2010PropOp38
 70
     1
102
RTVSPost2010Prop39
140
1.0
102
RTVSPost2010PropOp39
 70
     1
102
RTVSPost2010Prop40
 90
        0
102
RTVSPost2010PropOp40
 70
     1
102
RTVSPost2010Prop41ColorIndex
 90
       18
102
RTVSPost2010Prop41ColorRGB
 90
        0
102
RTVSPost2010PropOp41
 70
     1
102
RTVSPost2010Prop42
 90
       50
102
RTVSPost2010PropOp42
 70
     1
102
RTVSPost2010Prop43
 90
        3
102
RTVSPost2010PropOp43
 70
     1
102
RTVSPost2010Prop44ColorIndex
 90
        5
102
RTVSPost2010Prop44ColorRGB
 90
      255
102
RTVSPost2010PropOp44
 70
     1
102
RTVSPost2010Prop45
280
     0
102
RTVSPost2010PropOp45
 70
     1
102
RTVSPost2010Prop46
 90
       50
102
RTVSPost2010PropOp46
 70
     1
102
RTVSPost2010Prop47
 90
       50
102
RTVSPost2010PropOp47
 70
     1
102
RTVSPost2010Prop48
 90
       50
102
RTVSPost2010PropOp48
 70
     1
102
RTVSPost2010Prop49
280
     0
102
RTVSPost2010PropOp49
 70
     1
102
RTVSPost2010Prop50
 90
       50
102
RTVSPost2010PropOp50
 70
     1
102
RTVSPost2010Prop51ColorIndex
 90
      256
102
RTVSPost2010Prop51ColorRGB
 90
-16777216
102
RTVSPost2010PropOp51
 70
     0
102
RTVSPost2010Prop52
140
1.0
102
RTVSPost2010PropOp52
 70
     0
102
RTVSPost2010Prop53
 90
        2
102
RTVSPost2010PropOp53
 70
     1
102
RTVSPost2010Prop54
  1
strokes_ogs.tif
102
RTVSPost2010PropOp54
 70
     1
102
RTVSPost2010Prop55
280
     0
102
RTVSPost2010PropOp55
 70
     1
102
RTVSPost2010Prop56
140
1.0
102
RTVSPost2010PropOp56
 70
     1
102
RTVSPost2010Prop57
140
1.0
102
RTVSPost2010PropOp57
 70
     1
102
RTVSPropertyOp0
 70
     1
102
RTVSPropertyOp1
 70
     1
102
RTVSPropertyOp2
 70
     1
102
RTVSPropertyOp3
 70
     1
102
RTVSPropertyOp4
 70
     1
102
RTVSPropertyOp5
 70
     1
102
RTVSPropertyOp6
 70
     1
102
RTVSPropertyOp7
 70
     1
102
RTVSPropertyOp8
 70
     1
102
RTVSPropertyOp9
 70
     1
102
RTVSPropertyOp10
 70
     1
102
RTVSPropertyOp11
 70
     1
102
RTVSPropertyOp12
 70
     1
102
RTVSPropertyOp13
 70
     1
102
RTVSPropertyOp14
 70
     1
102
RTVSPropertyOp15
 70
     1
102
RTVSPropertyOp16
 70
     1
102
RTVSPropertyOp17
 70
     1
102
RTVSPropertyOp18
 70
     1
102
RTVSPropertyOp19
 70
     1
102
RTVSPropertyOp20
 70
     1
102
RTVSPropertyOp21
 70
     1
102
RTVSPropertyOp22
 70
     1
102
RTVSPropertyOp23
 70
     1
102
RTVSPropertyOp24
 70
     1
102
RTVSPropertyOp25
 70
     1
102
RTVSPropertyOp26
 70
     1
102
RTVSPropertyOp27
 70
     1
102
RTVSPropertyOp28
 70
     1
102
RTVSPropertyOp29
 70
     1
102
RTVSPropertyOp30
 70
     1
102
RTVSPropertyOp31
 70
     1
102
RTVSPropertyOp32
 70
     1
102
RTVSPropertyOp33
 70
     1
102
RTVSPropertyOp34
 70
     1
102
RTVSPropertyOp35
 70
     1
102
RTVSPropertyOp36
 70
     1
102
RTVSPropertyOp37
 70
     1
102
RTVSPropertyOp38
 70
     1
102
RTVSPropertyOp39
 70
     1
102
RTVSPropertyOp40
 70
     1
102
RTVSPropertyOp41
 70
     1
102
RTVSPropertyOp42
 70
     1
102
RTVSPropertyOp43
 70
     1
102
RTVSPropertyOp44
 70
     1
102
RTVSPropertyOp45
 70
     1
102
RTVSPropertyOp46
 70
     1
102
RTVSPropertyOp47
 70
     1
102
RTVSPropertyOp48
 70
     1
102
RTVSPropertyOp49
 70
     1
102
RTVSPropertyOp50
 70
     1
102
RTVSPropertyOp51
 70
     0
102
RTVSPropertyOp52
 70
     0
102
RTVSPropertyOp53
 70
     1
102
RTVSPropertyOp54
 70
     1
102
RTVSPropertyOp55
 70
     1
102
RTVSPropertyOp56
 70
     1
102
RTVSPropertyOp57
 70
     1
102
RTVSPropertyOp58
 70
     1
102
RTVSPropertyOp59
 70
     1
102
RTVSPropertyOp60
 70
     1
102
RTVSPropertyOp61
 70
     1
102
RTVSPropertyOp62
 70
     1
  0
XRECORD
  5
2829
102
{ACAD_REACTORS
330
2828
102
}
330
2828
100
AcDbXrecord
280
     1
102
RTVSPost2010Prop28
280
     0
102
RTVSPost2010PropOp28
 70
     1
102
RTVSPost2010Prop29
280
     1
102
RTVSPost2010PropOp29
 70
     1
102
RTVSPost2010Prop30
280
     1
102
RTVSPost2010PropOp30
 70
     1
102
RTVSPost2010Prop31
280
     0
102
RTVSPost2010PropOp31
 70
     1
102
RTVSPost2010Prop32
280
     0
102
RTVSPost2010PropOp32
 70
     1
102
RTVSPost2010Prop33
280
     0
102
RTVSPost2010PropOp33
 70
     1
102
RTVSPost2010Prop34
280
     0
102
RTVSPost2010PropOp34
 70
     1
102
RTVSPost2010Prop35
280
     0
102
RTVSPost2010PropOp35
 70
     1
102
RTVSPost2010Prop36
280
     0
102
RTVSPost2010PropOp36
 70
     1
102
RTVSPost2010Prop37
 90
       50
102
RTVSPost2010PropOp37
 70
     1
102
RTVSPost2010Prop38
140
0.0
102
RTVSPost2010PropOp38
 70
     1
102
RTVSPost2010Prop39
140
1.0
102
RTVSPost2010PropOp39
 70
     1
102
RTVSPost2010Prop40
 90
        0
102
RTVSPost2010PropOp40
 70
     1
102
RTVSPost2010Prop41ColorIndex
 90
       18
102
RTVSPost2010Prop41ColorRGB
 90
        0
102
RTVSPost2010PropOp41
 70
     1
102
RTVSPost2010Prop42
 90
       50
102
RTVSPost2010PropOp42
 70
     1
102
RTVSPost2010Prop43
 90
        3
102
RTVSPost2010PropOp43
 70
     1
102
RTVSPost2010Prop44ColorIndex
 90
        5
102
RTVSPost2010Prop44ColorRGB
 90
      255
102
RTVSPost2010PropOp44
 70
     1
102
RTVSPost2010Prop45
280
     0
102
RTVSPost2010PropOp45
 70
     1
102
RTVSPost2010Prop46
 90
       50
102
RTVSPost2010PropOp46
 70
     1
102
RTVSPost2010Prop47
 90
       50
102
RTVSPost2010PropOp47
 70
     1
102
RTVSPost2010Prop48
 90
       50
102
RTVSPost2010PropOp48
 70
     1
102
RTVSPost2010Prop49
280
     0
102
RTVSPost2010PropOp49
 70
     1
102
RTVSPost2010Prop50
 90
       50
102
RTVSPost2010PropOp50
 70
     1
102
RTVSPost2010Prop51ColorIndex
 90
      256
102
RTVSPost2010Prop51ColorRGB
 90
-16777216
102
RTVSPost2010PropOp51
 70
     0
102
RTVSPost2010Prop52
140
1.0
102
RTVSPost2010PropOp52
 70
     0
102
RTVSPost2010Prop53
 90
        2
102
RTVSPost2010PropOp53
 70
     1
102
RTVSPost2010Prop54
  1
strokes_ogs.tif
102
RTVSPost2010PropOp54
 70
     1
102
RTVSPost2010Prop55
280
     0
102
RTVSPost2010PropOp55
 70
     1
102
RTVSPost2010Prop56
140
1.0
102
RTVSPost2010PropOp56
 70
     1
102
RTVSPost2010Prop57
140
1.0
102
RTVSPost2010PropOp57
 70
     1
102
RTVSPropertyOp0
 70
     1
102
RTVSPropertyOp1
 70
     1
102
RTVSPropertyOp2
 70
     1
102
RTVSPropertyOp3
 70
     1
102
RTVSPropertyOp4
 70
     1
102
RTVSPropertyOp5
 70
     1
102
RTVSPropertyOp6
 70
     1
102
RTVSPropertyOp7
 70
     1
102
RTVSPropertyOp8
 70
     1
102
RTVSPropertyOp9
 70
     1
102
RTVSPropertyOp10
 70
     1
102
RTVSPropertyOp11
 70
     1
102
RTVSPropertyOp12
 70
     1
102
RTVSPropertyOp13
 70
     1
102
RTVSPropertyOp14
 70
     1
102
RTVSPropertyOp15
 70
     1
102
RTVSPropertyOp16
 70
     1
102
RTVSPropertyOp17
 70
     1
102
RTVSPropertyOp18
 70
     1
102
RTVSPropertyOp19
 70
     1
102
RTVSPropertyOp20
 70
     1
102
RTVSPropertyOp21
 70
     1
102
RTVSPropertyOp22
 70
     1
102
RTVSPropertyOp23
 70
     1
102
RTVSPropertyOp24
 70
     1
102
RTVSPropertyOp25
 70
     1
102
RTVSPropertyOp26
 70
     1
102
RTVSPropertyOp27
 70
     1
102
RTVSPropertyOp28
 70
     1
102
RTVSPropertyOp29
 70
     1
102
RTVSPropertyOp30
 70
     1
102
RTVSPropertyOp31
 70
     1
102
RTVSPropertyOp32
 70
     1
102
RTVSPropertyOp33
 70
     1
102
RTVSPropertyOp34
 70
     1
102
RTVSPropertyOp35
 70
     1
102
RTVSPropertyOp36
 70
     1
102
RTVSPropertyOp37
 70
     1
102
RTVSPropertyOp38
 70
     1
102
RTVSPropertyOp39
 70
     1
102
RTVSPropertyOp40
 70
     1
102
RTVSPropertyOp41
 70
     1
102
RTVSPropertyOp42
 70
     1
102
RTVSPropertyOp43
 70
     1
102
RTVSPropertyOp44
 70
     1
102
RTVSPropertyOp45
 70
     1
102
RTVSPropertyOp46
 70
     1
102
RTVSPropertyOp47
 70
     1
102
RTVSPropertyOp48
 70
     1
102
RTVSPropertyOp49
 70
     1
102
RTVSPropertyOp50
 70
     1
102
RTVSPropertyOp51
 70
     0
102
RTVSPropertyOp52
 70
     0
102
RTVSPropertyOp53
 70
     1
102
RTVSPropertyOp54
 70
     1
102
RTVSPropertyOp55
 70
     1
102
RTVSPropertyOp56
 70
     1
102
RTVSPropertyOp57
 70
     1
102
RTVSPropertyOp58
 70
     1
102
RTVSPropertyOp59
 70
     1
102
RTVSPropertyOp60
 70
     1
102
RTVSPropertyOp61
 70
     1
102
RTVSPropertyOp62
 70
     1
  0
XRECORD
  5
281F
102
{ACAD_REACTORS
330
281E
102
}
330
281E
100
AcDbXrecord
280
     1
102
RTVSPost2010Prop28
280
     0
102
RTVSPost2010PropOp28
 70
     1
102
RTVSPost2010Prop29
280
     1
102
RTVSPost2010PropOp29
 70
     1
102
RTVSPost2010Prop30
280
     1
102
RTVSPost2010PropOp30
 70
     1
102
RTVSPost2010Prop31
280
     0
102
RTVSPost2010PropOp31
 70
     1
102
RTVSPost2010Prop32
280
     0
102
RTVSPost2010PropOp32
 70
     1
102
RTVSPost2010Prop33
280
     0
102
RTVSPost2010PropOp33
 70
     1
102
RTVSPost2010Prop34
280
     0
102
RTVSPost2010PropOp34
 70
     1
102
RTVSPost2010Prop35
280
     0
102
RTVSPost2010PropOp35
 70
     1
102
RTVSPost2010Prop36
280
     0
102
RTVSPost2010PropOp36
 70
     1
102
RTVSPost2010Prop37
 90
       50
102
RTVSPost2010PropOp37
 70
     1
102
RTVSPost2010Prop38
140
0.0
102
RTVSPost2010PropOp38
 70
     1
102
RTVSPost2010Prop39
140
1.0
102
RTVSPost2010PropOp39
 70
     1
102
RTVSPost2010Prop40
 90
        0
102
RTVSPost2010PropOp40
 70
     1
102
RTVSPost2010Prop41ColorIndex
 90
       18
102
RTVSPost2010Prop41ColorRGB
 90
        0
102
RTVSPost2010PropOp41
 70
     1
102
RTVSPost2010Prop42
 90
       50
102
RTVSPost2010PropOp42
 70
     1
102
RTVSPost2010Prop43
 90
        3
102
RTVSPost2010PropOp43
 70
     1
102
RTVSPost2010Prop44ColorIndex
 90
        5
102
RTVSPost2010Prop44ColorRGB
 90
      255
102
RTVSPost2010PropOp44
 70
     1
102
RTVSPost2010Prop45
280
     0
102
RTVSPost2010PropOp45
 70
     1
102
RTVSPost2010Prop46
 90
       50
102
RTVSPost2010PropOp46
 70
     1
102
RTVSPost2010Prop47
 90
       50
102
RTVSPost2010PropOp47
 70
     1
102
RTVSPost2010Prop48
 90
       50
102
RTVSPost2010PropOp48
 70
     1
102
RTVSPost2010Prop49
280
     0
102
RTVSPost2010PropOp49
 70
     1
102
RTVSPost2010Prop50
 90
       50
102
RTVSPost2010PropOp50
 70
     1
102
RTVSPost2010Prop51ColorIndex
 90
      256
102
RTVSPost2010Prop51ColorRGB
 90
-16777216
102
RTVSPost2010PropOp51
 70
     0
102
RTVSPost2010Prop52
140
1.0
102
RTVSPost2010PropOp52
 70
     0
102
RTVSPost2010Prop53
 90
        2
102
RTVSPost2010PropOp53
 70
     1
102
RTVSPost2010Prop54
  1
strokes_ogs.tif
102
RTVSPost2010PropOp54
 70
     1
102
RTVSPost2010Prop55
280
     0
102
RTVSPost2010PropOp55
 70
     1
102
RTVSPost2010Prop56
140
1.0
102
RTVSPost2010PropOp56
 70
     1
102
RTVSPost2010Prop57
140
1.0
102
RTVSPost2010PropOp57
 70
     1
102
RTVSPropertyOp0
 70
     1
102
RTVSPropertyOp1
 70
     1
102
RTVSPropertyOp2
 70
     1
102
RTVSPropertyOp3
 70
     1
102
RTVSPropertyOp4
 70
     1
102
RTVSPropertyOp5
 70
     1
102
RTVSPropertyOp6
 70
     1
102
RTVSPropertyOp7
 70
     1
102
RTVSPropertyOp8
 70
     1
102
RTVSPropertyOp9
 70
     1
102
RTVSPropertyOp10
 70
     1
102
RTVSPropertyOp11
 70
     1
102
RTVSPropertyOp12
 70
     1
102
RTVSPropertyOp13
 70
     1
102
RTVSPropertyOp14
 70
     1
102
RTVSPropertyOp15
 70
     1
102
RTVSPropertyOp16
 70
     1
102
RTVSPropertyOp17
 70
     1
102
RTVSPropertyOp18
 70
     1
102
RTVSPropertyOp19
 70
     1
102
RTVSPropertyOp20
 70
     1
102
RTVSPropertyOp21
 70
     1
102
RTVSPropertyOp22
 70
     1
102
RTVSPropertyOp23
 70
     1
102
RTVSPropertyOp24
 70
     1
102
RTVSPropertyOp25
 70
     1
102
RTVSPropertyOp26
 70
     1
102
RTVSPropertyOp27
 70
     1
102
RTVSPropertyOp28
 70
     1
102
RTVSPropertyOp29
 70
     1
102
RTVSPropertyOp30
 70
     1
102
RTVSPropertyOp31
 70
     1
102
RTVSPropertyOp32
 70
     1
102
RTVSPropertyOp33
 70
     1
102
RTVSPropertyOp34
 70
     1
102
RTVSPropertyOp35
 70
     1
102
RTVSPropertyOp36
 70
     1
102
RTVSPropertyOp37
 70
     1
102
RTVSPropertyOp38
 70
     1
102
RTVSPropertyOp39
 70
     1
102
RTVSPropertyOp40
 70
     1
102
RTVSPropertyOp41
 70
     1
102
RTVSPropertyOp42
 70
     1
102
RTVSPropertyOp43
 70
     1
102
RTVSPropertyOp44
 70
     1
102
RTVSPropertyOp45
 70
     1
102
RTVSPropertyOp46
 70
     1
102
RTVSPropertyOp47
 70
     1
102
RTVSPropertyOp48
 70
     1
102
RTVSPropertyOp49
 70
     1
102
RTVSPropertyOp50
 70
     1
102
RTVSPropertyOp51
 70
     0
102
RTVSPropertyOp52
 70
     0
102
RTVSPropertyOp53
 70
     1
102
RTVSPropertyOp54
 70
     1
102
RTVSPropertyOp55
 70
     1
102
RTVSPropertyOp56
 70
     1
102
RTVSPropertyOp57
 70
     1
102
RTVSPropertyOp58
 70
     1
102
RTVSPropertyOp59
 70
     1
102
RTVSPropertyOp60
 70
     1
102
RTVSPropertyOp61
 70
     1
102
RTVSPropertyOp62
 70
     1
  0
XRECORD
  5
2813
102
{ACAD_REACTORS
330
2812
102
}
330
2812
100
AcDbXrecord
280
     1
102
RTVSPost2010Prop28
280
     0
102
RTVSPost2010PropOp28
 70
     1
102
RTVSPost2010Prop29
280
     1
102
RTVSPost2010PropOp29
 70
     1
102
RTVSPost2010Prop30
280
     1
102
RTVSPost2010PropOp30
 70
     1
102
RTVSPost2010Prop31
280
     0
102
RTVSPost2010PropOp31
 70
     1
102
RTVSPost2010Prop32
280
     0
102
RTVSPost2010PropOp32
 70
     1
102
RTVSPost2010Prop33
280
     0
102
RTVSPost2010PropOp33
 70
     1
102
RTVSPost2010Prop34
280
     0
102
RTVSPost2010PropOp34
 70
     1
102
RTVSPost2010Prop35
280
     0
102
RTVSPost2010PropOp35
 70
     1
102
RTVSPost2010Prop36
280
     0
102
RTVSPost2010PropOp36
 70
     1
102
RTVSPost2010Prop37
 90
       50
102
RTVSPost2010PropOp37
 70
     1
102
RTVSPost2010Prop38
140
0.0
102
RTVSPost2010PropOp38
 70
     1
102
RTVSPost2010Prop39
140
1.0
102
RTVSPost2010PropOp39
 70
     1
102
RTVSPost2010Prop40
 90
        0
102
RTVSPost2010PropOp40
 70
     1
102
RTVSPost2010Prop41ColorIndex
 90
       18
102
RTVSPost2010Prop41ColorRGB
 90
        0
102
RTVSPost2010PropOp41
 70
     1
102
RTVSPost2010Prop42
 90
       50
102
RTVSPost2010PropOp42
 70
     1
102
RTVSPost2010Prop43
 90
        3
102
RTVSPost2010PropOp43
 70
     1
102
RTVSPost2010Prop44ColorIndex
 90
        5
102
RTVSPost2010Prop44ColorRGB
 90
      255
102
RTVSPost2010PropOp44
 70
     1
102
RTVSPost2010Prop45
280
     0
102
RTVSPost2010PropOp45
 70
     1
102
RTVSPost2010Prop46
 90
       50
102
RTVSPost2010PropOp46
 70
     1
102
RTVSPost2010Prop47
 90
       50
102
RTVSPost2010PropOp47
 70
     1
102
RTVSPost2010Prop48
 90
       50
102
RTVSPost2010PropOp48
 70
     1
102
RTVSPost2010Prop49
280
     0
102
RTVSPost2010PropOp49
 70
     1
102
RTVSPost2010Prop50
 90
       50
102
RTVSPost2010PropOp50
 70
     1
102
RTVSPost2010Prop51ColorIndex
 90
      256
102
RTVSPost2010Prop51ColorRGB
 90
-16777216
102
RTVSPost2010PropOp51
 70
     0
102
RTVSPost2010Prop52
140
1.0
102
RTVSPost2010PropOp52
 70
     0
102
RTVSPost2010Prop53
 90
        2
102
RTVSPost2010PropOp53
 70
     1
102
RTVSPost2010Prop54
  1
strokes_ogs.tif
102
RTVSPost2010PropOp54
 70
     1
102
RTVSPost2010Prop55
280
     0
102
RTVSPost2010PropOp55
 70
     1
102
RTVSPost2010Prop56
140
1.0
102
RTVSPost2010PropOp56
 70
     1
102
RTVSPost2010Prop57
140
1.0
102
RTVSPost2010PropOp57
 70
     1
102
RTVSPropertyOp0
 70
     1
102
RTVSPropertyOp1
 70
     1
102
RTVSPropertyOp2
 70
     1
102
RTVSPropertyOp3
 70
     1
102
RTVSPropertyOp4
 70
     1
102
RTVSPropertyOp5
 70
     1
102
RTVSPropertyOp6
 70
     1
102
RTVSPropertyOp7
 70
     1
102
RTVSPropertyOp8
 70
     1
102
RTVSPropertyOp9
 70
     1
102
RTVSPropertyOp10
 70
     1
102
RTVSPropertyOp11
 70
     1
102
RTVSPropertyOp12
 70
     1
102
RTVSPropertyOp13
 70
     1
102
RTVSPropertyOp14
 70
     1
102
RTVSPropertyOp15
 70
     1
102
RTVSPropertyOp16
 70
     1
102
RTVSPropertyOp17
 70
     1
102
RTVSPropertyOp18
 70
     1
102
RTVSPropertyOp19
 70
     1
102
RTVSPropertyOp20
 70
     1
102
RTVSPropertyOp21
 70
     1
102
RTVSPropertyOp22
 70
     1
102
RTVSPropertyOp23
 70
     1
102
RTVSPropertyOp24
 70
     1
102
RTVSPropertyOp25
 70
     1
102
RTVSPropertyOp26
 70
     1
102
RTVSPropertyOp27
 70
     1
102
RTVSPropertyOp28
 70
     1
102
RTVSPropertyOp29
 70
     1
102
RTVSPropertyOp30
 70
     1
102
RTVSPropertyOp31
 70
     1
102
RTVSPropertyOp32
 70
     1
102
RTVSPropertyOp33
 70
     1
102
RTVSPropertyOp34
 70
     1
102
RTVSPropertyOp35
 70
     1
102
RTVSPropertyOp36
 70
     1
102
RTVSPropertyOp37
 70
     1
102
RTVSPropertyOp38
 70
     1
102
RTVSPropertyOp39
 70
     1
102
RTVSPropertyOp40
 70
     1
102
RTVSPropertyOp41
 70
     1
102
RTVSPropertyOp42
 70
     1
102
RTVSPropertyOp43
 70
     1
102
RTVSPropertyOp44
 70
     1
102
RTVSPropertyOp45
 70
     1
102
RTVSPropertyOp46
 70
     1
102
RTVSPropertyOp47
 70
     1
102
RTVSPropertyOp48
 70
     1
102
RTVSPropertyOp49
 70
     1
102
RTVSPropertyOp50
 70
     1
102
RTVSPropertyOp51
 70
     0
102
RTVSPropertyOp52
 70
     0
102
RTVSPropertyOp53
 70
     1
102
RTVSPropertyOp54
 70
     1
102
RTVSPropertyOp55
 70
     1
102
RTVSPropertyOp56
 70
     1
102
RTVSPropertyOp57
 70
     1
102
RTVSPropertyOp58
 70
     1
102
RTVSPropertyOp59
 70
     1
102
RTVSPropertyOp60
 70
     1
102
RTVSPropertyOp61
 70
     1
102
RTVSPropertyOp62
 70
     1
  0
XRECORD
  5
282B
102
{ACAD_REACTORS
330
282A
102
}
330
282A
100
AcDbXrecord
280
     1
102
RTVSPost2010Prop28
280
     0
102
RTVSPost2010PropOp28
 70
     1
102
RTVSPost2010Prop29
280
     1
102
RTVSPost2010PropOp29
 70
     1
102
RTVSPost2010Prop30
280
     1
102
RTVSPost2010PropOp30
 70
     1
102
RTVSPost2010Prop31
280
     0
102
RTVSPost2010PropOp31
 70
     1
102
RTVSPost2010Prop32
280
     0
102
RTVSPost2010PropOp32
 70
     1
102
RTVSPost2010Prop33
280
     0
102
RTVSPost2010PropOp33
 70
     1
102
RTVSPost2010Prop34
280
     0
102
RTVSPost2010PropOp34
 70
     1
102
RTVSPost2010Prop35
280
     0
102
RTVSPost2010PropOp35
 70
     1
102
RTVSPost2010Prop36
280
     0
102
RTVSPost2010PropOp36
 70
     1
102
RTVSPost2010Prop37
 90
       50
102
RTVSPost2010PropOp37
 70
     1
102
RTVSPost2010Prop38
140
0.0
102
RTVSPost2010PropOp38
 70
     1
102
RTVSPost2010Prop39
140
1.0
102
RTVSPost2010PropOp39
 70
     1
102
RTVSPost2010Prop40
 90
        0
102
RTVSPost2010PropOp40
 70
     1
102
RTVSPost2010Prop41ColorIndex
 90
       18
102
RTVSPost2010Prop41ColorRGB
 90
        0
102
RTVSPost2010PropOp41
 70
     1
102
RTVSPost2010Prop42
 90
       50
102
RTVSPost2010PropOp42
 70
     1
102
RTVSPost2010Prop43
 90
        3
102
RTVSPost2010PropOp43
 70
     1
102
RTVSPost2010Prop44ColorIndex
 90
        5
102
RTVSPost2010Prop44ColorRGB
 90
      255
102
RTVSPost2010PropOp44
 70
     1
102
RTVSPost2010Prop45
280
     0
102
RTVSPost2010PropOp45
 70
     1
102
RTVSPost2010Prop46
 90
       50
102
RTVSPost2010PropOp46
 70
     1
102
RTVSPost2010Prop47
 90
       50
102
RTVSPost2010PropOp47
 70
     1
102
RTVSPost2010Prop48
 90
       50
102
RTVSPost2010PropOp48
 70
     1
102
RTVSPost2010Prop49
280
     0
102
RTVSPost2010PropOp49
 70
     1
102
RTVSPost2010Prop50
 90
       50
102
RTVSPost2010PropOp50
 70
     1
102
RTVSPost2010Prop51ColorIndex
 90
      256
102
RTVSPost2010Prop51ColorRGB
 90
-16777216
102
RTVSPost2010PropOp51
 70
     0
102
RTVSPost2010Prop52
140
1.0
102
RTVSPost2010PropOp52
 70
     0
102
RTVSPost2010Prop53
 90
        2
102
RTVSPost2010PropOp53
 70
     1
102
RTVSPost2010Prop54
  1
strokes_ogs.tif
102
RTVSPost2010PropOp54
 70
     1
102
RTVSPost2010Prop55
280
     0
102
RTVSPost2010PropOp55
 70
     1
102
RTVSPost2010Prop56
140
1.0
102
RTVSPost2010PropOp56
 70
     1
102
RTVSPost2010Prop57
140
1.0
102
RTVSPost2010PropOp57
 70
     1
102
RTVSPropertyOp0
 70
     1
102
RTVSPropertyOp1
 70
     1
102
RTVSPropertyOp2
 70
     1
102
RTVSPropertyOp3
 70
     1
102
RTVSPropertyOp4
 70
     1
102
RTVSPropertyOp5
 70
     1
102
RTVSPropertyOp6
 70
     1
102
RTVSPropertyOp7
 70
     1
102
RTVSPropertyOp8
 70
     1
102
RTVSPropertyOp9
 70
     1
102
RTVSPropertyOp10
 70
     1
102
RTVSPropertyOp11
 70
     1
102
RTVSPropertyOp12
 70
     1
102
RTVSPropertyOp13
 70
     1
102
RTVSPropertyOp14
 70
     1
102
RTVSPropertyOp15
 70
     1
102
RTVSPropertyOp16
 70
     1
102
RTVSPropertyOp17
 70
     1
102
RTVSPropertyOp18
 70
     1
102
RTVSPropertyOp19
 70
     1
102
RTVSPropertyOp20
 70
     1
102
RTVSPropertyOp21
 70
     1
102
RTVSPropertyOp22
 70
     1
102
RTVSPropertyOp23
 70
     1
102
RTVSPropertyOp24
 70
     1
102
RTVSPropertyOp25
 70
     1
102
RTVSPropertyOp26
 70
     1
102
RTVSPropertyOp27
 70
     1
102
RTVSPropertyOp28
 70
     1
102
RTVSPropertyOp29
 70
     1
102
RTVSPropertyOp30
 70
     1
102
RTVSPropertyOp31
 70
     1
102
RTVSPropertyOp32
 70
     1
102
RTVSPropertyOp33
 70
     1
102
RTVSPropertyOp34
 70
     1
102
RTVSPropertyOp35
 70
     1
102
RTVSPropertyOp36
 70
     1
102
RTVSPropertyOp37
 70
     1
102
RTVSPropertyOp38
 70
     1
102
RTVSPropertyOp39
 70
     1
102
RTVSPropertyOp40
 70
     1
102
RTVSPropertyOp41
 70
     1
102
RTVSPropertyOp42
 70
     1
102
RTVSPropertyOp43
 70
     1
102
RTVSPropertyOp44
 70
     1
102
RTVSPropertyOp45
 70
     1
102
RTVSPropertyOp46
 70
     1
102
RTVSPropertyOp47
 70
     1
102
RTVSPropertyOp48
 70
     1
102
RTVSPropertyOp49
 70
     1
102
RTVSPropertyOp50
 70
     1
102
RTVSPropertyOp51
 70
     0
102
RTVSPropertyOp52
 70
     0
102
RTVSPropertyOp53
 70
     1
102
RTVSPropertyOp54
 70
     1
102
RTVSPropertyOp55
 70
     1
102
RTVSPropertyOp56
 70
     1
102
RTVSPropertyOp57
 70
     1
102
RTVSPropertyOp58
 70
     1
102
RTVSPropertyOp59
 70
     1
102
RTVSPropertyOp60
 70
     1
102
RTVSPropertyOp61
 70
     1
102
RTVSPropertyOp62
 70
     1
  0
ENDSEC
  0
EOF
