# Supplementary material for: Elastin-like polypeptide coacervates as reversibly triggerable compartments for synthetic cells
Source: Commun Chem. 2024 Sep 4;7:198. doi: 10.1038/s42004-024-01270-8 (PMC11374812; doi:10.1038/s42004-024-01270-8)
Supplement: Supplementary file 4 — Supplementary Data 2 [file 42004_2024_1270_MOESM4_ESM.txt]

  0
SECTION
  2
HEADER
  9
$ACADVER
  1
AC1015
  9
$ACADMAINTVER
 70
    20
  9
$DWGCODEPAGE
  3
ANSI_1252
  9
$INSBASE
 10
0.0
 20
0.0
 30
0.0
  9
$EXTMIN
 10
4673.876177544197
 20
7464.406558236072
 30
0.0
  9
$EXTMAX
 10
30501.77117754419
 20
19844.04555823607
 30
0.0
  9
$LIMMIN
 10
0.0
 20
0.0
  9
$LIMMAX
 10
12.0
 20
9.0
  9
$ORTHOMODE
 70
     1
  9
$REGENMODE
 70
     1
  9
$FILLMODE
 70
     1
  9
$QTEXTMODE
 70
     0
  9
$MIRRTEXT
 70
     0
  9
$LTSCALE
 40
1.0
  9
$ATTMODE
 70
     1
  9
$TEXTSIZE
 40
0.2
  9
$TRACEWID
 40
0.05
  9
$TEXTSTYLE
  7
Standard
  9
$CLAYER
  8
0
  9
$CELTYPE
  6
Continuous
  9
$CECOLOR
 62
   256
  9
$CELTSCALE
 40
1.0
  9
$DISPSILH
 70
     0
  9
$DIMSCALE
 40
1.0
  9
$DIMASZ
 40
0.18
  9
$DIMEXO
 40
0.0625
  9
$DIMDLI
 40
0.38
  9
$DIMRND
 40
0.0
  9
$DIMDLE
 40
0.0
  9
$DIMEXE
 40
0.18
  9
$DIMTP
 40
0.0
  9
$DIMTM
 40
0.0
  9
$DIMTXT
 40
0.18
  9
$DIMCEN
 40
0.09
  9
$DIMTSZ
 40
0.0
  9
$DIMTOL
 70
     0
  9
$DIMLIM
 70
     0
  9
$DIMTIH
 70
     1
  9
$DIMTOH
 70
     1
  9
$DIMSE1
 70
     0
  9
$DIMSE2
 70
     0
  9
$DIMTAD
 70
     0
  9
$DIMZIN
 70
     0
  9
$DIMBLK
  1

  9
$DIMASO
 70
     1
  9
$DIMSHO
 70
     1
  9
$DIMPOST
  1

  9
$DIMAPOST
  1

  9
$DIMALT
 70
     0
  9
$DIMALTD
 70
     2
  9
$DIMALTF
 40
25.4
  9
$DIMLFAC
 40
1.0
  9
$DIMTOFL
 70
     0
  9
$DIMTVP
 40
0.0
  9
$DIMTIX
 70
     0
  9
$DIMSOXD
 70
     0
  9
$DIMSAH
 70
     0
  9
$DIMBLK1
  1

  9
$DIMBLK2
  1

  9
$DIMSTYLE
  2
Standard
  9
$DIMCLRD
 70
     0
  9
$DIMCLRE
 70
     0
  9
$DIMCLRT
 70
     0
  9
$DIMTFAC
 40
1.0
  9
$DIMGAP
 40
0.09
  9
$DIMJUST
 70
     0
  9
$DIMSD1
 70
     0
  9
$DIMSD2
 70
     0
  9
$DIMTOLJ
 70
     1
  9
$DIMTZIN
 70
     0
  9
$DIMALTZ
 70
     0
  9
$DIMALTTZ
 70
     0
  9
$DIMUPT
 70
     0
  9
$DIMDEC
 70
     4
  9
$DIMTDEC
 70
     4
  9
$DIMALTU
 70
     2
  9
$DIMALTTD
 70
     2
  9
$DIMTXSTY
  7
Standard
  9
$DIMAUNIT
 70
     0
  9
$DIMADEC
 70
     0
  9
$DIMALTRND
 40
0.0
  9
$DIMAZIN
 70
     0
  9
$DIMDSEP
 70
    46
  9
$DIMATFIT
 70
     3
  9
$DIMFRAC
 70
     0
  9
$DIMLDRBLK
  1

  9
$DIMLUNIT
 70
     2
  9
$DIMLWD
 70
    -2
  9
$DIMLWE
 70
    -2
  9
$DIMTMOVE
 70
     0
  9
$LUNITS
 70
     2
  9
$LUPREC
 70
     4
  9
$SKETCHINC
 40
0.1
  9
$FILLETRAD
 40
0.0
  9
$AUNITS
 70
     0
  9
$AUPREC
 70
     0
  9
$MENU
  1
.
  9
$ELEVATION
 40
0.0
  9
$PELEVATION
 40
0.0
  9
$THICKNESS
 40
0.0
  9
$LIMCHECK
 70
     0
  9
$CHAMFERA
 40
0.0
  9
$CHAMFERB
 40
0.0
  9
$CHAMFERC
 40
0.0
  9
$CHAMFERD
 40
0.0
  9
$SKPOLY
 70
     0
  9
$TDCREATE
 40
2460401.938229166
  9
$TDUCREATE
 40
2460401.854895834
  9
$TDUPDATE
 40
2460417.691990741
  9
$TDUUPDATE
 40
2460417.608657408
  9
$TDINDWG
 40
0.0221990741
  9
$TDUSRTIMER
 40
0.0221990741
  9
$USRTIMER
 70
     1
  9
$ANGBASE
 50
0.0
  9
$ANGDIR
 70
     0
  9
$PDMODE
 70
     0
  9
$PDSIZE
 40
0.0
  9
$PLINEWID
 40
0.0
  9
$SPLFRAME
 70
     0
  9
$SPLINETYPE
 70
     6
  9
$SPLINESEGS
 70
     8
  9
$HANDSEED
  5
7B5EF
  9
$SURFTAB1
 70
     6
  9
$SURFTAB2
 70
     6
  9
$SURFTYPE
 70
     6
  9
$SURFU
 70
     6
  9
$SURFV
 70
     6
  9
$UCSBASE
  2

  9
$UCSNAME
  2

  9
$UCSORG
 10
0.0
 20
0.0
 30
0.0
  9
$UCSXDIR
 10
1.0
 20
0.0
 30
0.0
  9
$UCSYDIR
 10
0.0
 20
1.0
 30
0.0
  9
$UCSORTHOREF
  2

  9
$UCSORTHOVIEW
 70
     0
  9
$UCSORGTOP
 10
0.0
 20
0.0
 30
0.0
  9
$UCSORGBOTTOM
 10
0.0
 20
0.0
 30
0.0
  9
$UCSORGLEFT
 10
0.0
 20
0.0
 30
0.0
  9
$UCSORGRIGHT
 10
0.0
 20
0.0
 30
0.0
  9
$UCSORGFRONT
 10
0.0
 20
0.0
 30
0.0
  9
$UCSORGBACK
 10
0.0
 20
0.0
 30
0.0
  9
$PUCSBASE
  2

  9
$PUCSNAME
  2

  9
$PUCSORG
 10
0.0
 20
0.0
 30
0.0
  9
$PUCSXDIR
 10
1.0
 20
0.0
 30
0.0
  9
$PUCSYDIR
 10
0.0
 20
1.0
 30
0.0
  9
$PUCSORTHOREF
  2

  9
$PUCSORTHOVIEW
 70
     0
  9
$PUCSORGTOP
 10
0.0
 20
0.0
 30
0.0
  9
$PUCSORGBOTTOM
 10
0.0
 20
0.0
 30
0.0
  9
$PUCSORGLEFT
 10
0.0
 20
0.0
 30
0.0
  9
$PUCSORGRIGHT
 10
0.0
 20
0.0
 30
0.0
  9
$PUCSORGFRONT
 10
0.0
 20
0.0
 30
0.0
  9
$PUCSORGBACK
 10
0.0
 20
0.0
 30
0.0
  9
$USERI1
 70
     0
  9
$USERI2
 70
     0
  9
$USERI3
 70
     0
  9
$USERI4
 70
     0
  9
$USERI5
 70
     0
  9
$USERR1
 40
0.0
  9
$USERR2
 40
0.0
  9
$USERR3
 40
0.0
  9
$USERR4
 40
0.0
  9
$USERR5
 40
0.0
  9
$WORLDVIEW
 70
     1
  9
$SHADEDGE
 70
     3
  9
$SHADEDIF
 70
    70
  9
$TILEMODE
 70
     1
  9
$MAXACTVP
 70
    64
  9
$PINSBASE
 10
0.0
 20
0.0
 30
0.0
  9
$PLIMCHECK
 70
     0
  9
$PEXTMIN
 10
1.000000000000000E+20
 20
1.000000000000000E+20
 30
1.000000000000000E+20
  9
$PEXTMAX
 10
-1.000000000000000E+20
 20
-1.000000000000000E+20
 30
-1.000000000000000E+20
  9
$PLIMMIN
 10
0.0
 20
0.0
  9
$PLIMMAX
 10
12.0
 20
9.0
  9
$UNITMODE
 70
     0
  9
$VISRETAIN
 70
     1
  9
$PLINEGEN
 70
     0
  9
$PSLTSCALE
 70
     1
  9
$TREEDEPTH
 70
  3020
  9
$CMLSTYLE
  2
Standard
  9
$CMLJUST
 70
     0
  9
$CMLSCALE
 40
1.0
  9
$PROXYGRAPHICS
 70
     1
  9
$MEASUREMENT
 70
     0
  9
$CELWEIGHT
370
    -1
  9
$ENDCAPS
280
     0
  9
$JOINSTYLE
280
     0
  9
$LWDISPLAY
290
     0
  9
$INSUNITS
 70
     0
  9
$HYPERLINKBASE
  1

  9
$STYLESHEET
  1

  9
$XEDIT
290
     1
  9
$CEPSNTYPE
380
     0
  9
$PSTYLEMODE
290
     1
  9
$FINGERPRINTGUID
  2
{9034B8F6-C103-F944-A990-4A82F3C32A9F}
  9
$VERSIONGUID
  2
{5F71FE32-DF74-5746-9DF8-E94ABD53FF81}
  9
$EXTNAMES
290
     1
  9
$PSVPSCALE
 40
0.0
  9
$OLESTARTUP
290
     0
  0
ENDSEC
  0
SECTION
  2
CLASSES
  0
CLASS
  1
ACDBDICTIONARYWDFLT
  2
AcDbDictionaryWithDefault
  3
ObjectDBX Classes
 90
        0
280
     0
281
     0
  0
CLASS
  1
MATERIAL
  2
AcDbMaterial
  3
ObjectDBX Classes
 90
     1153
280
     0
281
     0
  0
CLASS
  1
VISUALSTYLE
  2
AcDbVisualStyle
  3
ObjectDBX Classes
 90
     4095
280
     0
281
     0
  0
CLASS
  1
SCALE
  2
AcDbScale
  3
ObjectDBX Classes
 90
     1153
280
     0
281
     0
  0
CLASS
  1
TABLESTYLE
  2
AcDbTableStyle
  3
ObjectDBX Classes
 90
     4095
280
     0
281
     0
  0
CLASS
  1
MLEADERSTYLE
  2
AcDbMLeaderStyle
  3
ACDB_MLEADERSTYLE_CLASS
 90
     4095
280
     0
281
     0
  0
CLASS
  1
ACDBSECTIONVIEWSTYLE
  2
AcDbSectionViewStyle
  3
ObjectDBX Classes
 90
     1025
280
     0
281
     0
  0
CLASS
  1
ACDBDETAILVIEWSTYLE
  2
AcDbDetailViewStyle
  3
ObjectDBX Classes
 90
     1025
280
     0
281
     0
  0
CLASS
  1
SOLID_BACKGROUND
  2
AcDbSolidBackground
  3
SCENEOE
 90
    36863
280
     0
281
     0
  0
CLASS
  1
NPOCOLLECTION
  2
AcDbImpNonPersistentObjectsCollection
  3
ObjectDBX Classes
 90
    33921
280
     0
281
     0
  0
CLASS
  1
GROUND_PLANE_BACKGROUND
  2
AcDbGroundPlaneBackground
  3
SCENEOE
 90
    36863
280
     0
281
     0
  0
CLASS
  1
SORTENTSTABLE
  2
AcDbSortentsTable
  3
ObjectDBX Classes
 90
    32768
280
     0
281
     0
  0
CLASS
  1
DICTIONARYVAR
  2
AcDbDictionaryVar
  3
ObjectDBX Classes
 90
        0
280
     0
281
     0
  0
CLASS
  1
CELLSTYLEMAP
  2
AcDbCellStyleMap
  3
ObjectDBX Classes
 90
     1152
280
     0
281
     0
  0
CLASS
  1
ACDBPLACEHOLDER
  2
AcDbPlaceHolder
  3
ObjectDBX Classes
 90
        0
280
     0
281
     0
  0
CLASS
  1
LAYOUT
  2
AcDbLayout
  3
ObjectDBX Classes
 90
        0
280
     0
281
     0
  0
ENDSEC
  0
SECTION
  2
TABLES
  0
TABLE
  2
VPORT
  5
8
102
{ACAD_XDICTIONARY
360
7B561
102
}
330
0
100
AcDbSymbolTable
 70
     1
  0
VPORT
  5
75
330
8
100
AcDbSymbolTableRecord
100
AcDbViewportTableRecord
  2
*Active
 70
     0
 10
0.0
 20
0.0
 11
1.0
 21
1.0
 12
16672.54981175203
 22
6838.620644668941
 13
0.0
 23
0.0
 14
1.0
 24
1.0
 15
0.0
 25
0.0
 16
-0.00000000004502
 26
0.0
 36
202480.3705233742
 17
-2228.375061035157
 27
5504.552978515625
 37
0.0
 40
31432.60166322598
 41
2.317632850241545
 42
50.0
 43
0.0
 44
0.0
 50
0.0
 51
0.0
 71
     0
 72
   100
 73
     1
 74
     1
 75
     0
 76
     0
 77
     0
 78
     0
281
     0
 65
     1
110
0.0
120
0.0
130
0.0
111
1.0
121
0.0
131
0.0
112
0.0
122
1.0
132
0.0
 79
     0
146
0.0
1001
ACAD_NAV_VCDISPLAY
1070
     3
  0
ENDTAB
  0
TABLE
  2
LTYPE
  5
5
330
0
100
AcDbSymbolTable
 70
     1
  0
LTYPE
  5
5A
330
5
100
AcDbSymbolTableRecord
100
AcDbLinetypeTableRecord
  2
ByBlock
 70
     0
  3

 72
    65
 73
     0
 40
0.0
  0
LTYPE
  5
5B
330
5
100
AcDbSymbolTableRecord
100
AcDbLinetypeTableRecord
  2
ByLayer
 70
     0
  3

 72
    65
 73
     0
 40
0.0
  0
LTYPE
  5
5C
330
5
100
AcDbSymbolTableRecord
100
AcDbLinetypeTableRecord
  2
Continuous
 70
     0
  3
Solid line
 72
    65
 73
     0
 40
0.0
  0
ENDTAB
  0
TABLE
  2
LAYER
  5
2
102
{ACAD_XDICTIONARY
360
724D0
102
}
330
0
100
AcDbSymbolTable
 70
     2
  0
LAYER
  5
54
102
{ACAD_XDICTIONARY
360
7758C
102
}
330
2
100
AcDbSymbolTableRecord
100
AcDbLayerTableRecord
  2
0
 70
     0
 62
     7
  6
Continuous
370
    -3
390
F
  0
LAYER
  5
73
102
{ACAD_XDICTIONARY
360
7758E
102
}
330
2
100
AcDbSymbolTableRecord
100
AcDbLayerTableRecord
  2
L0D0_0
 70
     0
 62
     1
  6
Continuous
370
    -3
390
F
  0
ENDTAB
  0
TABLE
  2
STYLE
  5
3
330
0
100
AcDbSymbolTable
 70
     2
  0
STYLE
  5
55
330
3
100
AcDbSymbolTableRecord
100
AcDbTextStyleTableRecord
  2
Standard
 70
     0
 40
0.0
 41
1.0
 50
0.0
 71
     0
 42
0.2
  3
txt
  4

  0
STYLE
  5
59
330
3
100
AcDbSymbolTableRecord
100
AcDbTextStyleTableRecord
  2
Annotative
 70
     0
 40
0.0
 41
1.0
 50
0.0
 71
     0
 42
0.2
  3
txt
  4

1001
AcadAnnotative
1000
AnnotativeData
1002
{
1070
     1
1070
     1
1002
}
  0
ENDTAB
  0
TABLE
  2
VIEW
  5
6
330
0
100
AcDbSymbolTable
 70
     0
  0
ENDTAB
  0
TABLE
  2
UCS
  5
7
330
0
100
AcDbSymbolTable
 70
     0
  0
ENDTAB
  0
TABLE
  2
APPID
  5
9
330
0
100
AcDbSymbolTable
 70
     8
  0
APPID
  5
56
330
9
100
AcDbSymbolTableRecord
100
AcDbRegAppTableRecord
  2
ACAD
 70
     0
  0
APPID
  5
5D
330
9
100
AcDbSymbolTableRecord
100
AcDbRegAppTableRecord
  2
AcadAnnotative
 70
     0
  0
APPID
  5
724CC
330
9
100
AcDbSymbolTableRecord
100
AcDbRegAppTableRecord
  2
ACAD_PSEXT
 70
     0
  0
APPID
  5
724CD
330
9
100
AcDbSymbolTableRecord
100
AcDbRegAppTableRecord
  2
ACAD_DSTYLE_DIMJAG
 70
     0
  0
APPID
  5
724CE
330
9
100
AcDbSymbolTableRecord
100
AcDbRegAppTableRecord
  2
ACAD_DSTYLE_DIMTALN
 70
     0
  0
APPID
  5
724CF
330
9
100
AcDbSymbolTableRecord
100
AcDbRegAppTableRecord
  2
ACAD_NAV_VCDISPLAY
 70
     0
  0
APPID
  5
72CA0
330
9
100
AcDbSymbolTableRecord
100
AcDbRegAppTableRecord
  2
ACAD_EXEMPT_FROM_CAD_STANDARDS
 70
     0
  0
APPID
  5
7B597
330
9
100
AcDbSymbolTableRecord
100
AcDbRegAppTableRecord
  2
ACAD_MLEADERVER
 70
     0
  0
ENDTAB
  0
TABLE
  2
DIMSTYLE
  5
A
330
0
100
AcDbSymbolTable
 70
     3
100
AcDbDimStyleTable
 71
     1
340
57
  0
DIMSTYLE
105
57
330
A
100
AcDbSymbolTableRecord
100
AcDbDimStyleTableRecord
  2
Standard
 70
     0
340
55
  0
DIMSTYLE
105
58
330
A
100
AcDbSymbolTableRecord
100
AcDbDimStyleTableRecord
  2
Annotative
 70
     0
340
55
1001
AcadAnnotative
1000
AnnotativeData
1002
{
1070
     1
1070
     1
1002
}
  0
DIMSTYLE
105
724CB
330
A
100
AcDbSymbolTableRecord
100
AcDbDimStyleTableRecord
  2
ISO-25
 70
     0
 41
2.5
 42
0.625
 43
3.75
 44
1.25
 73
     0
 74
     0
 77
     1
 78
     8
140
2.5
141
2.5
143
0.03937007874016
147
0.625
171
     3
172
     1
271
     2
272
     2
274
     3
278
    44
283
     0
284
     8
340
55
  0
ENDTAB
  0
TABLE
  2
BLOCK_RECORD
  5
1
330
0
100
AcDbSymbolTable
 70
     1
  0
BLOCK_RECORD
  5
6F
330
1
100
AcDbSymbolTableRecord
100
AcDbBlockTableRecord
  2
*Model_Space
340
72
  0
BLOCK_RECORD
  5
6B
330
1
100
AcDbSymbolTableRecord
100
AcDbBlockTableRecord
  2
*Paper_Space
340
6E
  0
BLOCK_RECORD
  5
76
330
1
100
AcDbSymbolTableRecord
100
AcDbBlockTableRecord
  2
TOP
340
0
  0
ENDTAB
  0
ENDSEC
  0
SECTION
  2
BLOCKS
  0
BLOCK
  5
70
330
6F
100
AcDbEntity
  8
0
100
AcDbBlockBegin
  2
*Model_Space
 70
     0
 10
0.0
 20
0.0
 30
0.0
  3
*Model_Space
  1

  0
ENDBLK
  5
71
330
6F
100
AcDbEntity
  8
0
100
AcDbBlockEnd
  0
BLOCK
  5
6C
330
6B
100
AcDbEntity
 67
     1
  8
0
100
AcDbBlockBegin
  2
*Paper_Space
 70
     0
 10
0.0
 20
0.0
 30
0.0
  3
*Paper_Space
  1

  0
ENDBLK
  5
6D
330
6B
100
AcDbEntity
 67
     1
  8
0
100
AcDbBlockEnd
  0
BLOCK
  5
77
330
76
100
AcDbEntity
  8
0
100
AcDbBlockBegin
  2
TOP
 70
     0
 10
0.0
 20
0.0
 30
0.0
  3
TOP
  1

  0
LWPOLYLINE
  5
78
330
76
100
AcDbEntity
  8
L0D0_0
100
AcDbPolyline
 90
     1236
 70
     1
 43
0.0
 10
-12108.886
 20
4712.337999999999
 10
-12112.071
 20
4712.520999999999
 10
-14557.631
 20
4712.520999999999
 10
-14557.631
 20
4812.920999999999
 10
-12212.161
 20
4812.920999999999
 10
-12208.859
 20
4812.78
 10
-12202.25
 20
4812.911
 10
-12195.663
 20
4813.452
 10
-12189.122
 20
4814.402000000001
 10
-12182.652
 20
4815.757000000001
 10
-12176.28
 20
4817.512
 10
-12170.029
 20
4819.659999999999
 10
-12163.923
 20
4822.193
 10
-12157.988
 20
4825.1
 10
-12152.244
 20
4828.372
 10
-12146.715
 20
4831.994000000001
 10
-12141.422
 20
4835.952999999999
 10
-12136.386
 20
4840.234
 10
-12131.626
 20
4844.82
 10
-12127.161
 20
4849.694
 10
-12123.007
 20
4854.835
 10
-12119.181
 20
4860.225
 10
-12115.698
 20
4865.843
 10
-12112.572
 20
4871.667000000001
 10
-12109.813
 20
4877.673
 10
-12107.434
 20
4883.84
 10
-12105.443
 20
4890.143000000001
 10
-12103.848
 20
4896.557
 10
-12102.655
 20
4903.059
 10
-12101.869
 20
4909.621
 10
-12101.681
 20
4912.920999999999
 10
-12101.631
 20
9567.080999999999
 10
-12101.51
 20
9570.269000000001
 10
-12100.88
 20
9576.618000000001
 10
-12099.964
 20
9582.290999999999
 10
-9614.611
 20
9582.290999999999
 10
-9614.611
 20
9532.290999999998
 10
-9539.610999999998
 20
9532.290999999998
 10
-9515.050999999999
 20
9558.151
 10
-9539.610999999998
 20
9582.290999999999
 10
-9477.661000000001
 20
9582.290999999999
 10
-9477.661000000001
 20
9532.290999999998
 10
-9402.661
 20
9532.290999999998
 10
-9378.101
 20
9558.151
 10
-9391.063
 20
9570.891000000001
 10
-9346.421000000001
 20
9570.891000000001
 10
-9346.421000000001
 20
9520.891
 10
-9271.421000000001
 20
9520.891
 10
-9246.851000000001
 20
9546.741
 10
-9271.421000000001
 20
9570.891000000001
 10
-9215.181000000001
 20
9570.891000000001
 10
-9215.181000000001
 20
9520.891
 10
-9140.181000000001
 20
9520.891
 10
-9119.754999999999
 20
9542.380999999998
 10
-9083.931000000001
 20
9542.380999999998
 10
-9083.931000000001
 20
9492.380999999999
 10
-9008.931000000002
 20
9492.380999999999
 10
-8984.370999999999
 20
9518.241000000001
 10
-9003.131999999999
 20
9536.680999999999
 10
-8918.450999999999
 20
9536.680999999999
 10
-8918.450999999999
 20
9486.681
 10
-8843.450999999999
 20
9486.681
 10
-8818.880999999999
 20
9512.531
 10
-8826.043
 20
9519.571
 10
-8758.681000000001
 20
9519.571
 10
-8758.681000000001
 20
9469.571
 10
-8683.680999999999
 20
9469.571
 10
-8659.110999999999
 20
9495.431000000001
 10
-8672.078000000002
 20
9508.171
 10
-8598.900999999999
 20
9508.171
 10
-8598.900999999999
 20
9458.171
 10
-8523.901
 20
9458.171
 10
-8499.331000000001
 20
9484.021000000002
 10
-8523.901
 20
9508.171
 10
-8672.078000000002
 20
9508.171
 10
-8683.680999999999
 20
9519.571
 10
-8826.043
 20
9519.571
 10
-8843.450999999999
 20
9536.680999999999
 10
-9003.131999999999
 20
9536.680999999999
 10
-9008.931000000002
 20
9542.380999999998
 10
-9119.754999999999
 20
9542.380999999998
 10
-9115.610999999999
 20
9546.741
 10
-9140.181000000001
 20
9570.891000000001
 10
-9391.063
 20
9570.891000000001
 10
-9402.661
 20
9582.290999999999
 10
-12099.964
 20
9582.290999999999
 10
-12099.863
 20
9582.916
 10
-12098.462
 20
9589.139999999998
 10
-12096.684
 20
9595.268
 10
-12094.534
 20
9601.275000000001
 10
-12092.021
 20
9607.139000000001
 10
-12089.154
 20
9612.839000000001
 10
-12085.945
 20
9618.353000000002
 10
-12082.404
 20
9623.66
 10
-12078.545
 20
9628.741000000001
 10
-12074.383
 20
9633.575999999999
 10
-12069.933
 20
9638.148000000001
 10
-12065.212
 20
9642.439000000001
 10
-12060.237
 20
9646.434000000001
 10
-12055.028
 20
9650.117000000001
 10
-12049.603
 20
9653.475
 10
-12043.982
 20
9656.495000000001
 10
-12038.188
 20
9659.165000000001
 10
-12032.241
 20
9661.476999999999
 10
-12026.165
 20
9663.420000000002
 10
-12019.98
 20
9664.988000000001
 10
-12013.712
 20
9666.176
 10
-12007.382
 20
9666.978000000002
 10
-12001.016
 20
9667.391
 10
-11994.636
 20
9667.414
 10
-11991.451
 20
9667.231000000001
 10
-9787.581000000001
 20
9662.141
 10
-9787.405999999998
 20
9665.551
 10
-9614.611
 20
9665.551
 10
-9614.611
 20
9615.550999999999
 10
-9539.610999999998
 20
9615.550999999999
 10
-9515.050999999999
 20
9641.411000000001
 10
-9539.610999999998
 20
9665.551
 10
-9477.661000000001
 20
9665.551
 10
-9477.661000000001
 20
9615.550999999999
 10
-9402.661
 20
9615.550999999999
 10
-9378.101
 20
9641.411000000001
 10
-9391.063
 20
9654.151
 10
-9346.421000000001
 20
9654.151
 10
-9346.421000000001
 20
9604.151000000001
 10
-9271.421000000001
 20
9604.151000000001
 10
-9246.851000000001
 20
9630.011000000001
 10
-9271.421000000001
 20
9654.151
 10
-9215.181000000001
 20
9654.151
 10
-9215.181000000001
 20
9604.151000000001
 10
-9140.181000000001
 20
9604.151000000001
 10
-9119.763
 20
9625.641000000001
 10
-9083.931000000001
 20
9625.641000000001
 10
-9083.931000000001
 20
9575.641
 10
-9008.931000000002
 20
9575.641
 10
-8984.370999999999
 20
9601.501
 10
-9003.131999999999
 20
9619.940999999998
 10
-8918.450999999999
 20
9619.940999999998
 10
-8918.450999999999
 20
9569.940999999998
 10
-8843.450999999999
 20
9569.940999999998
 10
-8818.880999999999
 20
9595.800999999999
 10
-8826.036
 20
9602.831000000001
 10
-8758.681000000001
 20
9602.831000000001
 10
-8758.681000000001
 20
9552.831000000001
 10
-8683.680999999999
 20
9552.831000000001
 10
-8659.110999999999
 20
9578.690999999999
 10
-8672.078000000002
 20
9591.431
 10
-8598.900999999999
 20
9591.431
 10
-8598.900999999999
 20
9541.431000000001
 10
-8523.901
 20
9541.431000000001
 10
-8499.331000000001
 20
9567.291
 10
-8523.901
 20
9591.431
 10
-8672.078000000002
 20
9591.431
 10
-8683.680999999999
 20
9602.831000000001
 10
-8826.036
 20
9602.831000000001
 10
-8843.450999999999
 20
9619.940999999998
 10
-9003.131999999999
 20
9619.940999999998
 10
-9008.931000000002
 20
9625.641000000001
 10
-9119.763
 20
9625.641000000001
 10
-9115.610999999999
 20
9630.011000000001
 10
-9140.181000000001
 20
9654.151
 10
-9391.063
 20
9654.151
 10
-9402.661
 20
9665.551
 10
-9787.405999999998
 20
9665.551
 10
-9786.02
 20
9692.621
 10
-9779.763000000002
 20
9747.461000000001
 10
-9612.940999999999
 20
9747.461000000001
 10
-9612.940999999999
 20
9697.461
 10
-9537.941
 20
9697.461
 10
-9513.370999999999
 20
9723.321
 10
-9537.941
 20
9747.461000000001
 10
-9475.991
 20
9747.461000000001
 10
-9475.991
 20
9697.461
 10
-9400.991000000001
 20
9697.461
 10
-9376.421
 20
9723.321
 10
-9389.388000000002
 20
9736.060999999999
 10
-9344.741
 20
9736.060999999999
 10
-9344.741
 20
9686.061
 10
-9269.741000000001
 20
9686.061
 10
-9245.181
 20
9711.911
 10
-9269.741000000001
 20
9736.060999999999
 10
-9213.501
 20
9736.060999999999
 10
-9213.501
 20
9686.061
 10
-9138.501000000001
 20
9686.061
 10
-9118.075000000001
 20
9707.551
 10
-9082.261
 20
9707.551
 10
-9082.261
 20
9657.550999999999
 10
-9007.261000000001
 20
9657.550999999999
 10
-8982.690999999999
 20
9683.401000000001
 10
-9001.462
 20
9701.851000000001
 10
-8916.780999999998
 20
9701.851000000001
 10
-8916.780999999998
 20
9651.851
 10
-8841.780999999999
 20
9651.851
 10
-8817.210999999998
 20
9677.700999999998
 10
-8824.372999999999
 20
9684.741
 10
-8757.001
 20
9684.741
 10
-8757.001
 20
9634.740999999999
 10
-8682.001000000001
 20
9634.740999999999
 10
-8657.431
 20
9660.601000000001
 10
-8670.398000000002
 20
9673.341
 10
-8597.221000000001
 20
9673.341
 10
-8597.221000000001
 20
9623.341000000001
 10
-8522.221
 20
9623.341000000001
 10
-8497.661
 20
9649.191
 10
-8522.221
 20
9673.341
 10
-8670.398000000002
 20
9673.341
 10
-8682.001000000001
 20
9684.741
 10
-8824.372999999999
 20
9684.741
 10
-8841.780999999999
 20
9701.851000000001
 10
-9001.462
 20
9701.851000000001
 10
-9007.261000000001
 20
9707.551
 10
-9118.075000000001
 20
9707.551
 10
-9113.931
 20
9711.911
 10
-9138.501000000001
 20
9736.060999999999
 10
-9389.388000000002
 20
9736.060999999999
 10
-9400.991000000001
 20
9747.461000000001
 10
-9779.763000000002
 20
9747.461000000001
 10
-9779.100000000001
 20
9753.269000000001
 10
-9768.409
 20
9813.366000000002
 10
-9763.660000000001
 20
9832.900999999999
 10
-9612.241
 20
9832.900999999999
 10
-9612.241
 20
9782.901
 10
-9537.240999999999
 20
9782.901
 10
-9512.681
 20
9808.761000000002
 10
-9537.240999999999
 20
9832.900999999999
 10
-9475.291
 20
9832.900999999999
 10
-9475.291
 20
9782.901
 10
-9400.291000000001
 20
9782.901
 10
-9375.731
 20
9808.761000000002
 10
-9388.693000000001
 20
9821.501000000001
 10
-9344.051
 20
9821.501000000001
 10
-9344.051
 20
9771.501
 10
-9269.051000000001
 20
9771.501
 10
-9244.481
 20
9797.361
 10
-9269.051000000001
 20
9821.501000000001
 10
-9212.811
 20
9821.501000000001
 10
-9212.811
 20
9771.501
 10
-9137.810999999999
 20
9771.501
 10
-9117.392999999999
 20
9792.991
 10
-9081.560999999998
 20
9792.991
 10
-9081.560999999998
 20
9742.991000000001
 10
-9006.560999999999
 20
9742.991000000001
 10
-8981.991
 20
9768.851000000001
 10
-9000.759
 20
9787.290999999999
 10
-8916.081
 20
9787.290999999999
 10
-8916.081
 20
9737.290999999999
 10
-8841.081
 20
9737.290999999999
 10
-8816.511000000001
 20
9763.151
 10
-8823.666000000001
 20
9770.181
 10
-8756.300999999998
 20
9770.181
 10
-8756.300999999998
 20
9720.181000000001
 10
-8681.300999999999
 20
9720.181000000001
 10
-8656.741
 20
9746.040999999999
 10
-8669.703000000001
 20
9758.780999999999
 10
-8596.530999999998
 20
9758.780999999999
 10
-8596.530999999998
 20
9708.781
 10
-8521.530999999999
 20
9708.781
 10
-8496.960999999998
 20
9734.640999999999
 10
-8521.530999999999
 20
9758.780999999999
 10
-8669.703000000001
 20
9758.780999999999
 10
-8681.300999999999
 20
9770.181
 10
-8823.666000000001
 20
9770.181
 10
-8841.081
 20
9787.290999999999
 10
-9000.759
 20
9787.290999999999
 10
-9006.560999999999
 20
9792.991
 10
-9117.392999999999
 20
9792.991
 10
-9113.241
 20
9797.361
 10
-9137.810999999999
 20
9821.501000000001
 10
-9388.693000000001
 20
9821.501000000001
 10
-9400.291000000001
 20
9832.900999999999
 10
-9763.660000000001
 20
9832.900999999999
 10
-9753.990000000001
 20
9872.679000000001
 10
-9740.462
 20
9916.271000000001
 10
-9612.241
 20
9916.271000000001
 10
-9612.241
 20
9866.271000000001
 10
-9537.240999999999
 20
9866.271000000001
 10
-9512.681
 20
9892.120999999999
 10
-9537.240999999999
 20
9916.271000000001
 10
-9475.291
 20
9916.271000000001
 10
-9475.291
 20
9866.271000000001
 10
-9400.291000000001
 20
9866.271000000001
 10
-9375.731
 20
9892.120999999999
 10
-9388.687
 20
9904.861
 10
-9344.051
 20
9904.861
 10
-9344.051
 20
9854.860999999999
 10
-9269.051000000001
 20
9854.860999999999
 10
-9244.481
 20
9880.721000000001
 10
-9269.051000000001
 20
9904.861
 10
-9212.811
 20
9904.861
 10
-9212.811
 20
9854.860999999999
 10
-9137.810999999999
 20
9854.860999999999
 10
-9117.392999999999
 20
9876.351000000001
 10
-9081.560999999998
 20
9876.351000000001
 10
-9081.560999999998
 20
9826.351000000002
 10
-9006.560999999999
 20
9826.351000000002
 10
-8981.991
 20
9852.211
 10
-9000.759
 20
9870.651
 10
-8916.081
 20
9870.651
 10
-8916.081
 20
9820.650999999999
 10
-8841.081
 20
9820.650999999999
 10
-8816.511000000001
 20
9846.511000000001
 10
-8823.675999999998
 20
9853.551000000001
 10
-8756.300999999998
 20
9853.551000000001
 10
-8756.300999999998
 20
9803.551
 10
-8681.300999999999
 20
9803.551
 10
-8656.741
 20
9829.401
 10
-8669.697000000001
 20
9842.140999999999
 10
-8596.530999999998
 20
9842.140999999999
 10
-8596.530999999998
 20
9792.141
 10
-8521.530999999999
 20
9792.141
 10
-8496.960999999998
 20
9818.001000000002
 10
-8521.530999999999
 20
9842.140999999999
 10
-8669.697000000001
 20
9842.140999999999
 10
-8681.300999999999
 20
9853.551000000001
 10
-8823.675999999998
 20
9853.551000000001
 10
-8841.081
 20
9870.651
 10
-9000.759
 20
9870.651
 10
-9006.560999999999
 20
9876.351000000001
 10
-9117.392999999999
 20
9876.351000000001
 10
-9113.241
 20
9880.721000000001
 10
-9137.810999999999
 20
9904.861
 10
-9388.687
 20
9904.861
 10
-9400.291000000001
 20
9916.271000000001
 10
-9740.462
 20
9916.271000000001
 10
-9735.898000000002
 20
9930.978000000003
 10
-9714.204
 20
9988.033000000001
 10
-9708.219000000001
 20
10001.231
 10
-9612.621
 20
10001.231
 10
-9612.621
 20
9951.230999999999
 10
-9537.620999999999
 20
9951.230999999999
 10
-9513.051
 20
9977.081
 10
-9537.620999999999
 20
10001.231
 10
-9475.671
 20
10001.231
 10
-9475.671
 20
9951.230999999999
 10
-9400.671
 20
9951.230999999999
 10
-9376.101000000002
 20
9977.081
 10
-9389.063
 20
9989.821
 10
-9344.421
 20
9989.821
 10
-9344.421
 20
9939.821000000002
 10
-9269.420999999999
 20
9939.821000000002
 10
-9244.860999999998
 20
9965.681000000001
 10
-9269.420999999999
 20
9989.821
 10
-9213.181
 20
9989.821
 10
-9213.181
 20
9939.821000000002
 10
-9138.181000000001
 20
9939.821000000002
 10
-9117.763000000001
 20
9961.311000000002
 10
-9081.940999999998
 20
9961.311000000002
 10
-9081.940999999998
 20
9911.311000000001
 10
-9006.940999999999
 20
9911.311000000001
 10
-8982.370999999998
 20
9937.171000000001
 10
-9001.139
 20
9955.610999999999
 10
-8916.451
 20
9955.610999999999
 10
-8916.451
 20
9905.611
 10
-8841.450999999999
 20
9905.611
 10
-8816.891
 20
9931.471
 10
-8824.053000000001
 20
9938.511000000001
 10
-8756.681
 20
9938.511000000001
 10
-8756.681
 20
9888.511000000001
 10
-8681.681000000001
 20
9888.511000000001
 10
-8657.110999999998
 20
9914.360999999999
 10
-8670.073
 20
9927.101
 10
-8596.901
 20
9927.101
 10
-8596.901
 20
9877.101000000001
 10
-8521.900999999999
 20
9877.101000000001
 10
-8497.341
 20
9902.960999999999
 10
-8521.900999999999
 20
9927.101
 10
-8670.073
 20
9927.101
 10
-8681.681000000001
 20
9938.511000000001
 10
-8824.053000000001
 20
9938.511000000001
 10
-8841.450999999999
 20
9955.610999999999
 10
-9001.139
 20
9955.610999999999
 10
-9006.940999999999
 20
9961.311000000002
 10
-9117.763000000001
 20
9961.311000000002
 10
-9113.610999999998
 20
9965.681000000001
 10
-9138.181000000001
 20
9989.821
 10
-9389.063
 20
9989.821
 10
-9400.671
 20
10001.231
 10
-9708.219000000001
 20
10001.231
 10
-9688.993000000001
 20
10043.624
 10
-9666.466000000001
 20
10086.041
 10
-9611.771
 20
10086.041
 10
-9611.771
 20
10036.041
 10
-9536.770999999999
 20
10036.041
 10
-9512.200999999999
 20
10061.901
 10
-9536.770999999999
 20
10086.041
 10
-9474.821
 20
10086.041
 10
-9474.821
 20
10036.041
 10
-9399.821000000001
 20
10036.041
 10
-9375.251
 20
10061.901
 10
-9388.218
 20
10074.641
 10
-9343.581
 20
10074.641
 10
-9343.581
 20
10024.641
 10
-9268.581000000001
 20
10024.641
 10
-9244.011
 20
10050.491
 10
-9268.581000000001
 20
10074.641
 10
-9212.331
 20
10074.641
 10
-9212.331
 20
10024.641
 10
-9137.331000000001
 20
10024.641
 10
-9116.913000000002
 20
10046.131
 10
-9081.091
 20
10046.131
 10
-9081.091
 20
9996.131
 10
-9006.091000000001
 20
9996.131
 10
-8981.521
 20
10021.991
 10
-9000.289
 20
10040.431
 10
-8915.611
 20
10040.431
 10
-8915.611
 20
9990.431
 10
-8840.611
 20
9990.431
 10
-8816.041
 20
10016.281
 10
-8823.203000000001
 20
10023.321
 10
-8755.831
 20
10023.321
 10
-8755.831
 20
9973.321
 10
-8680.831000000001
 20
9973.321
 10
-8656.261
 20
9999.181
 10
-8669.228000000002
 20
10011.921
 10
-8596.061
 20
10011.921
 10
-8596.061
 20
9961.921000000002
 10
-8521.061000000001
 20
9961.921000000002
 10
-8496.491
 20
9987.771000000002
 10
-8521.061000000001
 20
10011.921
 10
-8669.228000000002
 20
10011.921
 10
-8680.831000000001
 20
10023.321
 10
-8823.203000000001
 20
10023.321
 10
-8840.611
 20
10040.431
 10
-9000.289
 20
10040.431
 10
-9006.091000000001
 20
10046.131
 10
-9116.913000000002
 20
10046.131
 10
-9112.771
 20
10050.491
 10
-9137.331000000001
 20
10074.641
 10
-9388.218
 20
10074.641
 10
-9399.821000000001
 20
10086.041
 10
-9666.466000000001
 20
10086.041
 10
-9660.361999999999
 20
10097.534
 10
-9628.423000000001
 20
10149.552
 10
-9614.072
 20
10169.951
 10
-9474.921
 20
10169.951
 10
-9474.921
 20
10119.951
 10
-9399.921
 20
10119.951
 10
-9375.351
 20
10145.811
 10
-9388.318000000001
 20
10158.551
 10
-9343.671
 20
10158.551
 10
-9343.671
 20
10108.551
 10
-9268.671000000001
 20
10108.551
 10
-9244.111
 20
10134.411
 10
-9268.671000000001
 20
10158.551
 10
-9212.431
 20
10158.551
 10
-9212.431
 20
10108.551
 10
-9137.431000000001
 20
10108.551
 10
-9117.013000000001
 20
10130.041
 10
-9081.191
 20
10130.041
 10
-9081.191
 20
10080.041
 10
-9006.190999999999
 20
10080.041
 10
-8981.621
 20
10105.901
 10
-9000.389000000001
 20
10124.341
 10
-8915.710999999999
 20
10124.341
 10
-8915.710999999999
 20
10074.341
 10
-8840.710999999998
 20
10074.341
 10
-8816.141
 20
10100.191
 10
-8823.303000000001
 20
10107.231
 10
-8755.931000000002
 20
10107.231
 10
-8755.931000000002
 20
10057.231
 10
-8680.931000000001
 20
10057.231
 10
-8656.361
 20
10083.091
 10
-8669.328000000001
 20
10095.831
 10
-8596.151
 20
10095.831
 10
-8596.151
 20
10045.831
 10
-8521.151000000001
 20
10045.831
 10
-8496.591
 20
10071.691
 10
-8521.151000000001
 20
10095.831
 10
-8669.328000000001
 20
10095.831
 10
-8680.931000000001
 20
10107.231
 10
-8823.303000000001
 20
10107.231
 10
-8840.710999999998
 20
10124.341
 10
-9000.389000000001
 20
10124.341
 10
-9006.190999999999
 20
10130.041
 10
-9117.013000000001
 20
10130.041
 10
-9112.861
 20
10134.411
 10
-9137.431000000001
 20
10158.551
 10
-9388.318000000001
 20
10158.551
 10
-9399.921
 20
10169.951
 10
-9614.072
 20
10169.951
 10
-9593.301
 20
10199.477
 10
-9555.132999999999
 20
10247.112
 10
-9550.214999999999
 20
10252.521
 10
-9474.921
 20
10252.521
 10
-9474.921
 20
10202.521
 10
-9399.921
 20
10202.521
 10
-9375.351
 20
10228.371
 10
-9388.313000000001
 20
10241.111
 10
-9343.671
 20
10241.111
 10
-9343.671
 20
10191.111
 10
-9268.671000000001
 20
10191.111
 10
-9244.111
 20
10216.971
 10
-9268.671000000001
 20
10241.111
 10
-9212.431
 20
10241.111
 10
-9212.431
 20
10191.111
 10
-9137.431000000001
 20
10191.111
 10
-9117.013000000001
 20
10212.601
 10
-9081.191
 20
10212.601
 10
-9081.191
 20
10162.601
 10
-9006.190999999999
 20
10162.601
 10
-8981.621
 20
10188.461
 10
-9000.389000000001
 20
10206.901
 10
-8915.710999999999
 20
10206.901
 10
-8915.710999999999
 20
10156.901
 10
-8840.710999999998
 20
10156.901
 10
-8816.141
 20
10182.761
 10
-8823.306
 20
10189.801
 10
-8755.931000000002
 20
10189.801
 10
-8755.931000000002
 20
10139.801
 10
-8680.931000000001
 20
10139.801
 10
-8656.361
 20
10165.651
 10
-8669.323
 20
10178.391
 10
-8596.151
 20
10178.391
 10
-8596.151
 20
10128.391
 10
-8521.151000000001
 20
10128.391
 10
-8496.591
 20
10154.251
 10
-8521.151000000001
 20
10178.391
 10
-8669.323
 20
10178.391
 10
-8680.931000000001
 20
10189.801
 10
-8823.306
 20
10189.801
 10
-8840.710999999998
 20
10206.901
 10
-9000.389000000001
 20
10206.901
 10
-9006.190999999999
 20
10212.601
 10
-9117.013000000001
 20
10212.601
 10
-9112.861
 20
10216.971
 10
-9137.431000000001
 20
10241.111
 10
-9388.313000000001
 20
10241.111
 10
-9399.921
 20
10252.521
 10
-9550.214999999999
 20
10252.521
 10
-9514.066999999998
 20
10292.274
 10
-9480.994
 20
10324.371
 10
-9343.671
 20
10324.371
 10
-9343.671
 20
10274.371
 10
-9268.671000000001
 20
10274.371
 10
-9244.111
 20
10300.231
 10
-9268.671000000001
 20
10324.371
 10
-9212.431
 20
10324.371
 10
-9212.431
 20
10274.371
 10
-9137.431000000001
 20
10274.371
 10
-9117.004000000001
 20
10295.871
 10
-9081.191
 20
10295.871
 10
-9081.191
 20
10245.871
 10
-9006.190999999999
 20
10245.871
 10
-8981.621
 20
10271.721
 10
-9000.382
 20
10290.161
 10
-8915.710999999999
 20
10290.161
 10
-8915.710999999999
 20
10240.161
 10
-8840.710999999998
 20
10240.161
 10
-8816.141
 20
10266.021
 10
-8823.306
 20
10273.061
 10
-8755.931000000002
 20
10273.061
 10
-8755.931000000002
 20
10223.061
 10
-8680.931000000001
 20
10223.061
 10
-8656.361
 20
10248.911
 10
-8669.323
 20
10261.651
 10
-8596.151
 20
10261.651
 10
-8596.151
 20
10211.651
 10
-8521.151000000001
 20
10211.651
 10
-8496.591
 20
10237.511
 10
-8521.151000000001
 20
10261.651
 10
-8669.323
 20
10261.651
 10
-8680.931000000001
 20
10273.061
 10
-8823.306
 20
10273.061
 10
-8840.710999999998
 20
10290.161
 10
-9000.382
 20
10290.161
 10
-9006.190999999999
 20
10295.871
 10
-9117.004000000001
 20
10295.871
 10
-9112.861
 20
10300.231
 10
-9137.431000000001
 20
10324.371
 10
-9480.994
 20
10324.371
 10
-9470.263
 20
10334.785
 10
-9423.892999999999
 20
10374.481
 10
-9383.745000000001
 20
10404.721
 10
-9342.610999999999
 20
10404.721
 10
-9342.610999999999
 20
10354.721
 10
-9267.611
 20
10354.721
 10
-9243.040999999999
 20
10380.571
 10
-9267.611
 20
10404.721
 10
-9211.361
 20
10404.721
 10
-9211.361
 20
10354.721
 10
-9136.360999999999
 20
10354.721
 10
-9115.943000000001
 20
10376.211
 10
-9080.121
 20
10376.211
 10
-9080.121
 20
10326.211
 10
-9005.121
 20
10326.211
 10
-8980.551
 20
10352.061
 10
-8999.322000000001
 20
10370.511
 10
-8914.641000000001
 20
10370.511
 10
-8914.641000000001
 20
10320.511
 10
-8839.641
 20
10320.511
 10
-8815.071000000001
 20
10346.361
 10
-8822.233
 20
10353.401
 10
-8754.861
 20
10353.401
 10
-8754.861
 20
10303.401
 10
-8679.861
 20
10303.401
 10
-8655.300999999999
 20
10329.261
 10
-8668.263000000001
 20
10342.001
 10
-8595.091000000001
 20
10342.001
 10
-8595.091000000001
 20
10292.001
 10
-8520.091
 20
10292.001
 10
-8495.521000000001
 20
10317.851
 10
-8520.091
 20
10342.001
 10
-8668.263000000001
 20
10342.001
 10
-8679.861
 20
10353.401
 10
-8822.233
 20
10353.401
 10
-8839.641
 20
10370.511
 10
-8999.322000000001
 20
10370.511
 10
-9005.121
 20
10376.211
 10
-9115.943000000001
 20
10376.211
 10
-9111.800999999999
 20
10380.571
 10
-9136.360999999999
 20
10404.721
 10
-9383.745000000001
 20
10404.721
 10
-9375.135
 20
10411.206
 10
-9324.181999999998
 20
10444.817
 10
-9271.231
 20
10475.184
 10
-9243.686999999999
 20
10488.771
 10
-9210.671000000001
 20
10488.771
 10
-9210.671000000001
 20
10438.771
 10
-9135.671
 20
10438.771
 10
-9115.253
 20
10460.261
 10
-9079.421000000001
 20
10460.261
 10
-9079.421000000001
 20
10410.261
 10
-9004.421
 20
10410.261
 10
-8979.860999999999
 20
10436.121
 10
-8998.621999999999
 20
10454.561
 10
-8913.940999999999
 20
10454.561
 10
-8913.940999999999
 20
10404.561
 10
-8838.940999999998
 20
10404.561
 10
-8814.381
 20
10430.421
 10
-8821.543
 20
10437.461
 10
-8754.171000000001
 20
10437.461
 10
-8754.171000000001
 20
10387.461
 10
-8679.171000000001
 20
10387.461
 10
-8654.601000000001
 20
10413.311
 10
-8667.562999999999
 20
10426.051
 10
-8594.390999999999
 20
10426.051
 10
-8594.390999999999
 20
10376.051
 10
-8519.391
 20
10376.051
 10
-8494.820999999999
 20
10401.911
 10
-8519.391
 20
10426.051
 10
-8667.562999999999
 20
10426.051
 10
-8679.171000000001
 20
10437.461
 10
-8821.543
 20
10437.461
 10
-8838.940999999998
 20
10454.561
 10
-8998.621999999999
 20
10454.561
 10
-9004.421
 20
10460.261
 10
-9115.253
 20
10460.261
 10
-9111.101000000001
 20
10464.631
 10
-9135.671
 20
10488.771
 10
-9243.686999999999
 20
10488.771
 10
-9216.488000000001
 20
10502.188
 10
-9160.166999999999
 20
10525.724
 10
-9118.914000000001
 20
10540.011
 10
-8913.251
 20
10540.011
 10
-8913.251
 20
10490.011
 10
-8838.251000000001
 20
10490.011
 10
-8813.681
 20
10515.861
 10
-8820.843000000001
 20
10522.901
 10
-8753.471000000001
 20
10522.901
 10
-8753.471000000001
 20
10472.901
 10
-8678.471
 20
10472.901
 10
-8653.901000000001
 20
10498.761
 10
-8666.868
 20
10511.501
 10
-8593.700999999999
 20
10511.501
 10
-8593.700999999999
 20
10461.501
 10
-8518.700999999998
 20
10461.501
 10
-8494.131000000001
 20
10487.351
 10
-8518.700999999998
 20
10511.501
 10
-8666.868
 20
10511.501
 10
-8678.471
 20
10522.901
 10
-8820.843000000001
 20
10522.901
 10
-8838.251000000001
 20
10540.011
 10
-9118.914000000001
 20
10540.011
 10
-9102.486999999999
 20
10545.7
 10
-9043.674000000001
 20
10562.038
 10
-8983.954999999999
 20
10574.675
 10
-8923.565000000001
 20
10583.561
 10
-8862.738000000002
 20
10588.662
 10
-8801.709999999999
 20
10589.959
 10
-8740.720999999998
 20
10587.445
 10
-8680.007999999999
 20
10581.13
 10
-8619.806999999999
 20
10571.04
 10
-8560.353
 20
10557.214
 10
-8501.877
 20
10539.705
 10
-8444.608
 20
10518.581
 10
-8388.768
 20
10493.926
 10
-8334.575
 20
10465.835
 10
-8282.239999999999
 20
10434.417
 10
-8231.968
 20
10399.795
 10
-8183.954000000001
 20
10362.104
 10
-8138.384
 20
10321.491
 10
-8095.437999999999
 20
10278.114
 10
-8055.282
 20
10232.141
 10
-8018.072
 20
10183.753
 10
-7983.953000000001
 20
10133.138
 10
-7953.06
 20
10080.492
 10
-7925.511
 20
10026.022
 10
-7901.414000000001
 20
9969.939000000001
 10
-7880.863000000001
 20
9912.461
 10
-7863.939000000001
 20
9853.813999999999
 10
-7850.706000000001
 20
9794.223999999999
 10
-7841.218000000001
 20
9733.924999999999
 10
-7835.510000000001
 20
9673.152000000001
 10
-7833.604000000001
 20
9612.141000000001
 10
-7835.510000000001
 20
9551.129999999998
 10
-7841.218000000001
 20
9490.357000000001
 10
-7850.706000000001
 20
9430.058
 10
-7863.939000000001
 20
9370.468
 10
-7880.863000000001
 20
9311.821
 10
-7901.414000000001
 20
9254.343000000002
 10
-7925.511
 20
9198.260000000001
 10
-7953.06
 20
9143.79
 10
-7983.953000000001
 20
9091.143999999999
 10
-8018.072
 20
9040.529000000001
 10
-8055.282
 20
8992.141
 10
-8095.437999999999
 20
8946.168
 10
-8138.384
 20
8902.790999999998
 10
-8183.954000000001
 20
8862.178
 10
-8231.968
 20
8824.486999999999
 10
-8282.239999999999
 20
8789.865
 10
-8334.575
 20
8758.447
 10
-8388.768
 20
8730.356
 10
-8444.608
 20
8705.700999999999
 10
-8501.877
 20
8684.577
 10
-8560.353
 20
8667.068000000002
 10
-8619.806999999999
 20
8653.242
 10
-8680.007999999999
 20
8643.152
 10
-8740.720999999998
 20
8636.836999999999
 10
-8801.709999999999
 20
8634.323
 10
-8862.738000000002
 20
8635.620000000001
 10
-8923.565000000001
 20
8640.720999999999
 10
-8983.954999999999
 20
8649.607000000001
 10
-9043.674000000001
 20
8662.244000000001
 10
-9102.486999999999
 20
8678.582
 10
-9160.166999999999
 20
8698.558000000002
 10
-9216.488000000001
 20
8722.094000000002
 10
-9271.231
 20
8749.098000000001
 10
-9324.181999999998
 20
8779.465
 10
-9375.135
 20
8813.076
 10
-9381.899
 20
8818.171000000001
 10
-9218.011
 20
8818.171000000001
 10
-9218.011
 20
8768.171
 10
-9143.010999999999
 20
8768.171
 10
-9122.593
 20
8789.661
 10
-9086.771
 20
8789.661
 10
-9086.771
 20
8739.660999999999
 10
-9011.771000000001
 20
8739.660999999999
 10
-8987.200999999998
 20
8765.521000000001
 10
-9005.969000000002
 20
8783.960999999999
 10
-8921.280999999998
 20
8783.960999999999
 10
-8921.280999999998
 20
8733.960999999998
 10
-8846.280999999999
 20
8733.960999999998
 10
-8821.721
 20
8759.821
 10
-8828.872999999999
 20
8766.851
 10
-8761.511
 20
8766.851
 10
-8761.511
 20
8716.851000000001
 10
-8686.511000000001
 20
8716.851000000001
 10
-8661.940999999998
 20
8742.710999999999
 10
-8674.908000000002
 20
8755.450999999998
 10
-8601.730999999999
 20
8755.450999999998
 10
-8601.730999999999
 20
8705.451
 10
-8526.730999999999
 20
8705.451
 10
-8502.171
 20
8731.310999999999
 10
-8526.730999999999
 20
8755.450999999998
 10
-8674.908000000002
 20
8755.450999999998
 10
-8686.511000000001
 20
8766.851
 10
-8828.872999999999
 20
8766.851
 10
-8846.280999999999
 20
8783.960999999999
 10
-9005.969000000002
 20
8783.960999999999
 10
-9011.771000000001
 20
8789.661
 10
-9122.593
 20
8789.661
 10
-9118.440999999998
 20
8794.031
 10
-9143.010999999999
 20
8818.171000000001
 10
-9381.899
 20
8818.171000000001
 10
-9423.892999999999
 20
8849.800999999999
 10
-9470.263
 20
8889.497
 10
-9482.559999999999
 20
8901.431
 10
-9349.251
 20
8901.431
 10
-9349.251
 20
8851.431000000001
 10
-9274.251000000001
 20
8851.431000000001
 10
-9249.690999999998
 20
8877.290999999999
 10
-9274.251000000001
 20
8901.431
 10
-9218.011
 20
8901.431
 10
-9218.011
 20
8851.431000000001
 10
-9143.010999999999
 20
8851.431000000001
 10
-9122.593
 20
8872.921000000001
 10
-9086.771
 20
8872.921000000001
 10
-9086.771
 20
8822.921
 10
-9011.771000000001
 20
8822.921
 10
-8987.200999999998
 20
8848.781
 10
-9005.969000000002
 20
8867.220999999998
 10
-8921.280999999998
 20
8867.220999999998
 10
-8921.280999999998
 20
8817.220999999999
 10
-8846.280999999999
 20
8817.220999999999
 10
-8821.721
 20
8843.081000000001
 10
-8828.883000000001
 20
8850.120999999999
 10
-8761.511
 20
8850.120999999999
 10
-8761.511
 20
8800.121
 10
-8686.511000000001
 20
8800.121
 10
-8661.940999999998
 20
8825.971
 10
-8674.903
 20
8838.710999999999
 10
-8601.730999999999
 20
8838.710999999999
 10
-8601.730999999999
 20
8788.710999999999
 10
-8526.730999999999
 20
8788.710999999999
 10
-8502.171
 20
8814.570999999999
 10
-8526.730999999999
 20
8838.710999999999
 10
-8674.903
 20
8838.710999999999
 10
-8686.511000000001
 20
8850.120999999999
 10
-8828.883000000001
 20
8850.120999999999
 10
-8846.280999999999
 20
8867.220999999998
 10
-9005.969000000002
 20
8867.220999999998
 10
-9011.771000000001
 20
8872.921000000001
 10
-9122.593
 20
8872.921000000001
 10
-9118.440999999998
 20
8877.290999999999
 10
-9143.010999999999
 20
8901.431
 10
-9482.559999999999
 20
8901.431
 10
-9514.066999999998
 20
8932.008000000001
 10
-9555.132999999999
 20
8977.169999999999
 10
-9567.961999999999
 20
8993.181000000001
 10
-9479.431000000001
 20
8993.181000000001
 10
-9479.431000000001
 20
8943.181
 10
-9404.431
 20
8943.181
 10
-9379.861
 20
8969.041
 10
-9392.828000000001
 20
8981.780999999999
 10
-9348.190999999998
 20
8981.780999999999
 10
-9348.190999999998
 20
8931.780999999999
 10
-9273.190999999998
 20
8931.780999999999
 10
-9248.620999999999
 20
8957.630999999999
 10
-9273.190999999998
 20
8981.780999999999
 10
-9216.940999999998
 20
8981.780999999999
 10
-9216.940999999998
 20
8931.780999999999
 10
-9141.940999999999
 20
8931.780999999999
 10
-9121.515
 20
8953.271
 10
-9085.700999999998
 20
8953.271
 10
-9085.700999999998
 20
8903.271000000001
 10
-9010.700999999999
 20
8903.271000000001
 10
-8986.130999999998
 20
8929.121
 10
-9004.901999999999
 20
8947.571000000001
 10
-8920.220999999999
 20
8947.571000000001
 10
-8920.220999999999
 20
8897.571000000001
 10
-8845.221
 20
8897.571000000001
 10
-8820.650999999999
 20
8923.421000000001
 10
-8827.813
 20
8930.460999999999
 10
-8760.440999999998
 20
8930.460999999999
 10
-8760.440999999998
 20
8880.461
 10
-8685.440999999999
 20
8880.461
 10
-8660.870999999998
 20
8906.321
 10
-8673.837999999999
 20
8919.060999999999
 10
-8600.671
 20
8919.060999999999
 10
-8600.671
 20
8869.061
 10
-8525.671
 20
8869.061
 10
-8501.101000000002
 20
8894.911
 10
-8525.671
 20
8919.060999999999
 10
-8673.837999999999
 20
8919.060999999999
 10
-8685.440999999999
 20
8930.460999999999
 10
-8827.813
 20
8930.460999999999
 10
-8845.221
 20
8947.571000000001
 10
-9004.901999999999
 20
8947.571000000001
 10
-9010.700999999999
 20
8953.271
 10
-9121.515
 20
8953.271
 10
-9117.371
 20
8957.630999999999
 10
-9141.940999999999
 20
8981.780999999999
 10
-9392.828000000001
 20
8981.780999999999
 10
-9404.431
 20
8993.181000000001
 10
-9567.961999999999
 20
8993.181000000001
 10
-9593.301
 20
9024.805
 10
-9628.423000000001
 20
9074.73
 10
-9629.965
 20
9077.241
 10
-9478.731000000001
 20
9077.241
 10
-9478.731000000001
 20
9027.241000000001
 10
-9403.731
 20
9027.241000000001
 10
-9379.171000000001
 20
9053.091
 10
-9392.127
 20
9065.831000000001
 10
-9347.491000000001
 20
9065.831000000001
 10
-9347.491000000001
 20
9015.831
 10
-9272.491
 20
9015.831
 10
-9247.921000000001
 20
9041.690999999998
 10
-9272.491
 20
9065.831000000001
 10
-9216.250999999999
 20
9065.831000000001
 10
-9216.250999999999
 20
9015.831
 10
-9141.251
 20
9015.831
 10
-9120.833000000001
 20
9037.321
 10
-9085.001
 20
9037.321
 10
-9085.001
 20
8987.320999999999
 10
-9010.001
 20
8987.320999999999
 10
-8985.440999999999
 20
9013.181000000001
 10
-9004.201999999999
 20
9031.620999999999
 10
-8919.521000000001
 20
9031.620999999999
 10
-8919.521000000001
 20
8981.621
 10
-8844.521
 20
8981.621
 10
-8819.950999999999
 20
9007.481
 10
-8827.116
 20
9014.521
 10
-8759.750999999999
 20
9014.521
 10
-8759.750999999999
 20
8964.521000000001
 10
-8684.751
 20
8964.521000000001
 10
-8660.180999999999
 20
8990.370999999999
 10
-8673.143000000001
 20
9003.111
 10
-8599.971
 20
9003.111
 10
-8599.971
 20
8953.110999999999
 10
-8524.970999999998
 20
8953.110999999999
 10
-8500.401
 20
8978.970999999999
 10
-8524.970999999998
 20
9003.111
 10
-8673.143000000001
 20
9003.111
 10
-8684.751
 20
9014.521
 10
-8827.116
 20
9014.521
 10
-8844.521
 20
9031.620999999999
 10
-9004.201999999999
 20
9031.620999999999
 10
-9010.001
 20
9037.321
 10
-9120.833000000001
 20
9037.321
 10
-9116.681000000001
 20
9041.690999999998
 10
-9141.251
 20
9065.831000000001
 10
-9392.127
 20
9065.831000000001
 10
-9403.731
 20
9077.241
 10
-9629.965
 20
9077.241
 10
-9660.361999999999
 20
9126.747999999999
 10
-9679.446
 20
9162.681
 10
-9614.991000000001
 20
9162.681
 10
-9614.991000000001
 20
9112.681
 10
-9539.991
 20
9112.681
 10
-9515.421000000001
 20
9138.541
 10
-9539.991
 20
9162.681
 10
-9478.040999999999
 20
9162.681
 10
-9478.040999999999
 20
9112.681
 10
-9403.040999999999
 20
9112.681
 10
-9378.471000000001
 20
9138.541
 10
-9391.438
 20
9151.280999999999
 10
-9346.800999999999
 20
9151.280999999999
 10
-9346.800999999999
 20
9101.280999999998
 10
-9271.800999999999
 20
9101.280999999998
 10
-9247.230999999999
 20
9127.131
 10
-9271.800999999999
 20
9151.280999999999
 10
-9215.550999999999
 20
9151.280999999999
 10
-9215.550999999999
 20
9101.280999999998
 10
-9140.551
 20
9101.280999999998
 10
-9120.124999999999
 20
9122.771
 10
-9084.310999999999
 20
9122.771
 10
-9084.310999999999
 20
9072.771000000001
 10
-9009.311
 20
9072.771000000001
 10
-8984.740999999999
 20
9098.620999999999
 10
-9003.511999999998
 20
9117.071000000001
 10
-8918.831
 20
9117.071000000001
 10
-8918.831
 20
9067.071
 10
-8843.830999999999
 20
9067.071
 10
-8819.261
 20
9092.921
 10
-8826.423000000001
 20
9099.960999999998
 10
-8759.050999999999
 20
9099.960999999998
 10
-8759.050999999999
 20
9049.960999999999
 10
-8684.051
 20
9049.960999999999
 10
-8659.480999999999
 20
9075.821000000001
 10
-8672.448000000001
 20
9088.561
 10
-8599.280999999999
 20
9088.561
 10
-8599.280999999999
 20
9038.560999999999
 10
-8524.281
 20
9038.560999999999
 10
-8499.710999999999
 20
9064.410999999999
 10
-8524.281
 20
9088.561
 10
-8672.448000000001
 20
9088.561
 10
-8684.051
 20
9099.960999999998
 10
-8826.423000000001
 20
9099.960999999998
 10
-8843.830999999999
 20
9117.071000000001
 10
-9003.511999999998
 20
9117.071000000001
 10
-9009.311
 20
9122.771
 10
-9120.124999999999
 20
9122.771
 10
-9115.980999999999
 20
9127.131
 10
-9140.551
 20
9151.280999999999
 10
-9391.438
 20
9151.280999999999
 10
-9403.040999999999
 20
9162.681
 10
-9679.446
 20
9162.681
 10
-9688.993000000001
 20
9180.658000000001
 10
-9714.204
 20
9236.248999999999
 10
-9717.927000000001
 20
9246.040999999999
 10
-9614.991000000001
 20
9246.040999999999
 10
-9614.991000000001
 20
9196.040999999999
 10
-9539.991
 20
9196.040999999999
 10
-9515.421000000001
 20
9221.901
 10
-9539.991
 20
9246.040999999999
 10
-9478.040999999999
 20
9246.040999999999
 10
-9478.040999999999
 20
9196.040999999999
 10
-9403.040999999999
 20
9196.040999999999
 10
-9378.471000000001
 20
9221.901
 10
-9391.438
 20
9234.640999999999
 10
-9346.800999999999
 20
9234.640999999999
 10
-9346.800999999999
 20
9184.640999999999
 10
-9271.800999999999
 20
9184.640999999999
 10
-9247.230999999999
 20
9210.491000000001
 10
-9271.800999999999
 20
9234.640999999999
 10
-9215.550999999999
 20
9234.640999999999
 10
-9215.550999999999
 20
9184.640999999999
 10
-9140.551
 20
9184.640999999999
 10
-9120.124999999999
 20
9206.130999999999
 10
-9084.310999999999
 20
9206.130999999999
 10
-9084.310999999999
 20
9156.131
 10
-9009.311
 20
9156.131
 10
-8984.740999999999
 20
9181.991000000001
 10
-9003.508999999999
 20
9200.431
 10
-8918.831
 20
9200.431
 10
-8918.831
 20
9150.431000000001
 10
-8843.830999999999
 20
9150.431000000001
 10
-8819.261
 20
9176.280999999999
 10
-8826.423000000001
 20
9183.320999999999
 10
-8759.050999999999
 20
9183.320999999999
 10
-8759.050999999999
 20
9133.321
 10
-8684.051
 20
9133.321
 10
-8659.480999999999
 20
9159.181000000002
 10
-8672.448000000001
 20
9171.921000000001
 10
-8599.280999999999
 20
9171.921000000001
 10
-8599.280999999999
 20
9121.921
 10
-8524.281
 20
9121.921
 10
-8499.710999999999
 20
9147.771
 10
-8524.281
 20
9171.921000000001
 10
-8672.448000000001
 20
9171.921000000001
 10
-8684.051
 20
9183.320999999999
 10
-8826.423000000001
 20
9183.320999999999
 10
-8843.830999999999
 20
9200.431
 10
-9003.508999999999
 20
9200.431
 10
-9009.311
 20
9206.130999999999
 10
-9120.124999999999
 20
9206.130999999999
 10
-9115.980999999999
 20
9210.491000000001
 10
-9140.551
 20
9234.640999999999
 10
-9391.438
 20
9234.640999999999
 10
-9403.040999999999
 20
9246.040999999999
 10
-9717.927000000001
 20
9246.040999999999
 10
-9735.898000000002
 20
9293.304
 10
-9747.597
 20
9331.001
 10
-9615.361
 20
9331.001
 10
-9615.361
 20
9281.001000000001
 10
-9540.360999999998
 20
9281.001000000001
 10
-9515.800999999999
 20
9306.860999999999
 10
-9540.360999999998
 20
9331.001
 10
-9478.410999999999
 20
9331.001
 10
-9478.410999999999
 20
9281.001000000001
 10
-9403.411
 20
9281.001000000001
 10
-9378.851
 20
9306.860999999999
 10
-9391.813
 20
9319.601
 10
-9347.171000000001
 20
9319.601
 10
-9347.171000000001
 20
9269.600999999999
 10
-9272.171
 20
9269.600999999999
 10
-9247.601000000001
 20
9295.450999999999
 10
-9272.171
 20
9319.601
 10
-9215.931000000001
 20
9319.601
 10
-9215.931000000001
 20
9269.600999999999
 10
-9140.931
 20
9269.600999999999
 10
-9120.504999999999
 20
9291.090999999999
 10
-9084.681000000001
 20
9291.090999999999
 10
-9084.681000000001
 20
9241.091
 10
-9009.681
 20
9241.091
 10
-8985.110999999999
 20
9266.950999999998
 10
-9003.879000000001
 20
9285.391
 10
-8919.200999999999
 20
9285.391
 10
-8919.200999999999
 20
9235.390999999999
 10
-8844.200999999999
 20
9235.390999999999
 10
-8819.630999999999
 20
9261.241
 10
-8826.793
 20
9268.280999999999
 10
-8759.421000000001
 20
9268.280999999999
 10
-8759.421000000001
 20
9218.280999999999
 10
-8684.421
 20
9218.280999999999
 10
-8659.860999999999
 20
9244.141
 10
-8672.823000000001
 20
9256.880999999999
 10
-8599.650999999999
 20
9256.880999999999
 10
-8599.650999999999
 20
9206.881
 10
-8524.651
 20
9206.881
 10
-8500.080999999999
 20
9232.730999999999
 10
-8524.651
 20
9256.880999999999
 10
-8672.823000000001
 20
9256.880999999999
 10
-8684.421
 20
9268.280999999999
 10
-8826.793
 20
9268.280999999999
 10
-8844.200999999999
 20
9285.391
 10
-9003.879000000001
 20
9285.391
 10
-9009.681
 20
9291.090999999999
 10
-9120.504999999999
 20
9291.090999999999
 10
-9116.360999999999
 20
9295.450999999999
 10
-9140.931
 20
9319.601
 10
-9391.813
 20
9319.601
 10
-9403.411
 20
9331.001
 10
-9747.597
 20
9331.001
 10
-9753.990000000001
 20
9351.603000000002
 10
-9768.409
 20
9410.915999999998
 10
-9769.282
 20
9415.820999999999
 10
-9614.521000000001
 20
9415.820999999999
 10
-9614.521000000001
 20
9365.821
 10
-9539.521
 20
9365.821
 10
-9514.950999999999
 20
9391.671
 10
-9539.521
 20
9415.820999999999
 10
-9477.571000000001
 20
9415.820999999999
 10
-9477.571000000001
 20
9365.821
 10
-9402.571
 20
9365.821
 10
-9378.001000000001
 20
9391.671
 10
-9390.962999999999
 20
9404.411000000001
 10
-9346.321000000001
 20
9404.411000000001
 10
-9346.321000000001
 20
9354.411
 10
-9271.321
 20
9354.411
 10
-9246.761000000001
 20
9380.271
 10
-9271.321
 20
9404.411000000001
 10
-9215.081000000001
 20
9404.411000000001
 10
-9215.081000000001
 20
9354.411
 10
-9140.081
 20
9354.411
 10
-9119.654000000002
 20
9375.911
 10
-9083.831000000001
 20
9375.911
 10
-9083.831000000001
 20
9325.911000000001
 10
-9008.831
 20
9325.911000000001
 10
-8984.271000000001
 20
9351.761000000001
 10
-9003.023999999999
 20
9370.200999999999
 10
-8918.351000000001
 20
9370.200999999999
 10
-8918.351000000001
 20
9320.200999999999
 10
-8843.351000000001
 20
9320.200999999999
 10
-8818.790999999999
 20
9346.061
 10
-8825.953000000001
 20
9353.101
 10
-8758.581000000001
 20
9353.101
 10
-8758.581000000001
 20
9303.101000000001
 10
-8683.581000000001
 20
9303.101000000001
 10
-8659.011000000001
 20
9328.950999999999
 10
-8671.972999999999
 20
9341.690999999999
 10
-8598.800999999999
 20
9341.690999999999
 10
-8598.800999999999
 20
9291.690999999998
 10
-8523.801
 20
9291.690999999998
 10
-8499.230999999999
 20
9317.550999999999
 10
-8523.801
 20
9341.690999999999
 10
-8671.972999999999
 20
9341.690999999999
 10
-8683.581000000001
 20
9353.101
 10
-8825.953000000001
 20
9353.101
 10
-8843.351000000001
 20
9370.200999999999
 10
-9003.023999999999
 20
9370.200999999999
 10
-9008.831
 20
9375.911
 10
-9119.654000000002
 20
9375.911
 10
-9115.511000000001
 20
9380.271
 10
-9140.081
 20
9404.411000000001
 10
-9390.962999999999
 20
9404.411000000001
 10
-9402.571
 20
9415.820999999999
 10
-9769.282
 20
9415.820999999999
 10
-9779.100000000001
 20
9471.013000000001
 10
-9782.377000000002
 20
9499.731
 10
-9614.611
 20
9499.731
 10
-9614.611
 20
9449.730999999999
 10
-9539.610999999998
 20
9449.730999999999
 10
-9515.050999999999
 20
9475.581
 10
-9539.610999999998
 20
9499.731
 10
-9477.661000000001
 20
9499.731
 10
-9477.661000000001
 20
9449.730999999999
 10
-9402.661
 20
9449.730999999999
 10
-9378.101
 20
9475.581
 10
-9391.056999999999
 20
9488.321
 10
-9346.421000000001
 20
9488.321
 10
-9346.421000000001
 20
9438.321
 10
-9271.421000000001
 20
9438.321
 10
-9246.851000000001
 20
9464.181000000001
 10
-9271.421000000001
 20
9488.321
 10
-9215.181000000001
 20
9488.321
 10
-9215.181000000001
 20
9438.321
 10
-9140.181000000001
 20
9438.321
 10
-9119.754
 20
9459.820999999999
 10
-9083.931000000001
 20
9459.820999999999
 10
-9083.931000000001
 20
9409.820999999999
 10
-9008.931000000002
 20
9409.820999999999
 10
-8984.370999999999
 20
9435.671000000001
 10
-9003.123999999999
 20
9454.110999999999
 10
-8918.450999999999
 20
9454.110999999999
 10
-8918.450999999999
 20
9404.110999999998
 10
-8843.450999999999
 20
9404.110999999998
 10
-8818.880999999999
 20
9429.971
 10
-8826.046000000001
 20
9437.011000000001
 10
-8758.681000000001
 20
9437.011000000001
 10
-8758.681000000001
 20
9387.011000000001
 10
-8683.680999999999
 20
9387.011000000001
 10
-8659.110999999999
 20
9412.871
 10
-8672.078000000002
 20
9425.610999999999
 10
-8598.900999999999
 20
9425.610999999999
 10
-8598.900999999999
 20
9375.610999999999
 10
-8523.901
 20
9375.610999999999
 10
-8499.331000000001
 20
9401.460999999999
 10
-8523.901
 20
9425.610999999999
 10
-8672.078000000002
 20
9425.610999999999
 10
-8683.680999999999
 20
9437.011000000001
 10
-8826.046000000001
 20
9437.011000000001
 10
-8843.450999999999
 20
9454.110999999999
 10
-9003.123999999999
 20
9454.110999999999
 10
-9008.931000000002
 20
9459.820999999999
 10
-9119.754
 20
9459.820999999999
 10
-9115.610999999999
 20
9464.181000000001
 10
-9140.181000000001
 20
9488.321
 10
-9391.056999999999
 20
9488.321
 10
-9402.661
 20
9499.731
 10
-9782.377000000002
 20
9499.731
 10
-9786.02
 20
9531.660999999999
 10
-9787.581000000001
 20
9562.141
 10
-11891.361
 20
9566.831
 10
-11894.663
 20
9566.971
 10
-11901.271
 20
9566.841000000001
 10
-11907.858
 20
9566.299
 10
-11914.399
 20
9565.349000000001
 10
-11920.868
 20
9563.994
 10
-11927.24
 20
9562.238999999999
 10
-11933.491
 20
9560.090999999999
 10
-11939.596
 20
9557.558000000001
 10
-11945.531
 20
9554.65
 10
-11951.274
 20
9551.378000000001
 10
-11956.802
 20
9547.755999999999
 10
-11962.095
 20
9543.796
 10
-11967.13
 20
9539.514999999999
 10
-11971.89
 20
9534.928999999999
 10
-11976.355
 20
9530.056
 10
-11980.508
 20
9524.915000000001
 10
-11984.334
 20
9519.524999999999
 10
-11987.816
 20
9513.906999999999
 10
-11990.942
 20
9508.084000000001
 10
-11993.7
 20
9502.076999999999
 10
-11996.079
 20
9495.910999999999
 10
-11998.07
 20
9489.608
 10
-11999.665
 20
9483.194000000001
 10
-12000.857
 20
9476.693000000002
 10
-12001.643
 20
9470.129999999999
 10
-12001.831
 20
9466.831
 10
-12001.891
 20
4812.670999999999
 10
-12002.011
 20
4809.483
 10
-12002.642
 20
4803.134
 10
-12003.659
 20
4796.835999999999
 10
-12005.06
 20
4790.612
 10
-12006.838
 20
4784.484
 10
-12008.988
 20
4778.477
 10
-12011.501
 20
4772.613
 10
-12014.367
 20
4766.912999999999
 10
-12017.577
 20
4761.398999999999
 10
-12021.118
 20
4756.092
 10
-12024.977
 20
4751.011
 10
-12029.139
 20
4746.176
 10
-12033.589
 20
4741.604
 10
-12038.31
 20
4737.313
 10
-12043.285
 20
4733.318
 10
-12048.494
 20
4729.635
 10
-12053.919
 20
4726.277
 10
-12059.539
 20
4723.257
 10
-12065.334
 20
4720.587
 10
-12071.28
 20
4718.275
 10
-12077.357
 20
4716.332
 10
-12083.541
 20
4714.764
 10
-12089.81
 20
4713.575999999999
 10
-12096.139
 20
4712.774
 10
-12102.506
 20
4712.361
  0
LWPOLYLINE
  5
54E
330
76
100
AcDbEntity
  8
L0D0_0
100
AcDbPolyline
 90
   116528
 70
     1
 43
0.0
 10
-19172.982
 20
-1425.507999999999
 10
-19233.956
 20
-1422.782
 10
-19294.64
 20
-1416.257
 10
-19354.8
 20
-1405.959
 10
-19414.199
 20
-1391.928
 10
-19472.608
 20
-1374.218
 10
-19529.797
 20
-1352.898
 10
-19585.546
 20
-1328.053
 10
-19639.635
 20
-1299.777
 10
-19691.855
 20
-1268.182
 10
-19742.003
 20
-1233.391
 10
-19789.882
 20
-1195.539
 10
-19835.306
 20
-1154.774
 10
-19878.099
 20
-1111.254
 10
-19918.093
 20
-1065.149
 10
-19955.13199999999
 20
-1016.638
 10
-19989.073
 20
-965.9119999999999
 10
-20019.784
 20
-913.1669999999999
 10
-20047.143
 20
-858.608
 10
-20071.046
 20
-802.449
 10
-20091.399
 20
-744.908
 10
-20108.121
 20
-686.2089999999999
 10
-20121.15
 20
-626.5819999999999
 10
-20130.433
 20
-566.258
 10
-20135.934
 20
-505.4719999999999
 10
-20137.632
 20
-444.4609999999999
 10
-20135.521
 20
-383.463
 10
-20129.608
 20
-322.716
 10
-20119.916
 20
-262.456
 10
-20106.485
 20
-202.918
 10
-20089.364
 20
-144.334
 10
-20068.623
 20
-86.932
 10
-20044.34
 20
-30.936
 10
-20016.611
 20
23.436
 10
-19985.544
 20
75.97199999999999
 10
-19951.26
 20
126.467
 10
-19913.893
 20
174.725
 10
-19873.588
 20
220.558
 10
-19830.501
 20
263.787
 10
-19784.802
 20
304.244
 10
-19736.667
 20
341.771
 10
-19686.286
 20
376.222
 10
-19633.853
 20
407.462
 10
-19579.573
 20
435.3699999999999
 10
-19523.657
 20
459.838
 10
-19466.324
 20
480.769
 10
-19407.797
 20
498.083
 10
-19348.304
 20
511.7119999999999
 10
-19288.077
 20
521.6019999999999
 10
-19227.349
 20
527.716
 10
-19166.359
 20
530.029
 10
-19105.343
 20
528.533
 10
-19044.539
 20
523.2330000000001
 10
-18984.185
 20
514.149
 10
-18924.514
 20
501.318
 10
-18865.761
 20
484.79
 10
-18808.153
 20
464.6269999999999
 10
-18751.915
 20
440.911
 10
-18697.266
 20
413.731
 10
-18644.42
 20
383.196
 10
-18593.581
 20
349.423
 10
-18544.949
 20
312.543
 10
-18498.712
 20
272.702
 10
-18455.05
 20
230.054
 10
-18414.135
 20
184.764
 10
-18376.125
 20
137.011
 10
-18341.168
 20
86.979
 10
-18309.401
 20
34.863
 10
-18280.946
 20
-19.132
 10
-18255.916
 20
-74.798
 10
-18234.408
 20
-131.917
 10
-18216.505
 20
-190.267
 10
-18202.277
 20
-249.62
 10
-18191.78
 20
-309.744
 10
-18185.055
 20
-370.407
 10
-18183.591
 20
-400.889
 10
-16079.811
 20
-405.579
 10
-16076.509
 20
-405.719
 10
-16069.901
 20
-405.5889999999999
 10
-16063.314
 20
-405.0469999999999
 10
-16056.773
 20
-404.0969999999999
 10
-16050.304
 20
-402.7419999999999
 10
-16043.932
 20
-400.9869999999999
 10
-16037.681
 20
-398.839
 10
-16031.576
 20
-396.306
 10
-16025.641
 20
-393.398
 10
-16019.898
 20
-390.126
 10
-16014.369
 20
-386.504
 10
-16009.077
 20
-382.544
 10
-16004.041
 20
-378.2630000000001
 10
-15999.282
 20
-373.678
 10
-15994.817
 20
-368.804
 10
-15990.663
 20
-363.663
 10
-15986.838
 20
-358.273
 10
-15983.356
 20
-352.655
 10
-15980.229
 20
-346.832
 10
-15977.471
 20
-340.825
 10
-15975.092
 20
-334.659
 10
-15973.102
 20
-328.356
 10
-15971.507
 20
-321.942
 10
-15970.315
 20
-315.441
 10
-15969.529
 20
-308.878
 10
-15969.341
 20
-305.579
 10
-15969.281
 20
4348.581
 10
-15969.16
 20
4351.768999999999
 10
-15968.53
 20
4358.118
 10
-15967.513
 20
4364.416
 10
-15966.112
 20
4370.64
 10
-15964.334
 20
4376.768
 10
-15962.184
 20
4382.774999999999
 10
-15959.671
 20
4388.639
 10
-15956.804
 20
4394.339
 10
-15953.595
 20
4399.853
 10
-15950.05399999999
 20
4405.16
 10
-15946.195
 20
4410.241
 10
-15942.033
 20
4415.076
 10
-15937.583
 20
4419.648
 10
-15932.862
 20
4423.939
 10
-15927.887
 20
4427.934
 10
-15922.678
 20
4431.617
 10
-15917.253
 20
4434.975
 10
-15911.632
 20
4437.994999999999
 10
-15905.838
 20
4440.665
 10
-15899.891
 20
4442.976999999999
 10
-15893.815
 20
4444.92
 10
-15887.63
 20
4446.488
 10
-15881.362
 20
4447.676
 10
-15875.032
 20
4448.478
 10
-15868.666
 20
4448.890999999999
 10
-15862.286
 20
4448.914000000001
 10
-15859.101
 20
4448.731
 10
-14857.631
 20
4449.010999999999
 10
-14857.631
 20
4549.770999999999
 10
-18035.421
 20
4549.770999999999
 10
-18038.769
 20
4549.947
 10
-18045.476
 20
4549.891999999999
 10
-18052.166
 20
4549.428999999999
 10
-18058.816
 20
4548.560000000001
 10
-18065.4
 20
4547.286999999999
 10
-18071.895
 20
4545.617
 10
-18078.276
 20
4543.554
 10
-18084.52
 20
4541.107
 10
-18090.604
 20
4538.284
 10
-18096.504
 20
4535.096999999999
 10
-18102.2
 20
4531.556
 10
-18107.67
 20
4527.675999999999
 10
-18112.893
 20
4523.47
 10
-18117.851
 20
4518.954
 10
-18122.525
 20
4514.144
 10
-18126.897
 20
4509.059
 10
-18130.952
 20
4503.718
 10
-18134.675
 20
4498.14
 10
-18138.051
 20
4492.345
 10
-18141.069
 20
4486.355999999999
 10
-18143.716
 20
4480.194
 10
-18145.984
 20
4473.882999999999
 10
-18147.863
 20
4467.445
 10
-18149.348
 20
4460.904999999999
 10
-18150.431
 20
4454.286999999999
 10
-18150.771
 20
4450.950999999999
 10
-18150.831
 20
2402.661
 10
-18151.109
 20
2395.791
 10
-18152.52
 20
2382.113
 10
-18154.782
 20
2368.55
 10
-18157.886
 20
2355.154
 10
-18161.819
 20
2341.978
 10
-18166.567
 20
2329.073
 10
-18172.111
 20
2316.489
 10
-18178.429
 20
2304.276
 10
-18185.497
 20
2292.48
 10
-18193.287
 20
2281.149
 10
-18201.769
 20
2270.326
 10
-18210.909
 20
2260.053
 10
-18220.673
 20
2250.37
 10
-18231.021
 20
2241.315
 10
-18241.915
 20
2232.924
 10
-18253.31
 20
2225.228
 10
-18265.164
 20
2218.259
 10
-18277.429
 20
2212.042
 10
-18290.059
 20
2206.603
 10
-18303.003
 20
2201.963
 10
-18316.211
 20
2198.139
 10
-18329.632
 20
2195.146
 10
-18343.214
 20
2192.997
 10
-18356.903
 20
2191.699
 10
-18370.647
 20
2191.258
 10
-18384.391
 20
2191.675
 10
-18398.083
 20
2192.949
 10
-18411.668
 20
2195.075
 10
-18425.095
 20
2198.044
 10
-18438.31
 20
2201.845
 10
-18451.262
 20
2206.463
 10
-18463.901
 20
2211.88
 10
-18476.177
 20
2218.075
 10
-18488.042
 20
2225.024
 10
-18499.452
 20
2232.699
 10
-18510.36
 20
2241.072
 10
-18520.724
 20
2250.109
 10
-18530.504
 20
2259.774
 10
-18539.663
 20
2270.031
 10
-18548.163
 20
2280.84
 10
-18555.973
 20
2292.158
 10
-18563.061
 20
2303.941
 10
-18569.4
 20
2316.143
 10
-18574.966
 20
2328.717
 10
-18579.737
 20
2341.614
 10
-18583.693
 20
2354.783
 10
-18586.82
 20
2368.173
 10
-18589.106
 20
2381.733
 10
-18590.541
 20
2395.409
 10
-18591.12
 20
2409.147
 10
-18590.981
 20
2416.021000000001
 10
-18590.961
 20
6764.851
 10
-18590.91
 20
6768.623999999999
 10
-18591.282
 20
6776.163000000001
 10
-18592.127
 20
6783.663
 10
-18593.441
 20
6791.095
 10
-18595.219
 20
6798.43
 10
-18597.455
 20
6805.638
 10
-18600.138
 20
6812.693
 10
-18603.259
 20
6819.563999999999
 10
-18606.805
 20
6826.227
 10
-18610.763
 20
6832.653
 10
-18615.117
 20
6838.818
 10
-18619.849
 20
6844.698000000001
 10
-18624.941
 20
6850.269
 10
-18630.372
 20
6855.509000000001
 10
-18636.122
 20
6860.398
 10
-18642.168
 20
6864.917
 10
-18648.485
 20
6869.046
 10
-18655.049
 20
6872.771
 10
-18661.834
 20
6876.076000000001
 10
-18668.814
 20
6878.949
 10
-18675.959
 20
6881.378000000001
 10
-18683.244
 20
6883.354
 10
-18690.638
 20
6884.868
 10
-18698.112
 20
6885.915
 10
-18705.638
 20
6886.490000000001
 10
-18713.184
 20
6886.592
 10
-18720.722
 20
6886.22
 10
-18728.222
 20
6885.375
 10
-18735.654
 20
6884.060999999999
 10
-18742.989
 20
6882.283000000001
 10
-18750.198
 20
6880.047000000001
 10
-18757.252
 20
6877.364
 10
-18764.124
 20
6874.242999999999
 10
-18770.787
 20
6870.695999999999
 10
-18777.213
 20
6866.739000000001
 10
-18783.378
 20
6862.385
 10
-18789.258
 20
6857.653
 10
-18794.829
 20
6852.561
 10
-18800.069
 20
6847.129999999999
 10
-18804.958
 20
6841.38
 10
-18809.476
 20
6835.334
 10
-18813.606
 20
6829.017
 10
-18817.331
 20
6822.453
 10
-18820.636
 20
6815.668000000001
 10
-18823.509
 20
6808.688
 10
-18825.938
 20
6801.541999999999
 10
-18827.913
 20
6794.258000000001
 10
-18829.428
 20
6786.864
 10
-18830.474
 20
6779.390000000001
 10
-18831.05
 20
6771.864
 10
-18831.101
 20
6768.091
 10
-18831.161
 20
4717.050999999999
 10
-18831.145
 20
4710.952
 10
-18831.862
 20
4698.776
 10
-18833.325
 20
4686.667
 10
-18835.528
 20
4674.67
 10
-18838.463
 20
4662.830999999999
 10
-18842.12
 20
4651.194
 10
-18846.483
 20
4639.804
 10
-18851.538
 20
4628.702999999999
 10
-18857.264
 20
4617.934
 10
-18863.64
 20
4607.535
 10
-18870.642
 20
4597.547999999999
 10
-18878.245
 20
4588.01
 10
-18886.418
 20
4578.956
 10
-18895.131
 20
4570.42
 10
-18904.352
 20
4562.435
 10
-18914.045
 20
4555.031999999999
 10
-18924.175
 20
4548.237
 10
-18934.702
 20
4542.077
 10
-18945.588
 20
4536.574
 10
-18956.791
 20
4531.75
 10
-18968.268
 20
4527.622
 10
-18979.978
 20
4524.206
 10
-18991.875
 20
4521.516
 10
-19003.914
 20
4519.560999999999
 10
-19016.051
 20
4518.348
 10
-19028.24
 20
4517.882000000001
 10
-19040.434
 20
4518.164999999999
 10
-19046.511
 20
4518.680999999999
 10
-20148.976
 20
3838.508
 10
-33855.165
 20
3838.508
 10
-33962.501
 20
3907.81
 10
-33477.13200000001
 20
3907.81
 10
-33476.999
 20
3905.822
 10
-33476.49500000001
 20
3901.867
 10
-33475.752
 20
3897.951
 10
-33474.775
 20
3894.086
 10
-33473.56700000001
 20
3890.287
 10
-33472.131
 20
3886.568
 10
-33470.47400000001
 20
3882.943
 10
-33468.601
 20
3879.424
 10
-33466.519
 20
3876.024000000001
 10
-33464.236
 20
3872.756
 10
-33461.76
 20
3869.632
 10
-33459.1
 20
3866.663
 10
-33456.265
 20
3863.860000000001
 10
-33453.267
 20
3861.233
 10
-33451.691
 20
3860.012000000001
 10
-33409.191
 20
3860.012000000001
 10
-33408.68700000001
 20
3859.973
 10
-33407.67500000001
 20
3859.958000000001
 10
-33406.663
 20
3860.005000000001
 10
-33405.657
 20
3860.116
 10
-33404.66000000001
 20
3860.288
 10
-33403.67500000001
 20
3860.523
 10
-33402.707
 20
3860.817
 10
-33401.758
 20
3861.172
 10
-33400.83400000001
 20
3861.584
 10
-33399.93700000001
 20
3862.054
 10
-33399.071
 20
3862.578
 10
-33398.239
 20
3863.155000000001
 10
-33397.444
 20
3863.782
 10
-33396.69
 20
3864.457
 10
-33395.98
 20
3865.178
 10
-33395.315
 20
3865.942
 10
-33394.7
 20
3866.745
 10
-33394.135
 20
3867.585
 10
-33393.623
 20
3868.459000000001
 10
-33393.167
 20
3869.363
 10
-33392.768
 20
3870.293
 10
-33392.42700000001
 20
3871.246
 10
-33392.146
 20
3872.219000000001
 10
-33391.926
 20
3873.207000000001
 10
-33391.768
 20
3874.207000000001
 10
-33391.672
 20
3875.214000000001
 10
-33391.63899999999
 20
3876.226
 10
-33391.669
 20
3877.238
 10
-33391.762
 20
3878.246
 10
-33391.917
 20
3879.246
 10
-33392.133
 20
3880.235000000001
 10
-33392.411
 20
3881.209000000001
 10
-33392.749
 20
3882.163
 10
-33393.145
 20
3883.094
 10
-33393.598
 20
3884.0
 10
-33394.10700000001
 20
3884.875
 10
-33394.669
 20
3885.717000000001
 10
-33395.282
 20
3886.522
 10
-33395.944
 20
3887.288
 10
-33396.653
 20
3888.011
 10
-33397.40400000001
 20
3888.689
 10
-33398.197
 20
3889.319
 10
-33399.02700000001
 20
3889.898
 10
-33399.891
 20
3890.425
 10
-33400.78700000001
 20
3890.897000000001
 10
-33401.71
 20
3891.313
 10
-33402.657
 20
3891.67
 10
-33403.624
 20
3891.968
 10
-33404.608
 20
3892.206
 10
-33405.605
 20
3892.382
 10
-33406.61100000001
 20
3892.495
 10
-33407.622
 20
3892.546
 10
-33408.634
 20
3892.534
 10
-33409.644
 20
3892.459
 10
-33410.145
 20
3892.391
 10
-33426.645
 20
3892.391
 10
-33427.26
 20
3892.346
 10
-33428.491
 20
3892.332000000001
 10
-33429.721
 20
3892.394
 10
-33430.945
 20
3892.531
 10
-33432.158
 20
3892.744
 10
-33433.35500000001
 20
3893.03
 10
-33434.533
 20
3893.39
 10
-33435.686
 20
3893.821
 10
-33436.811
 20
3894.322000000001
 10
-33437.903
 20
3894.892
 10
-33438.958
 20
3895.527
 10
-33439.972
 20
3896.226
 10
-33440.94000000001
 20
3896.986
 10
-33441.861
 20
3897.805
 10
-33442.729
 20
3898.678
 10
-33443.542
 20
3899.603000000001
 10
-33444.296
 20
3900.576
 10
-33444.99
 20
3901.594
 10
-33445.548
 20
3902.532
 10
-33158.625
 20
3902.532
 10
-33158.492
 20
3900.543
 10
-33157.987
 20
3896.588
 10
-33157.245
 20
3892.672000000001
 10
-33156.268
 20
3888.807000000001
 10
-33155.059
 20
3885.008
 10
-33153.624
 20
3881.289000000001
 10
-33151.967
 20
3877.664
 10
-33150.094
 20
3874.145
 10
-33148.012
 20
3870.745
 10
-33145.729
 20
3867.477
 10
-33143.252
 20
3864.353
 10
-33140.592
 20
3861.384000000001
 10
-33137.758
 20
3858.581
 10
-33134.76
 20
3855.954
 10
-33133.184
 20
3854.732999999999
 10
-33090.684
 20
3854.732999999999
 10
-33090.18
 20
3854.694000000001
 10
-33089.167
 20
3854.679
 10
-33088.156
 20
3854.727
 10
-33087.15
 20
3854.837
 10
-33086.152
 20
3855.009000000001
 10
-33085.168
 20
3855.244000000001
 10
-33084.199
 20
3855.539
 10
-33083.25100000001
 20
3855.893
 10
-33082.327
 20
3856.306
 10
-33081.43
 20
3856.775000000001
 10
-33080.564
 20
3857.299000000001
 10
-33079.73200000001
 20
3857.876
 10
-33078.93700000001
 20
3858.503
 10
-33078.183
 20
3859.178
 10
-33077.473
 20
3859.899000000001
 10
-33076.808
 20
3860.663
 10
-33076.192
 20
3861.467000000001
 10
-33075.628
 20
3862.307000000001
 10
-33075.116
 20
3863.18
 10
-33074.66000000001
 20
3864.084
 10
-33074.261
 20
3865.014
 10
-33073.92
 20
3865.967
 10
-33073.639
 20
3866.940000000001
 10
-33073.419
 20
3867.928
 10
-33073.261
 20
3868.928
 10
-33073.165
 20
3869.936
 10
-33073.13200000001
 20
3870.947000000001
 10
-33073.16200000001
 20
3871.959
 10
-33073.254
 20
3872.967
 10
-33073.409
 20
3873.968
 10
-33073.62600000001
 20
3874.956
 10
-33073.904
 20
3875.93
 10
-33074.242
 20
3876.884
 10
-33074.638
 20
3877.816
 10
-33075.091
 20
3878.721
 10
-33075.6
 20
3879.595999999999
 10
-33076.162
 20
3880.438
 10
-33076.775
 20
3881.243
 10
-33077.437
 20
3882.009
 10
-33078.145
 20
3882.732
 10
-33078.897
 20
3883.41
 10
-33079.69
 20
3884.04
 10
-33080.52
 20
3884.62
 10
-33081.384
 20
3885.146
 10
-33082.28
 20
3885.618
 10
-33083.203
 20
3886.034
 10
-33084.15
 20
3886.392
 10
-33085.117
 20
3886.69
 10
-33086.101
 20
3886.927
 10
-33087.098
 20
3887.103000000001
 10
-33088.104
 20
3887.216
 10
-33089.115
 20
3887.267000000001
 10
-33090.127
 20
3887.255000000001
 10
-33091.13700000001
 20
3887.18
 10
-33091.638
 20
3887.112000000001
 10
-33108.138
 20
3887.112000000001
 10
-33108.752
 20
3887.067
 10
-33109.984
 20
3887.053
 10
-33111.214
 20
3887.115
 10
-33112.43700000001
 20
3887.252
 10
-33113.65
 20
3887.465
 10
-33114.848
 20
3887.751
 10
-33116.026
 20
3888.111
 10
-33117.179
 20
3888.542000000001
 10
-33118.304
 20
3889.043
 10
-33119.396
 20
3889.613
 10
-33120.451
 20
3890.248000000001
 10
-33121.464
 20
3890.947
 10
-33122.433
 20
3891.708
 10
-33123.35299999999
 20
3892.526
 10
-33124.222
 20
3893.399
 10
-33125.035
 20
3894.324000000001
 10
-33125.789
 20
3895.297
 10
-33126.482
 20
3896.315
 10
-33127.112
 20
3897.373
 10
-33127.675
 20
3898.469
 10
-33128.17
 20
3899.596
 10
-33128.594
 20
3900.752
 10
-33128.947
 20
3901.932
 10
-33129.087
 20
3902.532
 10
-33445.548
 20
3902.532
 10
-33445.576
 20
3902.58
 10
-32852.684
 20
3902.58
 10
-32852.552
 20
3900.591
 10
-32852.047
 20
3896.637000000001
 10
-32851.305
 20
3892.72
 10
-32850.328
 20
3888.855
 10
-32849.119
 20
3885.057000000001
 10
-32847.683
 20
3881.337999999999
 10
-32846.026
 20
3877.712000000001
 10
-32844.153
 20
3874.193
 10
-32842.07100000001
 20
3870.794
 10
-32839.788
 20
3867.526
 10
-32837.312
 20
3864.402000000001
 10
-32834.652
 20
3861.433
 10
-32831.818
 20
3858.629
 10
-32828.819
 20
3856.002
 10
-32827.244
 20
3854.782
 10
-32784.744
 20
3854.782
 10
-32784.239
 20
3854.743
 10
-32783.227
 20
3854.727
 10
-32782.216
 20
3854.775
 10
-32781.21
 20
3854.885
 10
-32780.212
 20
3855.058000000001
 10
-32779.227
 20
3855.292
 10
-32778.259
 20
3855.587
 10
-32777.311
 20
3855.942000000001
 10
-32776.386
 20
3856.354000000001
 10
-32775.489
 20
3856.823
 10
-32774.623
 20
3857.347
 10
-32773.791
 20
3857.924
 10
-32772.997
 20
3858.551
 10
-32772.243
 20
3859.227
 10
-32771.532
 20
3859.948
 10
-32770.868
 20
3860.712
 10
-32770.252
 20
3861.515
 10
-32769.68700000001
 20
3862.355
 10
-32769.176
 20
3863.229
 10
-32768.72
 20
3864.132
 10
-32768.32
 20
3865.063
 10
-32767.98
 20
3866.016
 10
-32767.699
 20
3866.988
 10
-32767.479
 20
3867.976
 10
-32767.32
 20
3868.976
 10
-32767.225
 20
3869.984
 10
-32767.192
 20
3870.996
 10
-32767.221
 20
3872.008
 10
-32767.314
 20
3873.016
 10
-32767.469
 20
3874.016
 10
-32767.686
 20
3875.005
 10
-32767.964
 20
3875.978
 10
-32768.301
 20
3876.933000000001
 10
-32768.697
 20
3877.864
 10
-32769.151
 20
3878.769000000001
 10
-32769.659
 20
3879.644000000001
 10
-32770.222
 20
3880.486
 10
-32770.835
 20
3881.292
 10
-32771.497
 20
3882.058
 10
-32772.205
 20
3882.781
 10
-32772.957
 20
3883.459000000001
 10
-32773.749
 20
3884.089
 10
-32774.579
 20
3884.668
 10
-32775.444
 20
3885.195
 10
-32776.339
 20
3885.667
 10
-32777.262
 20
3886.083
 10
-32778.209
 20
3886.44
 10
-32779.17700000001
 20
3886.738
 10
-32780.161
 20
3886.975000000001
 10
-32781.158
 20
3887.151
 10
-32782.164
 20
3887.265
 10
-32783.175
 20
3887.316
 10
-32784.18700000001
 20
3887.304
 10
-32785.196
 20
3887.229000000001
 10
-32785.698
 20
3887.16
 10
-32802.198
 20
3887.16
 10
-32802.81200000001
 20
3887.116000000001
 10
-32804.043
 20
3887.102
 10
-32805.273
 20
3887.164000000001
 10
-32806.49700000001
 20
3887.301
 10
-32807.71
 20
3887.513
 10
-32808.908
 20
3887.8
 10
-32810.085
 20
3888.159
 10
-32811.239
 20
3888.59
 10
-32812.364
 20
3889.092
 10
-32813.455
 20
3889.661
 10
-32814.51000000001
 20
3890.297
 10
-32815.524
 20
3890.996
 10
-32816.493
 20
3891.756
 10
-32817.413
 20
3892.574000000001
 10
-32818.281
 20
3893.448
 10
-32819.094
 20
3894.373
 10
-32819.849
 20
3895.346
 10
-32820.542
 20
3896.363
 10
-32821.171
 20
3897.422
 10
-32821.735
 20
3898.517
 10
-32822.229
 20
3899.645000000001
 10
-32822.654
 20
3900.801
 10
-32823.00700000001
 20
3901.98
 10
-32823.14700000001
 20
3902.58
 10
-33445.576
 20
3902.58
 10
-33445.619
 20
3902.652
 10
-33446.182
 20
3903.747000000001
 10
-33446.677
 20
3904.875
 10
-33447.102
 20
3906.031
 10
-33447.454
 20
3907.211
 10
-33447.594
 20
3907.81
 10
-33962.501
 20
3907.81
 10
-33966.897
 20
3910.648
 10
-32534.177
 20
3910.648
 10
-32534.044
 20
3908.659
 10
-32533.54
 20
3904.705
 10
-32532.797
 20
3900.788
 10
-32531.82
 20
3896.924000000001
 10
-32530.612
 20
3893.125
 10
-32529.176
 20
3889.406000000001
 10
-32527.519
 20
3885.78
 10
-32525.646
 20
3882.261
 10
-32523.564
 20
3878.862
 10
-32521.28100000001
 20
3875.594
 10
-32518.805
 20
3872.47
 10
-32516.145
 20
3869.500999999999
 10
-32513.311
 20
3866.698
 10
-32510.312
 20
3864.07
 10
-32508.737
 20
3862.85
 10
-32466.237
 20
3862.85
 10
-32465.73200000001
 20
3862.811
 10
-32464.72
 20
3862.795
 10
-32463.709
 20
3862.843
 10
-32462.702
 20
3862.953
 10
-32461.705
 20
3863.126
 10
-32460.72
 20
3863.36
 10
-32459.752
 20
3863.655
 10
-32458.803
 20
3864.01
 10
-32457.879
 20
3864.422000000001
 10
-32456.982
 20
3864.891
 10
-32456.116
 20
3865.416
 10
-32455.284
 20
3865.992
 10
-32454.49
 20
3866.62
 10
-32453.736
 20
3867.295
 10
-32453.025
 20
3868.015999999999
 10
-32452.361
 20
3868.78
 10
-32451.745
 20
3869.583
 10
-32451.18
 20
3870.423
 10
-32450.669
 20
3871.297
 10
-32450.212
 20
3872.2
 10
-32449.813
 20
3873.131
 10
-32449.472
 20
3874.084000000001
 10
-32449.19100000001
 20
3875.056
 10
-32448.971
 20
3876.045
 10
-32448.813
 20
3877.044
 10
-32448.717
 20
3878.052
 10
-32448.684
 20
3879.064000000001
 10
-32448.714
 20
3880.076
 10
-32448.807
 20
3881.084000000001
 10
-32448.962
 20
3882.084000000001
 10
-32449.179
 20
3883.073
 10
-32449.456
 20
3884.046
 10
-32449.794
 20
3885.001
 10
-32450.19
 20
3885.932
 10
-32450.644
 20
3886.837
 10
-32451.152
 20
3887.713
 10
-32451.714
 20
3888.554
 10
-32452.327
 20
3889.36
 10
-32452.989
 20
3890.126
 10
-32453.698
 20
3890.849
 10
-32454.45
 20
3891.527
 10
-32455.242
 20
3892.157
 10
-32456.072
 20
3892.736
 10
-32456.937
 20
3893.263000000001
 10
-32457.832
 20
3893.735
 10
-32458.755
 20
3894.151
 10
-32459.702
 20
3894.508
 10
-32460.67
 20
3894.806
 10
-32461.654
 20
3895.043
 10
-32462.651
 20
3895.219
 10
-32463.656
 20
3895.333
 10
-32464.667
 20
3895.384
 10
-32465.68
 20
3895.372
 10
-32466.689
 20
3895.297
 10
-32467.191
 20
3895.228
 10
-32483.69100000001
 20
3895.228
 10
-32484.305
 20
3895.184
 10
-32485.536
 20
3895.17
 10
-32486.766
 20
3895.232
 10
-32487.99
 20
3895.369
 10
-32489.203
 20
3895.581
 10
-32490.4
 20
3895.868
 10
-32491.578
 20
3896.227000000001
 10
-32492.73200000001
 20
3896.659000000001
 10
-32493.856
 20
3897.16
 10
-32494.948
 20
3897.729
 10
-32496.003
 20
3898.365
 10
-32497.01700000001
 20
3899.064000000001
 10
-32497.985
 20
3899.824
 10
-32498.906
 20
3900.642000000001
 10
-32499.774
 20
3901.515999999999
 10
-32500.587
 20
3902.440999999999
 10
-32500.732
 20
3902.628
 10
-32222.744
 20
3902.628
 10
-32222.611
 20
3900.64
 10
-32222.10700000001
 20
3896.685
 10
-32221.364
 20
3892.769000000001
 10
-32220.38700000001
 20
3888.904000000001
 10
-32219.179
 20
3885.105
 10
-32217.743
 20
3881.386
 10
-32216.086
 20
3877.761
 10
-32214.213
 20
3874.242
 10
-32212.131
 20
3870.842000000001
 10
-32209.848
 20
3867.574000000001
 10
-32207.372
 20
3864.45
 10
-32204.712
 20
3861.481
 10
-32201.877
 20
3858.678
 10
-32198.879
 20
3856.051
 10
-32197.303
 20
3854.83
 10
-32154.803
 20
3854.83
 10
-32154.299
 20
3854.791
 10
-32153.287
 20
3854.776
 10
-32152.276
 20
3854.823
 10
-32151.269
 20
3854.934
 10
-32150.272
 20
3855.106
 10
-32149.287
 20
3855.341
 10
-32148.319
 20
3855.636
 10
-32147.37
 20
3855.99
 10
-32146.446
 20
3856.403
 10
-32145.549
 20
3856.872000000001
 10
-32144.683
 20
3857.396
 10
-32143.851
 20
3857.973
 10
-32143.057
 20
3858.6
 10
-32142.303
 20
3859.275
 10
-32141.592
 20
3859.996
 10
-32140.92700000001
 20
3860.760000000001
 10
-32140.312
 20
3861.563
 10
-32139.747
 20
3862.404000000001
 10
-32139.235
 20
3863.277
 10
-32138.779
 20
3864.181
 10
-32138.38
 20
3865.111
 10
-32138.039
 20
3866.064
 10
-32137.758
 20
3867.037000000001
 10
-32137.538
 20
3868.025
 10
-32137.38
 20
3869.025
 10
-32137.284
 20
3870.032000000001
 10
-32137.251
 20
3871.044000000001
 10
-32137.281
 20
3872.056
 10
-32137.374
 20
3873.064
 10
-32137.529
 20
3874.064
 10
-32137.745
 20
3875.053
 10
-32138.023
 20
3876.027
 10
-32138.361
 20
3876.981
 10
-32138.757
 20
3877.913
 10
-32139.21
 20
3878.818
 10
-32139.719
 20
3879.692999999999
 10
-32140.28100000001
 20
3880.535
 10
-32140.894
 20
3881.34
 10
-32141.556
 20
3882.106
 10
-32142.265
 20
3882.829
 10
-32143.017
 20
3883.507
 10
-32143.809
 20
3884.137000000001
 10
-32144.639
 20
3884.716
 10
-32145.503
 20
3885.243
 10
-32146.399
 20
3885.715000000001
 10
-32147.322
 20
3886.131
 10
-32148.269
 20
3886.488
 10
-32149.236
 20
3886.786
 10
-32150.221
 20
3887.024
 10
-32151.217
 20
3887.2
 10
-32152.223
 20
3887.313000000001
 10
-32153.234
 20
3887.364
 10
-32154.247
 20
3887.352000000001
 10
-32155.256
 20
3887.277
 10
-32155.758
 20
3887.209000000001
 10
-32172.258
 20
3887.209000000001
 10
-32172.872
 20
3887.164000000001
 10
-32174.103
 20
3887.15
 10
-32175.333
 20
3887.212
 10
-32176.557
 20
3887.349
 10
-32177.77
 20
3887.562
 10
-32178.967
 20
3887.848
 10
-32180.145
 20
3888.208
 10
-32181.298
 20
3888.639
 10
-32182.423
 20
3889.14
 10
-32183.515
 20
3889.71
 10
-32184.57
 20
3890.345
 10
-32185.584
 20
3891.044
 10
-32186.55200000001
 20
3891.805
 10
-32187.473
 20
3892.623
 10
-32188.341
 20
3893.496
 10
-32189.154
 20
3894.421
 10
-32189.908
 20
3895.394000000001
 10
-32190.602
 20
3896.412
 10
-32191.231
 20
3897.47
 10
-32191.794
 20
3898.565
 10
-32192.289
 20
3899.693
 10
-32192.714
 20
3900.849
 10
-32193.066
 20
3902.029
 10
-32193.206
 20
3902.628
 10
-32500.732
 20
3902.628
 10
-32501.341
 20
3903.414
 10
-32502.035
 20
3904.432000000001
 10
-32502.664
 20
3905.49
 10
-32503.227
 20
3906.585000000001
 10
-32503.722
 20
3907.713
 10
-32504.147
 20
3908.869
 10
-32504.499
 20
3910.049000000001
 10
-32504.639
 20
3910.648
 10
-33966.897
 20
3910.648
 10
-33966.973
 20
3910.697000000001
 10
-31904.237
 20
3910.697000000001
 10
-31904.104
 20
3908.708
 10
-31903.599
 20
3904.754
 10
-31902.857
 20
3900.837
 10
-31901.88
 20
3896.972
 10
-31900.671
 20
3893.173
 10
-31899.236
 20
3889.454
 10
-31897.579
 20
3885.829000000001
 10
-31895.706
 20
3882.31
 10
-31893.624
 20
3878.91
 10
-31891.341
 20
3875.642000000001
 10
-31888.865
 20
3872.518
 10
-31886.204
 20
3869.549000000001
 10
-31883.37
 20
3866.746
 10
-31880.37200000001
 20
3864.119
 10
-31878.796
 20
3862.898
 10
-31836.296
 20
3862.898
 10
-31835.792
 20
3862.859
 10
-31834.779
 20
3862.844000000001
 10
-31833.768
 20
3862.892
 10
-31832.762
 20
3863.002
 10
-31831.765
 20
3863.175
 10
-31830.78
 20
3863.409
 10
-31829.811
 20
3863.704000000001
 10
-31828.863
 20
3864.058
 10
-31827.939
 20
3864.471
 10
-31827.042
 20
3864.94
 10
-31826.176
 20
3865.464000000001
 10
-31825.344
 20
3866.041
 10
-31824.549
 20
3866.668
 10
-31823.795
 20
3867.343
 10
-31823.085
 20
3868.064
 10
-31822.42
 20
3868.828
 10
-31821.804
 20
3869.632
 10
-31821.24
 20
3870.472
 10
-31820.728
 20
3871.345
 10
-31820.272
 20
3872.249
 10
-31819.873
 20
3873.179
 10
-31819.53200000001
 20
3874.132
 10
-31819.251
 20
3875.105
 10
-31819.031
 20
3876.093
 10
-31818.873
 20
3877.093
 10
-31818.777
 20
3878.101
 10
-31818.744
 20
3879.112
 10
-31818.774
 20
3880.124
 10
-31818.866
 20
3881.132
 10
-31819.021
 20
3882.132999999999
 10
-31819.238
 20
3883.121
 10
-31819.516
 20
3884.095
 10
-31819.854
 20
3885.049000000001
 10
-31820.25
 20
3885.981
 10
-31820.703
 20
3886.886
 10
-31821.212
 20
3887.761
 10
-31821.774
 20
3888.603
 10
-31822.387
 20
3889.408
 10
-31823.049
 20
3890.174
 10
-31823.757
 20
3890.897000000001
 10
-31824.509
 20
3891.574999999999
 10
-31825.302
 20
3892.205
 10
-31826.132
 20
3892.785
 10
-31826.996
 20
3893.311
 10
-31827.89200000001
 20
3893.783
 10
-31828.815
 20
3894.199
 10
-31829.76200000001
 20
3894.557000000001
 10
-31830.729
 20
3894.855000000001
 10
-31831.713
 20
3895.092
 10
-31832.71
 20
3895.268
 10
-31833.716
 20
3895.381
 10
-31834.727
 20
3895.432
 10
-31835.739
 20
3895.42
 10
-31836.749
 20
3895.345
 10
-31837.25
 20
3895.277
 10
-31853.75
 20
3895.277
 10
-31854.364
 20
3895.232
 10
-31855.596
 20
3895.218
 10
-31856.826
 20
3895.280000000001
 10
-31858.049
 20
3895.417
 10
-31859.262
 20
3895.63
 10
-31860.46
 20
3895.916
 10
-31861.638
 20
3896.276
 10
-31862.791
 20
3896.707000000001
 10
-31863.916
 20
3897.208
 10
-31865.008
 20
3897.778
 10
-31866.063
 20
3898.413
 10
-31867.076
 20
3899.113
 10
-31868.045
 20
3899.873
 10
-31868.965
 20
3900.691
 10
-31869.834
 20
3901.564
 10
-31870.647
 20
3902.489
 10
-31871.401
 20
3903.462000000001
 10
-31872.094
 20
3904.48
 10
-31872.724
 20
3905.538
 10
-31873.287
 20
3906.634
 10
-31873.782
 20
3907.761
 10
-31874.206
 20
3908.917
 10
-31874.559
 20
3910.097
 10
-31874.699
 20
3910.697000000001
 10
-33966.973
 20
3910.697000000001
 10
-33967.047
 20
3910.745
 10
-31598.29600000001
 20
3910.745
 10
-31598.164
 20
3908.756
 10
-31597.659
 20
3904.802
 10
-31596.917
 20
3900.885
 10
-31595.94
 20
3897.021
 10
-31594.731
 20
3893.222
 10
-31593.295
 20
3889.503
 10
-31591.638
 20
3885.877
 10
-31589.765
 20
3882.358
 10
-31587.683
 20
3878.959
 10
-31585.4
 20
3875.691
 10
-31582.924
 20
3872.567
 10
-31580.264
 20
3869.598
 10
-31577.43
 20
3866.794
 10
-31574.432
 20
3864.167
 10
-31572.856
 20
3862.947000000001
 10
-31530.356
 20
3862.947000000001
 10
-31529.851
 20
3862.908
 10
-31528.839
 20
3862.892
 10
-31527.828
 20
3862.94
 10
-31526.822
 20
3863.050000000001
 10
-31525.824
 20
3863.223
 10
-31524.839
 20
3863.457
 10
-31523.871
 20
3863.752
 10
-31522.923
 20
3864.107
 10
-31521.998
 20
3864.519000000001
 10
-31521.101
 20
3864.988
 10
-31520.235
 20
3865.512000000001
 10
-31519.403
 20
3866.089
 10
-31518.609
 20
3866.717
 10
-31517.855
 20
3867.392
 10
-31517.144
 20
3868.113
 10
-31516.48
 20
3868.877
 10
-31515.864
 20
3869.68
 10
-31515.299
 20
3870.52
 10
-31514.788
 20
3871.394
 10
-31514.332
 20
3872.297000000001
 10
-31513.932
 20
3873.228000000001
 10
-31513.592
 20
3874.181
 10
-31513.311
 20
3875.153
 10
-31513.091
 20
3876.141
 10
-31512.933
 20
3877.141
 10
-31512.837
 20
3878.149
 10
-31512.804
 20
3879.161
 10
-31512.833
 20
3880.173
 10
-31512.926
 20
3881.181
 10
-31513.081
 20
3882.181
 10
-31513.298
 20
3883.170000000001
 10
-31513.576
 20
3884.143
 10
-31513.913
 20
3885.098
 10
-31514.31
 20
3886.029
 10
-31514.763
 20
3886.934
 10
-31515.272
 20
3887.809
 10
-31515.834
 20
3888.651
 10
-31516.447
 20
3889.457
 10
-31517.109
 20
3890.223000000001
 10
-31517.817
 20
3890.946
 10
-31518.569
 20
3891.624
 10
-31519.361
 20
3892.254000000001
 10
-31520.191
 20
3892.833
 10
-31521.056
 20
3893.360000000001
 10
-31521.951
 20
3893.832000000001
 10
-31522.874
 20
3894.248000000001
 10
-31523.821
 20
3894.605
 10
-31524.789
 20
3894.903
 10
-31525.773
 20
3895.14
 10
-31526.77
 20
3895.316
 10
-31527.776
 20
3895.43
 10
-31528.787
 20
3895.481
 10
-31529.799
 20
3895.469
 10
-31530.808
 20
3895.394000000001
 10
-31531.31
 20
3895.325
 10
-31547.81
 20
3895.325
 10
-31548.424
 20
3895.281
 10
-31549.655
 20
3895.267
 10
-31550.885
 20
3895.329
 10
-31552.109
 20
3895.466
 10
-31553.322
 20
3895.678
 10
-31554.52
 20
3895.965
 10
-31555.697
 20
3896.324
 10
-31556.851
 20
3896.755
 10
-31557.976
 20
3897.257000000001
 10
-31559.067
 20
3897.826
 10
-31560.12200000001
 20
3898.462
 10
-31560.853
 20
3898.966
 10
-31279.789
 20
3898.966
 10
-31279.656
 20
3896.977000000001
 10
-31279.152
 20
3893.022999999999
 10
-31278.409
 20
3889.106
 10
-31277.432
 20
3885.242
 10
-31276.224
 20
3881.443
 10
-31274.788
 20
3877.724
 10
-31273.131
 20
3874.098
 10
-31271.258
 20
3870.579
 10
-31269.176
 20
3867.18
 10
-31266.893
 20
3863.912000000001
 10
-31264.417
 20
3860.788
 10
-31261.757
 20
3857.819000000001
 10
-31258.923
 20
3855.016
 10
-31255.924
 20
3852.389
 10
-31254.349
 20
3851.168
 10
-31211.849
 20
3851.168
 10
-31211.344
 20
3851.129
 10
-31210.332
 20
3851.114000000001
 10
-31209.321
 20
3851.161
 10
-31208.314
 20
3851.272
 10
-31207.317
 20
3851.444000000001
 10
-31206.332
 20
3851.678
 10
-31205.364
 20
3851.973
 10
-31204.416
 20
3852.328
 10
-31203.491
 20
3852.74
 10
-31202.594
 20
3853.21
 10
-31201.728
 20
3853.734000000001
 10
-31200.896
 20
3854.31
 10
-31200.102
 20
3854.938
 10
-31199.348
 20
3855.613
 10
-31198.637
 20
3856.334
 10
-31197.973
 20
3857.098
 10
-31197.357
 20
3857.901
 10
-31196.792
 20
3858.741
 10
-31196.281
 20
3859.615
 10
-31195.824
 20
3860.519
 10
-31195.425
 20
3861.449
 10
-31195.084
 20
3862.402
 10
-31194.803
 20
3863.375
 10
-31194.583
 20
3864.363
 10
-31194.425
 20
3865.363
 10
-31194.329
 20
3866.37
 10
-31194.29600000001
 20
3867.382
 10
-31194.326
 20
3868.394
 10
-31194.419
 20
3869.402
 10
-31194.574
 20
3870.402
 10
-31194.791
 20
3871.391
 10
-31195.068
 20
3872.365
 10
-31195.406
 20
3873.319000000001
 10
-31195.80200000001
 20
3874.25
 10
-31196.256
 20
3875.155
 10
-31196.764
 20
3876.031
 10
-31197.326
 20
3876.873
 10
-31197.94
 20
3877.678
 10
-31198.602
 20
3878.444
 10
-31199.31
 20
3879.167000000001
 10
-31200.062
 20
3879.844999999999
 10
-31200.854
 20
3880.475
 10
-31201.684
 20
3881.054000000001
 10
-31202.549
 20
3881.581
 10
-31203.444
 20
3882.053
 10
-31204.367
 20
3882.469
 10
-31205.314
 20
3882.826
 10
-31206.282
 20
3883.124
 10
-31207.266
 20
3883.362
 10
-31208.263
 20
3883.537
 10
-31209.268
 20
3883.651
 10
-31210.279
 20
3883.702
 10
-31211.292
 20
3883.69
 10
-31212.301
 20
3883.615
 10
-31212.803
 20
3883.546
 10
-31229.303
 20
3883.546
 10
-31229.917
 20
3883.502
 10
-31231.148
 20
3883.488
 10
-31232.378
 20
3883.550000000001
 10
-31233.602
 20
3883.687
 10
-31234.815
 20
3883.899
 10
-31236.012
 20
3884.186
 10
-31237.19
 20
3884.545
 10
-31238.344
 20
3884.977000000001
 10
-31239.468
 20
3885.478
 10
-31240.56
 20
3886.047
 10
-31241.615
 20
3886.683
 10
-31242.629
 20
3887.382
 10
-31243.598
 20
3888.142000000001
 10
-31244.518
 20
3888.961
 10
-31245.386
 20
3889.834
 10
-31246.199
 20
3890.759
 10
-31246.954
 20
3891.732000000001
 10
-31247.647
 20
3892.75
 10
-31248.276
 20
3893.808
 10
-31248.839
 20
3894.903
 10
-31249.334
 20
3896.031
 10
-31249.759
 20
3897.187
 10
-31250.112
 20
3898.367
 10
-31250.251
 20
3898.966
 10
-31560.853
 20
3898.966
 10
-31561.136
 20
3899.160999999999
 10
-31562.105
 20
3899.921
 10
-31563.025
 20
3900.739
 10
-31563.893
 20
3901.613
 10
-31564.706
 20
3902.538
 10
-31564.814
 20
3902.677
 10
-30973.803
 20
3902.677
 10
-30973.671
 20
3900.688
 10
-30973.166
 20
3896.734000000001
 10
-30972.424
 20
3892.817
 10
-30971.447
 20
3888.952000000001
 10
-30970.238
 20
3885.154000000001
 10
-30968.803
 20
3881.435
 10
-30967.145
 20
3877.809000000001
 10
-30965.273
 20
3874.29
 10
-30963.191
 20
3870.891
 10
-30960.908
 20
3867.623
 10
-30958.431
 20
3864.499
 10
-30955.771
 20
3861.530000000001
 10
-30952.937
 20
3858.726
 10
-30949.939
 20
3856.099
 10
-30948.363
 20
3854.878
 10
-30905.863
 20
3854.878
 10
-30905.359
 20
3854.839000000001
 10
-30904.346
 20
3854.824
 10
-30903.335
 20
3854.872
 10
-30902.329
 20
3854.982000000001
 10
-30901.331
 20
3855.155000000001
 10
-30900.347
 20
3855.389
 10
-30899.378
 20
3855.684
 10
-30898.43
 20
3856.038
 10
-30897.506
 20
3856.451
 10
-30896.609
 20
3856.92
 10
-30895.743
 20
3857.444
 10
-30894.911
 20
3858.021
 10
-30894.116
 20
3858.648
 10
-30893.362
 20
3859.324
 10
-30892.652
 20
3860.045
 10
-30891.987
 20
3860.808
 10
-30891.371
 20
3861.612
 10
-30890.807
 20
3862.452000000001
 10
-30890.295
 20
3863.326
 10
-30889.839
 20
3864.229
 10
-30889.44
 20
3865.159
 10
-30889.099
 20
3866.113
 10
-30888.818
 20
3867.085
 10
-30888.598
 20
3868.073
 10
-30888.44
 20
3869.073
 10
-30888.344
 20
3870.081
 10
-30888.311
 20
3871.093
 10
-30888.341
 20
3872.105
 10
-30888.433
 20
3873.113
 10
-30888.588
 20
3874.113
 10
-30888.805
 20
3875.102
 10
-30889.083
 20
3876.075
 10
-30889.42100000001
 20
3877.030000000001
 10
-30889.81700000001
 20
3877.961
 10
-30890.27
 20
3878.866
 10
-30890.779
 20
3879.741
 10
-30891.341
 20
3880.583
 10
-30891.954
 20
3881.389
 10
-30892.616
 20
3882.155
 10
-30893.324
 20
3882.878
 10
-30894.076
 20
3883.556
 10
-30894.869
 20
3884.185
 10
-30895.699
 20
3884.765
 10
-30896.563
 20
3885.292
 10
-30897.459
 20
3885.764
 10
-30898.382
 20
3886.179
 10
-30899.329
 20
3886.537
 10
-30900.296
 20
3886.835
 10
-30901.28
 20
3887.072
 10
-30902.277
 20
3887.248000000001
 10
-30903.283
 20
3887.362
 10
-30904.294
 20
3887.413
 10
-30905.306
 20
3887.401
 10
-30906.316
 20
3887.326
 10
-30906.81700000001
 20
3887.257
 10
-30923.317
 20
3887.257
 10
-30923.931
 20
3887.212
 10
-30925.163
 20
3887.199000000001
 10
-30926.393
 20
3887.260000000001
 10
-30927.616
 20
3887.398
 10
-30928.829
 20
3887.61
 10
-30930.027
 20
3887.897
 10
-30931.205
 20
3888.256
 10
-30932.358
 20
3888.687
 10
-30933.483
 20
3889.189
 10
-30934.575
 20
3889.758
 10
-30935.63
 20
3890.394
 10
-30936.643
 20
3891.093
 10
-30937.612
 20
3891.853000000001
 10
-30938.532
 20
3892.671
 10
-30939.401
 20
3893.544000000001
 10
-30940.213
 20
3894.469
 10
-30940.968
 20
3895.443
 10
-30941.661
 20
3896.460000000001
 10
-30942.291
 20
3897.519000000001
 10
-30942.854
 20
3898.614
 10
-30943.349
 20
3899.742000000001
 10
-30943.773
 20
3900.897
 10
-30944.126
 20
3902.077000000001
 10
-30944.266
 20
3902.677
 10
-31564.814
 20
3902.677
 10
-31565.461
 20
3903.511
 10
-31566.154
 20
3904.529000000001
 10
-31566.783
 20
3905.587
 10
-31567.347
 20
3906.682
 10
-31567.841
 20
3907.81
 10
-31568.266
 20
3908.966
 10
-31568.619
 20
3910.145
 10
-31568.759
 20
3910.745
 10
-30655.296
 20
3910.745
 10
-30655.164
 20
3908.756
 10
-30654.659
 20
3904.802
 10
-30653.917
 20
3900.885
 10
-30652.94
 20
3897.021
 10
-30651.731
 20
3893.222
 10
-30650.295
 20
3889.503
 10
-30648.638
 20
3885.877
 10
-30646.765
 20
3882.358
 10
-30644.683
 20
3878.959
 10
-30642.4
 20
3875.691
 10
-30639.924
 20
3872.567
 10
-30637.264
 20
3869.598
 10
-30634.43
 20
3866.794
 10
-30631.432
 20
3864.167
 10
-30629.856
 20
3862.947000000001
 10
-30587.356
 20
3862.947000000001
 10
-30586.851
 20
3862.908
 10
-30585.839
 20
3862.892
 10
-30584.828
 20
3862.94
 10
-30583.822
 20
3863.050000000001
 10
-30582.824
 20
3863.223
 10
-30581.839
 20
3863.457
 10
-30580.871
 20
3863.752
 10
-30579.923
 20
3864.107
 10
-30578.998
 20
3864.519000000001
 10
-30578.101
 20
3864.988
 10
-30577.235
 20
3865.512000000001
 10
-30576.403
 20
3866.089
 10
-30575.609
 20
3866.717
 10
-30574.855
 20
3867.392
 10
-30574.144
 20
3868.113
 10
-30573.48
 20
3868.877
 10
-30572.864
 20
3869.68
 10
-30572.299
 20
3870.52
 10
-30571.788
 20
3871.394
 10
-30571.332
 20
3872.297000000001
 10
-30570.932
 20
3873.228000000001
 10
-30570.592
 20
3874.181
 10
-30570.311
 20
3875.153
 10
-30570.091
 20
3876.141
 10
-30569.933
 20
3877.141
 10
-30569.837
 20
3878.149
 10
-30569.804
 20
3879.161
 10
-30569.833
 20
3880.173
 10
-30569.926
 20
3881.181
 10
-30570.081
 20
3882.181
 10
-30570.298
 20
3883.170000000001
 10
-30570.576
 20
3884.143
 10
-30570.913
 20
3885.098
 10
-30571.31
 20
3886.029
 10
-30571.763
 20
3886.934
 10
-30572.272
 20
3887.809
 10
-30572.834
 20
3888.651
 10
-30573.447
 20
3889.457
 10
-30574.109
 20
3890.223000000001
 10
-30574.817
 20
3890.946
 10
-30575.569
 20
3891.624
 10
-30576.361
 20
3892.254000000001
 10
-30577.191
 20
3892.833
 10
-30578.056
 20
3893.360000000001
 10
-30578.951
 20
3893.832000000001
 10
-30579.874
 20
3894.248000000001
 10
-30580.821
 20
3894.605
 10
-30581.789
 20
3894.903
 10
-30582.773
 20
3895.14
 10
-30583.77
 20
3895.316
 10
-30584.776
 20
3895.43
 10
-30585.787
 20
3895.481
 10
-30586.799
 20
3895.469
 10
-30587.808
 20
3895.394000000001
 10
-30588.31
 20
3895.325
 10
-30604.81
 20
3895.325
 10
-30605.424
 20
3895.281
 10
-30606.655
 20
3895.267
 10
-30607.885
 20
3895.329
 10
-30609.109
 20
3895.466
 10
-30610.322
 20
3895.678
 10
-30611.52
 20
3895.965
 10
-30612.697
 20
3896.324
 10
-30613.851
 20
3896.755
 10
-30614.976
 20
3897.257000000001
 10
-30616.067
 20
3897.826
 10
-30617.122
 20
3898.462
 10
-30618.136
 20
3899.160999999999
 10
-30619.105
 20
3899.921
 10
-30620.025
 20
3900.739
 10
-30620.893
 20
3901.613
 10
-30621.706
 20
3902.538
 10
-30622.461
 20
3903.511
 10
-30623.154
 20
3904.529000000001
 10
-30623.783
 20
3905.587
 10
-30624.347
 20
3906.682
 10
-30624.841
 20
3907.81
 10
-30625.266
 20
3908.966
 10
-30625.619
 20
3910.145
 10
-30625.759
 20
3910.745
 10
-33967.047
 20
3910.745
 10
-33967.123
 20
3910.794000000001
 10
-30349.356
 20
3910.794000000001
 10
-30349.223
 20
3908.805
 10
-30348.719
 20
3904.85
 10
-30347.976
 20
3900.934
 10
-30346.999
 20
3897.069000000001
 10
-30345.791
 20
3893.270000000001
 10
-30344.355
 20
3889.551
 10
-30342.698
 20
3885.926
 10
-30340.825
 20
3882.407
 10
-30338.743
 20
3879.007
 10
-30336.46
 20
3875.739
 10
-30333.984
 20
3872.615
 10
-30331.324
 20
3869.645999999999
 10
-30328.489
 20
3866.843
 10
-30325.491
 20
3864.216
 10
-30323.916
 20
3862.995
 10
-30281.416
 20
3862.995
 10
-30280.911
 20
3862.956
 10
-30279.899
 20
3862.941
 10
-30278.888
 20
3862.988
 10
-30277.881
 20
3863.099
 10
-30276.884
 20
3863.271
 10
-30275.899
 20
3863.506
 10
-30274.931
 20
3863.801
 10
-30273.982
 20
3864.155
 10
-30273.058
 20
3864.568
 10
-30272.161
 20
3865.037
 10
-30271.295
 20
3865.560999999999
 10
-30270.463
 20
3866.138
 10
-30269.669
 20
3866.765
 10
-30268.915
 20
3867.44
 10
-30268.204
 20
3868.161
 10
-30267.539
 20
3868.925
 10
-30266.924
 20
3869.728
 10
-30266.359
 20
3870.569000000001
 10
-30265.847
 20
3871.442
 10
-30265.391
 20
3872.346
 10
-30264.992
 20
3873.276
 10
-30264.651
 20
3874.229000000001
 10
-30264.37
 20
3875.202
 10
-30264.15
 20
3876.190000000001
 10
-30263.992
 20
3877.19
 10
-30263.896
 20
3878.198
 10
-30263.863
 20
3879.209
 10
-30263.893
 20
3880.221
 10
-30263.986
 20
3881.229000000001
 10
-30264.141
 20
3882.23
 10
-30264.357
 20
3883.218
 10
-30264.635
 20
3884.192
 10
-30264.973
 20
3885.146
 10
-30265.369
 20
3886.078
 10
-30265.823
 20
3886.983
 10
-30266.331
 20
3887.858
 10
-30266.893
 20
3888.7
 10
-30267.506
 20
3889.505000000001
 10
-30268.168
 20
3890.271
 10
-30268.877
 20
3890.994
 10
-30269.629
 20
3891.672
 10
-30270.421
 20
3892.302
 10
-30271.251
 20
3892.881
 10
-30272.115
 20
3893.408
 10
-30273.011
 20
3893.88
 10
-30273.934
 20
3894.296
 10
-30274.881
 20
3894.653
 10
-30275.848
 20
3894.951
 10
-30276.833
 20
3895.189000000001
 10
-30277.829
 20
3895.365
 10
-30278.835
 20
3895.478
 10
-30279.846
 20
3895.529000000001
 10
-30280.859
 20
3895.517
 10
-30281.868
 20
3895.442
 10
-30282.37
 20
3895.374
 10
-30298.87
 20
3895.374
 10
-30299.484
 20
3895.329
 10
-30300.715
 20
3895.315
 10
-30301.945
 20
3895.377
 10
-30303.169
 20
3895.514
 10
-30304.382
 20
3895.727
 10
-30305.579
 20
3896.013
 10
-30306.757
 20
3896.373
 10
-30307.911
 20
3896.804
 10
-30309.035
 20
3897.305
 10
-30310.127
 20
3897.875
 10
-30311.182
 20
3898.51
 10
-30311.915
 20
3899.015
 10
-30030.849
 20
3899.015
 10
-30030.716
 20
3897.026
 10
-30030.211
 20
3893.072
 10
-30029.469
 20
3889.155
 10
-30028.492
 20
3885.29
 10
-30027.283
 20
3881.491
 10
-30025.848
 20
3877.772
 10
-30024.191
 20
3874.147
 10
-30022.318
 20
3870.628
 10
-30020.236
 20
3867.228
 10
-30017.953
 20
3863.96
 10
-30015.47700000001
 20
3860.836
 10
-30012.817
 20
3857.867
 10
-30009.98200000001
 20
3855.064
 10
-30006.984
 20
3852.437
 10
-30005.408
 20
3851.216
 10
-29962.908
 20
3851.216
 10
-29962.404
 20
3851.177000000001
 10
-29961.391
 20
3851.162
 10
-29960.38
 20
3851.21
 10
-29959.374
 20
3851.320000000001
 10
-29958.377
 20
3851.493
 10
-29957.392
 20
3851.727
 10
-29956.423
 20
3852.022
 10
-29955.475
 20
3852.375999999999
 10
-29954.551
 20
3852.789000000001
 10
-29953.654
 20
3853.258
 10
-29952.788
 20
3853.782000000001
 10
-29951.956
 20
3854.359
 10
-29951.161
 20
3854.986
 10
-29950.407
 20
3855.662
 10
-29949.697
 20
3856.383
 10
-29949.032
 20
3857.146
 10
-29948.416
 20
3857.95
 10
-29947.852
 20
3858.79
 10
-29947.34
 20
3859.663
 10
-29946.884
 20
3860.567000000001
 10
-29946.485
 20
3861.497000000001
 10
-29946.144
 20
3862.45
 10
-29945.863
 20
3863.423
 10
-29945.643
 20
3864.411
 10
-29945.485
 20
3865.411
 10
-29945.389
 20
3866.419
 10
-29945.356
 20
3867.43
 10
-29945.386
 20
3868.442
 10
-29945.478
 20
3869.45
 10
-29945.633
 20
3870.451
 10
-29945.85
 20
3871.440000000001
 10
-29946.128
 20
3872.413
 10
-29946.466
 20
3873.367
 10
-29946.862
 20
3874.299
 10
-29947.315
 20
3875.204
 10
-29947.824
 20
3876.079
 10
-29948.386
 20
3876.921
 10
-29948.999
 20
3877.726
 10
-29949.661
 20
3878.492
 10
-29950.369
 20
3879.216
 10
-29951.121
 20
3879.893
 10
-29951.914
 20
3880.523
 10
-29952.744
 20
3881.103
 10
-29953.608
 20
3881.629
 10
-29954.504
 20
3882.102000000001
 10
-29955.42700000001
 20
3882.517000000001
 10
-29956.374
 20
3882.875
 10
-29957.341
 20
3883.173
 10
-29958.325
 20
3883.41
 10
-29959.322
 20
3883.586
 10
-29960.328
 20
3883.699
 10
-29961.339
 20
3883.75
 10
-29962.351
 20
3883.738
 10
-29963.361
 20
3883.664
 10
-29963.862
 20
3883.595
 10
-29980.362
 20
3883.595
 10
-29980.976
 20
3883.550000000001
 10
-29982.208
 20
3883.535999999999
 10
-29983.438
 20
3883.598
 10
-29984.661
 20
3883.736
 10
-29985.874
 20
3883.948
 10
-29987.072
 20
3884.234000000001
 10
-29988.25
 20
3884.594
 10
-29989.403
 20
3885.025
 10
-29990.528
 20
3885.526
 10
-29991.62
 20
3886.096
 10
-29992.675
 20
3886.731
 10
-29993.688
 20
3887.430999999999
 10
-29994.657
 20
3888.191
 10
-29995.577
 20
3889.009
 10
-29996.446
 20
3889.882
 10
-29997.259
 20
3890.807
 10
-29998.013
 20
3891.78
 10
-29998.706
 20
3892.798
 10
-29999.336
 20
3893.857
 10
-29999.899
 20
3894.952
 10
-30000.394
 20
3896.079
 10
-30000.818
 20
3897.235
 10
-30001.171
 20
3898.415
 10
-30001.311
 20
3899.015
 10
-30311.915
 20
3899.015
 10
-30312.196
 20
3899.209000000001
 10
-30313.164
 20
3899.97
 10
-30314.085
 20
3900.788
 10
-30314.953
 20
3901.661
 10
-30315.766
 20
3902.586
 10
-30316.52
 20
3903.559000000001
 10
-30317.214
 20
3904.577000000001
 10
-30317.843
 20
3905.635
 10
-30318.406
 20
3906.730000000001
 10
-30318.901
 20
3907.858
 10
-30319.326
 20
3909.014000000001
 10
-30319.678
 20
3910.194
 10
-30319.818
 20
3910.794000000001
 10
-33967.123
 20
3910.794000000001
 10
-33967.197
 20
3910.842
 10
-29719.416
 20
3910.842
 10
-29719.283
 20
3908.853
 10
-29718.778
 20
3904.899
 10
-29718.036
 20
3900.982
 10
-29717.059
 20
3897.117
 10
-29715.85
 20
3893.319
 10
-29714.415
 20
3889.6
 10
-29712.758
 20
3885.974
 10
-29710.885
 20
3882.455
 10
-29708.803
 20
3879.056
 10
-29706.52
 20
3875.788
 10
-29704.043
 20
3872.664
 10
-29701.383
 20
3869.695
 10
-29698.549
 20
3866.891
 10
-29695.551
 20
3864.264
 10
-29693.975
 20
3863.044000000001
 10
-29651.475
 20
3863.044000000001
 10
-29650.971
 20
3863.005000000001
 10
-29649.958
 20
3862.989000000001
 10
-29648.947
 20
3863.037000000001
 10
-29647.941
 20
3863.147
 10
-29646.943
 20
3863.32
 10
-29645.959
 20
3863.554
 10
-29644.99
 20
3863.849
 10
-29644.042
 20
3864.203
 10
-29643.118
 20
3864.616
 10
-29642.221
 20
3865.085
 10
-29641.355
 20
3865.609000000001
 10
-29640.523
 20
3866.186
 10
-29639.728
 20
3866.813
 10
-29638.974
 20
3867.489
 10
-29638.264
 20
3868.21
 10
-29637.599
 20
3868.973
 10
-29636.983
 20
3869.777
 10
-29636.419
 20
3870.617
 10
-29635.90700000001
 20
3871.491000000001
 10
-29635.451
 20
3872.394000000001
 10
-29635.05200000001
 20
3873.325
 10
-29634.711
 20
3874.278
 10
-29634.43
 20
3875.25
 10
-29634.21
 20
3876.238
 10
-29634.052
 20
3877.238
 10
-29633.956
 20
3878.246
 10
-29633.923
 20
3879.258
 10
-29633.953
 20
3880.27
 10
-29634.045
 20
3881.278
 10
-29634.2
 20
3882.278
 10
-29634.417
 20
3883.267
 10
-29634.695
 20
3884.24
 10
-29635.033
 20
3885.195
 10
-29635.429
 20
3886.126
 10
-29635.882
 20
3887.031
 10
-29636.391
 20
3887.906
 10
-29636.953
 20
3888.748000000001
 10
-29637.566
 20
3889.554
 10
-29638.228
 20
3890.320000000001
 10
-29638.936
 20
3891.043
 10
-29639.688
 20
3891.721
 10
-29640.481
 20
3892.35
 10
-29641.311
 20
3892.93
 10
-29642.175
 20
3893.457
 10
-29643.071
 20
3893.929
 10
-29643.994
 20
3894.344
 10
-29644.941
 20
3894.702
 10
-29645.908
 20
3895.0
 10
-29646.892
 20
3895.237
 10
-29647.889
 20
3895.413
 10
-29648.895
 20
3895.527
 10
-29649.90600000001
 20
3895.578
 10
-29650.918
 20
3895.566
 10
-29651.928
 20
3895.491
 10
-29652.429
 20
3895.422
 10
-29668.929
 20
3895.422
 10
-29669.543
 20
3895.377
 10
-29670.775
 20
3895.364
 10
-29672.005
 20
3895.426
 10
-29673.228
 20
3895.563
 10
-29674.441
 20
3895.775
 10
-29675.639
 20
3896.062
 10
-29676.817
 20
3896.421
 10
-29677.97
 20
3896.852000000001
 10
-29679.095
 20
3897.354000000001
 10
-29680.187
 20
3897.923
 10
-29681.242
 20
3898.559
 10
-29681.972
 20
3899.063
 10
-29400.908
 20
3899.063
 10
-29400.776
 20
3897.074
 10
-29400.271
 20
3893.12
 10
-29399.529
 20
3889.203
 10
-29398.55200000001
 20
3885.339
 10
-29397.343
 20
3881.540000000001
 10
-29395.908
 20
3877.821
 10
-29394.25
 20
3874.195
 10
-29392.377
 20
3870.676
 10
-29390.295
 20
3867.277
 10
-29388.012
 20
3864.009
 10
-29385.536
 20
3860.885000000001
 10
-29382.876
 20
3857.915999999999
 10
-29380.042
 20
3855.113
 10
-29377.044
 20
3852.485
 10
-29375.468
 20
3851.265
 10
-29332.968
 20
3851.265
 10
-29332.463
 20
3851.226
 10
-29331.451
 20
3851.21
 10
-29330.44
 20
3851.258
 10
-29329.434
 20
3851.368
 10
-29328.436
 20
3851.541
 10
-29327.451
 20
3851.775
 10
-29326.483
 20
3852.070000000001
 10
-29325.535
 20
3852.425
 10
-29324.61
 20
3852.837
 10
-29323.713
 20
3853.307
 10
-29322.847
 20
3853.830999999999
 10
-29322.015
 20
3854.407000000001
 10
-29321.221
 20
3855.035
 10
-29320.467
 20
3855.71
 10
-29319.756
 20
3856.431
 10
-29319.092
 20
3857.195
 10
-29318.476
 20
3857.998
 10
-29317.911
 20
3858.838
 10
-29317.4
 20
3859.712
 10
-29316.944
 20
3860.615
 10
-29316.544
 20
3861.546
 10
-29316.204
 20
3862.499000000001
 10
-29315.923
 20
3863.471
 10
-29315.703
 20
3864.460000000001
 10
-29315.545
 20
3865.459000000001
 10
-29315.449
 20
3866.467
 10
-29315.416
 20
3867.479
 10
-29315.446
 20
3868.491
 10
-29315.538
 20
3869.499000000001
 10
-29315.693
 20
3870.499
 10
-29315.91
 20
3871.488
 10
-29316.188
 20
3872.461
 10
-29316.525
 20
3873.416
 10
-29316.922
 20
3874.347
 10
-29317.375
 20
3875.252
 10
-29317.884
 20
3876.128
 10
-29318.446
 20
3876.97
 10
-29319.059
 20
3877.775000000001
 10
-29319.721
 20
3878.541
 10
-29320.429
 20
3879.264
 10
-29321.181
 20
3879.942
 10
-29321.973
 20
3880.572
 10
-29322.803
 20
3881.151
 10
-29323.668
 20
3881.678
 10
-29324.563
 20
3882.15
 10
-29325.486
 20
3882.566
 10
-29326.433
 20
3882.923
 10
-29327.401
 20
3883.221
 10
-29328.385
 20
3883.459000000001
 10
-29329.382
 20
3883.634
 10
-29330.388
 20
3883.748
 10
-29331.399
 20
3883.799000000001
 10
-29332.411
 20
3883.787
 10
-29333.421
 20
3883.712
 10
-29333.92200000001
 20
3883.643
 10
-29350.422
 20
3883.643
 10
-29351.036
 20
3883.599
 10
-29352.267
 20
3883.585
 10
-29353.49700000001
 20
3883.647
 10
-29354.721
 20
3883.784
 10
-29355.934
 20
3883.996
 10
-29357.132
 20
3884.283
 10
-29358.309
 20
3884.642
 10
-29359.463
 20
3885.074
 10
-29360.588
 20
3885.575
 10
-29361.68
 20
3886.144
 10
-29362.734
 20
3886.78
 10
-29363.748
 20
3887.479000000001
 10
-29364.717
 20
3888.239
 10
-29365.637
 20
3889.057000000001
 10
-29366.505
 20
3889.931
 10
-29367.318
 20
3890.856
 10
-29368.073
 20
3891.829000000001
 10
-29368.766
 20
3892.847000000001
 10
-29369.396
 20
3893.905
 10
-29369.959
 20
3895.0
 10
-29370.454
 20
3896.128
 10
-29370.878
 20
3897.284000000001
 10
-29371.231
 20
3898.464
 10
-29371.371
 20
3899.063
 10
-29681.972
 20
3899.063
 10
-29682.043
 20
3899.112
 10
-29094.968
 20
3899.112
 10
-29094.835
 20
3897.123
 10
-29094.331
 20
3893.169
 10
-29093.588
 20
3889.252
 10
-29092.611
 20
3885.387
 10
-29091.403
 20
3881.588
 10
-29089.967
 20
3877.869
 10
-29088.31
 20
3874.244
 10
-29086.437
 20
3870.725
 10
-29084.355
 20
3867.325
 10
-29082.072
 20
3864.057000000001
 10
-29079.596
 20
3860.933
 10
-29076.936
 20
3857.964000000001
 10
-29074.10200000001
 20
3855.161
 10
-29071.103
 20
3852.534
 10
-29069.528
 20
3851.313000000001
 10
-29027.028
 20
3851.313000000001
 10
-29026.523
 20
3851.274
 10
-29025.511
 20
3851.259000000001
 10
-29024.5
 20
3851.307000000001
 10
-29023.493
 20
3851.417
 10
-29022.496
 20
3851.59
 10
-29021.511
 20
3851.824
 10
-29020.543
 20
3852.119
 10
-29019.594
 20
3852.473
 10
-29018.67
 20
3852.886
 10
-29017.773
 20
3853.355
 10
-29016.90700000001
 20
3853.879000000001
 10
-29016.075
 20
3854.456
 10
-29015.28100000001
 20
3855.083
 10
-29014.527
 20
3855.759
 10
-29013.816
 20
3856.479
 10
-29013.152
 20
3857.243
 10
-29012.536
 20
3858.047
 10
-29011.971
 20
3858.887
 10
-29011.46
 20
3859.76
 10
-29011.003
 20
3860.664000000001
 10
-29010.604
 20
3861.594
 10
-29010.263
 20
3862.547
 10
-29009.982
 20
3863.52
 10
-29009.762
 20
3864.508
 10
-29009.604
 20
3865.508
 10
-29009.508
 20
3866.516
 10
-29009.475
 20
3867.527000000001
 10
-29009.505
 20
3868.539000000001
 10
-29009.598
 20
3869.547
 10
-29009.753
 20
3870.548
 10
-29009.97
 20
3871.536
 10
-29010.247
 20
3872.510000000001
 10
-29010.585
 20
3873.464000000001
 10
-29010.981
 20
3874.396
 10
-29011.435
 20
3875.301
 10
-29011.943
 20
3876.176
 10
-29012.505
 20
3877.018000000001
 10
-29013.118
 20
3877.823
 10
-29013.78
 20
3878.589
 10
-29014.489
 20
3879.312
 10
-29015.24100000001
 20
3879.99
 10
-29016.033
 20
3880.62
 10
-29016.863
 20
3881.2
 10
-29017.728
 20
3881.726
 10
-29018.623
 20
3882.198
 10
-29019.546
 20
3882.614
 10
-29020.493
 20
3882.972
 10
-29021.461
 20
3883.27
 10
-29022.445
 20
3883.507
 10
-29023.442
 20
3883.683
 10
-29024.447
 20
3883.796
 10
-29025.458
 20
3883.847
 10
-29026.471
 20
3883.835
 10
-29027.48
 20
3883.761
 10
-29027.982
 20
3883.692
 10
-29044.482
 20
3883.692
 10
-29045.096
 20
3883.647
 10
-29046.327
 20
3883.633
 10
-29047.557
 20
3883.695
 10
-29048.781
 20
3883.833
 10
-29049.994
 20
3884.045
 10
-29051.191
 20
3884.330999999999
 10
-29052.369
 20
3884.691
 10
-29053.523
 20
3885.122000000001
 10
-29054.647
 20
3885.623000000001
 10
-29055.739
 20
3886.193
 10
-29056.794
 20
3886.828
 10
-29057.808
 20
3887.528
 10
-29058.776
 20
3888.288
 10
-29059.697
 20
3889.106
 10
-29060.565
 20
3889.979
 10
-29061.378
 20
3890.904000000001
 10
-29062.132
 20
3891.877
 10
-29062.826
 20
3892.895
 10
-29063.455
 20
3893.953
 10
-29064.018
 20
3895.049
 10
-29064.513
 20
3896.176
 10
-29064.938
 20
3897.332
 10
-29065.29
 20
3898.512
 10
-29065.43
 20
3899.112
 10
-29682.043
 20
3899.112
 10
-29682.255
 20
3899.258
 10
-29683.224
 20
3900.018
 10
-29684.144
 20
3900.836
 10
-29685.013
 20
3901.71
 10
-29685.826
 20
3902.635
 10
-29686.58
 20
3903.608
 10
-29687.273
 20
3904.625
 10
-29687.903
 20
3905.684
 10
-29688.466
 20
3906.779
 10
-29688.642
 20
3907.18
 10
-28776.461
 20
3907.18
 10
-28776.328
 20
3905.191
 10
-28775.823
 20
3901.237
 10
-28775.081
 20
3897.32
 10
-28774.104
 20
3893.455
 10
-28772.895
 20
3889.656
 10
-28771.46
 20
3885.937
 10
-28769.803
 20
3882.312000000001
 10
-28767.93
 20
3878.793
 10
-28765.848
 20
3875.393000000001
 10
-28763.565
 20
3872.126
 10
-28761.089
 20
3869.001
 10
-28758.429
 20
3866.032
 10
-28755.594
 20
3863.229
 10
-28752.596
 20
3860.602
 10
-28751.02
 20
3859.381
 10
-28708.52
 20
3859.381
 10
-28708.016
 20
3859.342
 10
-28707.004
 20
3859.327
 10
-28705.992
 20
3859.375
 10
-28704.986
 20
3859.485
 10
-28703.989
 20
3859.658000000001
 10
-28703.004
 20
3859.892000000001
 10
-28702.035
 20
3860.187
 10
-28701.087
 20
3860.541
 10
-28700.16299999999
 20
3860.954
 10
-28699.266
 20
3861.423
 10
-28698.4
 20
3861.947
 10
-28697.568
 20
3862.524
 10
-28696.773
 20
3863.151
 10
-28696.019
 20
3863.827
 10
-28695.309
 20
3864.548
 10
-28694.644
 20
3865.311
 10
-28694.028
 20
3866.115
 10
-28693.464
 20
3866.955
 10
-28692.952
 20
3867.828
 10
-28692.496
 20
3868.732
 10
-28692.097
 20
3869.662
 10
-28691.756
 20
3870.616
 10
-28691.475
 20
3871.588
 10
-28691.255
 20
3872.576
 10
-28691.097
 20
3873.576
 10
-28691.001
 20
3874.584
 10
-28690.968
 20
3875.595
 10
-28690.998
 20
3876.607
 10
-28691.09
 20
3877.615
 10
-28691.245
 20
3878.616
 10
-28691.462
 20
3879.605
 10
-28691.74
 20
3880.578
 10
-28692.078
 20
3881.532
 10
-28692.474
 20
3882.464
 10
-28692.927
 20
3883.369
 10
-28693.436
 20
3884.244000000001
 10
-28693.998
 20
3885.086
 10
-28694.611
 20
3885.892000000001
 10
-28695.273
 20
3886.657000000001
 10
-28695.982
 20
3887.381
 10
-28696.733
 20
3888.058
 10
-28697.526
 20
3888.688000000001
 10
-28698.356
 20
3889.268
 10
-28699.22
 20
3889.795
 10
-28700.116
 20
3890.267
 10
-28701.039
 20
3890.682
 10
-28701.986
 20
3891.04
 10
-28702.953
 20
3891.338
 10
-28703.937
 20
3891.574999999999
 10
-28704.934
 20
3891.751
 10
-28705.94
 20
3891.864
 10
-28706.951
 20
3891.915
 10
-28707.963
 20
3891.903
 10
-28708.973
 20
3891.829000000001
 10
-28709.474
 20
3891.76
 10
-28725.974
 20
3891.76
 10
-28726.588
 20
3891.715
 10
-28727.82
 20
3891.701
 10
-28729.05
 20
3891.763
 10
-28730.273
 20
3891.901
 10
-28731.486
 20
3892.113
 10
-28732.684
 20
3892.399000000001
 10
-28733.862
 20
3892.759
 10
-28735.015
 20
3893.19
 10
-28736.14
 20
3893.691
 10
-28737.232
 20
3894.261
 10
-28738.287
 20
3894.896
 10
-28739.3
 20
3895.596
 10
-28740.269
 20
3896.356
 10
-28741.19
 20
3897.174000000001
 10
-28742.058
 20
3898.047
 10
-28742.871
 20
3898.972
 10
-28743.625
 20
3899.945000000001
 10
-28744.318
 20
3900.963
 10
-28744.948
 20
3902.022
 10
-28745.309
 20
3902.725
 10
-28453.863
 20
3902.725
 10
-28453.731
 20
3900.737
 10
-28453.226
 20
3896.782
 10
-28452.484
 20
3892.866
 10
-28451.506
 20
3889.001
 10
-28450.298
 20
3885.202000000001
 10
-28448.862
 20
3881.483
 10
-28447.205
 20
3877.858
 10
-28445.332
 20
3874.339000000001
 10
-28443.25
 20
3870.939000000001
 10
-28440.967
 20
3867.671
 10
-28438.491
 20
3864.547
 10
-28435.831
 20
3861.578
 10
-28432.99700000001
 20
3858.775
 10
-28429.998
 20
3856.148
 10
-28428.423
 20
3854.927
 10
-28385.923
 20
3854.927
 10
-28385.418
 20
3854.888
 10
-28384.406
 20
3854.873
 10
-28383.395
 20
3854.92
 10
-28382.389
 20
3855.031
 10
-28381.391
 20
3855.203
 10
-28380.406
 20
3855.438
 10
-28379.438
 20
3855.732
 10
-28378.49
 20
3856.087
 10
-28377.565
 20
3856.5
 10
-28376.668
 20
3856.969
 10
-28375.80200000001
 20
3857.493
 10
-28374.97
 20
3858.07
 10
-28374.176
 20
3858.697
 10
-28373.422
 20
3859.372
 10
-28372.711
 20
3860.093
 10
-28372.047
 20
3860.857
 10
-28371.431
 20
3861.66
 10
-28370.866
 20
3862.5
 10
-28370.355
 20
3863.374
 10
-28369.899
 20
3864.278
 10
-28369.499
 20
3865.208000000001
 10
-28369.159
 20
3866.161
 10
-28368.878
 20
3867.134
 10
-28368.658
 20
3868.122000000001
 10
-28368.499
 20
3869.122
 10
-28368.404
 20
3870.129000000001
 10
-28368.371
 20
3871.141
 10
-28368.4
 20
3872.153
 10
-28368.493
 20
3873.160999999999
 10
-28368.648
 20
3874.160999999999
 10
-28368.865
 20
3875.15
 10
-28369.143
 20
3876.124
 10
-28369.48
 20
3877.078
 10
-28369.876
 20
3878.009
 10
-28370.33
 20
3878.915
 10
-28370.838
 20
3879.79
 10
-28371.4
 20
3880.632
 10
-28372.014
 20
3881.437
 10
-28372.676
 20
3882.203
 10
-28373.384
 20
3882.926
 10
-28374.13600000001
 20
3883.604
 10
-28374.928
 20
3884.234000000001
 10
-28375.758
 20
3884.813000000001
 10
-28376.623
 20
3885.34
 10
-28377.518
 20
3885.812
 10
-28378.441
 20
3886.228
 10
-28379.388
 20
3886.585
 10
-28380.356
 20
3886.883
 10
-28381.34
 20
3887.121
 10
-28382.337
 20
3887.297
 10
-28383.34299999999
 20
3887.41
 10
-28384.354
 20
3887.461
 10
-28385.366
 20
3887.449
 10
-28386.375
 20
3887.374000000001
 10
-28386.877
 20
3887.306
 10
-28403.377
 20
3887.306
 10
-28403.991
 20
3887.261
 10
-28405.222
 20
3887.247000000001
 10
-28406.452
 20
3887.309000000001
 10
-28407.676
 20
3887.446
 10
-28408.889
 20
3887.659
 10
-28410.08700000001
 20
3887.945000000001
 10
-28411.264
 20
3888.305
 10
-28412.418
 20
3888.736
 10
-28413.543
 20
3889.237
 10
-28414.634
 20
3889.807000000001
 10
-28415.689
 20
3890.442
 10
-28416.703
 20
3891.141
 10
-28417.67200000001
 20
3891.901
 10
-28418.592
 20
3892.72
 10
-28419.46
 20
3893.593
 10
-28420.273
 20
3894.518
 10
-28421.028
 20
3895.491
 10
-28421.721
 20
3896.509
 10
-28422.35
 20
3897.567
 10
-28422.914
 20
3898.662
 10
-28423.408
 20
3899.79
 10
-28423.833
 20
3900.946
 10
-28424.186
 20
3902.126
 10
-28424.325
 20
3902.725
 10
-28745.309
 20
3902.725
 10
-28745.51100000001
 20
3903.117
 10
-28746.006
 20
3904.244
 10
-28746.431
 20
3905.4
 10
-28746.783
 20
3906.58
 10
-28746.923
 20
3907.18
 10
-29688.642
 20
3907.18
 10
-29688.961
 20
3907.907
 10
-29689.385
 20
3909.063000000001
 10
-29689.738
 20
3910.242
 10
-29689.867
 20
3910.794000000001
 10
-28135.356
 20
3910.794000000001
 10
-28135.223
 20
3908.805
 10
-28134.719
 20
3904.85
 10
-28133.976
 20
3900.934
 10
-28132.999
 20
3897.069000000001
 10
-28131.791
 20
3893.270000000001
 10
-28130.355
 20
3889.551
 10
-28128.69799999999
 20
3885.926
 10
-28126.825
 20
3882.407
 10
-28124.743
 20
3879.007
 10
-28122.46
 20
3875.739
 10
-28119.984
 20
3872.615
 10
-28117.324
 20
3869.645999999999
 10
-28114.489
 20
3866.843
 10
-28111.491
 20
3864.216
 10
-28109.916
 20
3862.995
 10
-28067.416
 20
3862.995
 10
-28066.911
 20
3862.956
 10
-28065.899
 20
3862.941
 10
-28064.888
 20
3862.988
 10
-28063.881
 20
3863.099
 10
-28062.884
 20
3863.271
 10
-28061.899
 20
3863.506
 10
-28060.931
 20
3863.801
 10
-28059.982
 20
3864.155
 10
-28059.058
 20
3864.568
 10
-28058.161
 20
3865.037
 10
-28057.295
 20
3865.560999999999
 10
-28056.463
 20
3866.138
 10
-28055.669
 20
3866.765
 10
-28054.915
 20
3867.44
 10
-28054.204
 20
3868.161
 10
-28053.539
 20
3868.925
 10
-28052.924
 20
3869.728
 10
-28052.359
 20
3870.569000000001
 10
-28051.847
 20
3871.442
 10
-28051.391
 20
3872.346
 10
-28050.992
 20
3873.276
 10
-28050.651
 20
3874.229000000001
 10
-28050.37
 20
3875.202
 10
-28050.15
 20
3876.190000000001
 10
-28049.992
 20
3877.19
 10
-28049.896
 20
3878.198
 10
-28049.863
 20
3879.209
 10
-28049.893
 20
3880.221
 10
-28049.986
 20
3881.229000000001
 10
-28050.141
 20
3882.23
 10
-28050.357
 20
3883.218
 10
-28050.635
 20
3884.192
 10
-28050.973
 20
3885.146
 10
-28051.369
 20
3886.078
 10
-28051.823
 20
3886.983
 10
-28052.331
 20
3887.858
 10
-28052.893
 20
3888.7
 10
-28053.506
 20
3889.505000000001
 10
-28054.168
 20
3890.271
 10
-28054.877
 20
3890.994
 10
-28055.629
 20
3891.672
 10
-28056.421
 20
3892.302
 10
-28057.251
 20
3892.881
 10
-28058.115
 20
3893.408
 10
-28059.011
 20
3893.88
 10
-28059.934
 20
3894.296
 10
-28060.881
 20
3894.653
 10
-28061.848
 20
3894.951
 10
-28062.833
 20
3895.189000000001
 10
-28063.829
 20
3895.365
 10
-28064.835
 20
3895.478
 10
-28065.846
 20
3895.529000000001
 10
-28066.859
 20
3895.517
 10
-28067.868
 20
3895.442
 10
-28068.37
 20
3895.374
 10
-28084.87
 20
3895.374
 10
-28085.484
 20
3895.329
 10
-28086.715
 20
3895.315
 10
-28087.945
 20
3895.377
 10
-28089.169
 20
3895.514
 10
-28090.382
 20
3895.727
 10
-28091.579
 20
3896.013
 10
-28092.757
 20
3896.373
 10
-28093.911
 20
3896.804
 10
-28095.035
 20
3897.305
 10
-28096.127
 20
3897.875
 10
-28097.182
 20
3898.51
 10
-28098.196
 20
3899.209000000001
 10
-28099.164
 20
3899.97
 10
-28100.085
 20
3900.788
 10
-28100.953
 20
3901.661
 10
-28101.766
 20
3902.586
 10
-28102.52
 20
3903.559000000001
 10
-28103.214
 20
3904.577000000001
 10
-28103.843
 20
3905.635
 10
-28104.40600000001
 20
3906.730000000001
 10
-28104.901
 20
3907.858
 10
-28105.326
 20
3909.014000000001
 10
-28105.678
 20
3910.194
 10
-28105.818
 20
3910.794000000001
 10
-29689.867
 20
3910.794000000001
 10
-29689.878
 20
3910.842
 10
-27829.416
 20
3910.842
 10
-27829.283
 20
3908.853
 10
-27828.778
 20
3904.899
 10
-27828.036
 20
3900.982
 10
-27827.059
 20
3897.117
 10
-27825.85
 20
3893.319
 10
-27824.415
 20
3889.6
 10
-27822.758
 20
3885.974
 10
-27820.885
 20
3882.455
 10
-27818.803
 20
3879.056
 10
-27816.52
 20
3875.788
 10
-27814.043
 20
3872.664
 10
-27811.383
 20
3869.695
 10
-27808.549
 20
3866.891
 10
-27805.551
 20
3864.264
 10
-27803.975
 20
3863.044000000001
 10
-27761.475
 20
3863.044000000001
 10
-27760.971
 20
3863.005000000001
 10
-27759.958
 20
3862.989000000001
 10
-27758.947
 20
3863.037000000001
 10
-27757.94100000001
 20
3863.147
 10
-27756.943
 20
3863.32
 10
-27755.959
 20
3863.554
 10
-27754.99
 20
3863.849
 10
-27754.042
 20
3864.203
 10
-27753.118
 20
3864.616
 10
-27752.221
 20
3865.085
 10
-27751.355
 20
3865.609000000001
 10
-27750.523
 20
3866.186
 10
-27749.728
 20
3866.813
 10
-27748.974
 20
3867.489
 10
-27748.264
 20
3868.21
 10
-27747.599
 20
3868.973
 10
-27746.983
 20
3869.777
 10
-27746.419
 20
3870.617
 10
-27745.907
 20
3871.491000000001
 10
-27745.451
 20
3872.394000000001
 10
-27745.05200000001
 20
3873.325
 10
-27744.711
 20
3874.278
 10
-27744.43
 20
3875.25
 10
-27744.21
 20
3876.238
 10
-27744.052
 20
3877.238
 10
-27743.956
 20
3878.246
 10
-27743.923
 20
3879.258
 10
-27743.953
 20
3880.27
 10
-27744.045
 20
3881.278
 10
-27744.2
 20
3882.278
 10
-27744.417
 20
3883.267
 10
-27744.695
 20
3884.24
 10
-27745.033
 20
3885.195
 10
-27745.429
 20
3886.126
 10
-27745.882
 20
3887.031
 10
-27746.391
 20
3887.906
 10
-27746.953
 20
3888.748000000001
 10
-27747.566
 20
3889.554
 10
-27748.228
 20
3890.320000000001
 10
-27748.936
 20
3891.043
 10
-27749.688
 20
3891.721
 10
-27750.481
 20
3892.35
 10
-27751.311
 20
3892.93
 10
-27752.175
 20
3893.457
 10
-27753.071
 20
3893.929
 10
-27753.994
 20
3894.344
 10
-27754.941
 20
3894.702
 10
-27755.908
 20
3895.0
 10
-27756.892
 20
3895.237
 10
-27757.889
 20
3895.413
 10
-27758.895
 20
3895.527
 10
-27759.906
 20
3895.578
 10
-27760.918
 20
3895.566
 10
-27761.928
 20
3895.491
 10
-27762.429
 20
3895.422
 10
-27778.929
 20
3895.422
 10
-27779.543
 20
3895.377
 10
-27780.775
 20
3895.364
 10
-27782.005
 20
3895.426
 10
-27783.228
 20
3895.563
 10
-27784.441
 20
3895.775
 10
-27785.639
 20
3896.062
 10
-27786.817
 20
3896.421
 10
-27787.97
 20
3896.852000000001
 10
-27789.095
 20
3897.354000000001
 10
-27790.187
 20
3897.923
 10
-27791.242
 20
3898.559
 10
-27791.972
 20
3899.063
 10
-27510.908
 20
3899.063
 10
-27510.776
 20
3897.074
 10
-27510.271
 20
3893.12
 10
-27509.529
 20
3889.203
 10
-27508.55200000001
 20
3885.339
 10
-27507.343
 20
3881.540000000001
 10
-27505.908
 20
3877.821
 10
-27504.25
 20
3874.195
 10
-27502.377
 20
3870.676
 10
-27500.295
 20
3867.277
 10
-27498.012
 20
3864.009
 10
-27495.536
 20
3860.885000000001
 10
-27492.876
 20
3857.915999999999
 10
-27490.042
 20
3855.113
 10
-27487.044
 20
3852.485
 10
-27485.468
 20
3851.265
 10
-27442.968
 20
3851.265
 10
-27442.463
 20
3851.226
 10
-27441.451
 20
3851.21
 10
-27440.44
 20
3851.258
 10
-27439.434
 20
3851.368
 10
-27438.436
 20
3851.541
 10
-27437.451
 20
3851.775
 10
-27436.483
 20
3852.070000000001
 10
-27435.535
 20
3852.425
 10
-27434.61
 20
3852.837
 10
-27433.713
 20
3853.307
 10
-27432.847
 20
3853.830999999999
 10
-27432.015
 20
3854.407000000001
 10
-27431.221
 20
3855.035
 10
-27430.467
 20
3855.71
 10
-27429.756
 20
3856.431
 10
-27429.092
 20
3857.195
 10
-27428.476
 20
3857.998
 10
-27427.911
 20
3858.838
 10
-27427.4
 20
3859.712
 10
-27426.944
 20
3860.615
 10
-27426.544
 20
3861.546
 10
-27426.204
 20
3862.499000000001
 10
-27425.923
 20
3863.471
 10
-27425.703
 20
3864.460000000001
 10
-27425.545
 20
3865.459000000001
 10
-27425.449
 20
3866.467
 10
-27425.416
 20
3867.479
 10
-27425.446
 20
3868.491
 10
-27425.538
 20
3869.499000000001
 10
-27425.693
 20
3870.499
 10
-27425.91
 20
3871.488
 10
-27426.188
 20
3872.461
 10
-27426.525
 20
3873.416
 10
-27426.922
 20
3874.347
 10
-27427.375
 20
3875.252
 10
-27427.884
 20
3876.128
 10
-27428.446
 20
3876.97
 10
-27429.059
 20
3877.775000000001
 10
-27429.721
 20
3878.541
 10
-27430.429
 20
3879.264
 10
-27431.181
 20
3879.942
 10
-27431.973
 20
3880.572
 10
-27432.803
 20
3881.151
 10
-27433.668
 20
3881.678
 10
-27434.563
 20
3882.15
 10
-27435.486
 20
3882.566
 10
-27436.433
 20
3882.923
 10
-27437.401
 20
3883.221
 10
-27438.385
 20
3883.459000000001
 10
-27439.382
 20
3883.634
 10
-27440.388
 20
3883.748
 10
-27441.399
 20
3883.799000000001
 10
-27442.411
 20
3883.787
 10
-27443.421
 20
3883.712
 10
-27443.922
 20
3883.643
 10
-27460.422
 20
3883.643
 10
-27461.036
 20
3883.599
 10
-27462.26700000001
 20
3883.585
 10
-27463.49700000001
 20
3883.647
 10
-27464.721
 20
3883.784
 10
-27465.934
 20
3883.996
 10
-27467.132
 20
3884.283
 10
-27468.309
 20
3884.642
 10
-27469.463
 20
3885.074
 10
-27470.588
 20
3885.575
 10
-27471.68
 20
3886.144
 10
-27472.734
 20
3886.78
 10
-27473.748
 20
3887.479000000001
 10
-27474.717
 20
3888.239
 10
-27475.637
 20
3889.057000000001
 10
-27476.505
 20
3889.931
 10
-27477.318
 20
3890.856
 10
-27478.073
 20
3891.829000000001
 10
-27478.766
 20
3892.847000000001
 10
-27479.396
 20
3893.905
 10
-27479.959
 20
3895.0
 10
-27480.454
 20
3896.128
 10
-27480.878
 20
3897.284000000001
 10
-27481.231
 20
3898.464
 10
-27481.371
 20
3899.063
 10
-27791.972
 20
3899.063
 10
-27792.255
 20
3899.258
 10
-27793.224
 20
3900.018
 10
-27794.144
 20
3900.836
 10
-27795.013
 20
3901.71
 10
-27795.826
 20
3902.635
 10
-27796.58
 20
3903.608
 10
-27797.273
 20
3904.625
 10
-27797.903
 20
3905.684
 10
-27798.466
 20
3906.779
 10
-27798.961
 20
3907.907
 10
-27799.385
 20
3909.063000000001
 10
-27799.738
 20
3910.242
 10
-27799.878
 20
3910.842
 10
-33967.197
 20
3910.842
 10
-33967.271
 20
3910.89
 10
-27199.475
 20
3910.89
 10
-27199.343
 20
3908.902
 10
-27198.838
 20
3904.947
 10
-27198.096
 20
3901.031
 10
-27197.119
 20
3897.166
 10
-27195.91
 20
3893.367
 10
-27194.474
 20
3889.648
 10
-27192.817
 20
3886.023
 10
-27190.944
 20
3882.504
 10
-27188.862
 20
3879.104
 10
-27186.579
 20
3875.835999999999
 10
-27184.103
 20
3872.712
 10
-27181.443
 20
3869.743
 10
-27178.609
 20
3866.940000000001
 10
-27175.61
 20
3864.313
 10
-27174.035
 20
3863.092
 10
-27131.535
 20
3863.092
 10
-27131.03
 20
3863.053
 10
-27130.018
 20
3863.038
 10
-27129.007
 20
3863.085
 10
-27128.001
 20
3863.196
 10
-27127.003
 20
3863.368
 10
-27126.018
 20
3863.603
 10
-27125.05
 20
3863.897
 10
-27124.102
 20
3864.252
 10
-27123.177
 20
3864.665
 10
-27122.28
 20
3865.134
 10
-27121.414
 20
3865.658
 10
-27120.582
 20
3866.235000000001
 10
-27119.788
 20
3866.862000000001
 10
-27119.034
 20
3867.537
 10
-27118.323
 20
3868.258
 10
-27117.659
 20
3869.022000000001
 10
-27117.043
 20
3869.825
 10
-27116.478
 20
3870.666
 10
-27115.967
 20
3871.539000000001
 10
-27115.511
 20
3872.443
 10
-27115.111
 20
3873.373
 10
-27114.771
 20
3874.326
 10
-27114.49
 20
3875.299
 10
-27114.27
 20
3876.287000000001
 10
-27114.111
 20
3877.287000000001
 10
-27114.016
 20
3878.294
 10
-27113.983
 20
3879.306
 10
-27114.012
 20
3880.318
 10
-27114.105
 20
3881.326
 10
-27114.26
 20
3882.326
 10
-27114.477
 20
3883.315000000001
 10
-27114.755
 20
3884.289000000001
 10
-27115.092
 20
3885.243
 10
-27115.488
 20
3886.175
 10
-27115.942
 20
3887.08
 10
-27116.45
 20
3887.955
 10
-27117.013
 20
3888.797
 10
-27117.626
 20
3889.602000000001
 10
-27118.288
 20
3890.368
 10
-27118.996
 20
3891.091
 10
-27119.748
 20
3891.769
 10
-27120.54
 20
3892.399000000001
 10
-27121.37
 20
3892.978
 10
-27122.235
 20
3893.505000000001
 10
-27123.13
 20
3893.977
 10
-27124.053
 20
3894.393
 10
-27125.0
 20
3894.75
 10
-27125.968
 20
3895.048
 10
-27126.952
 20
3895.286
 10
-27127.949
 20
3895.462
 10
-27128.955
 20
3895.575
 10
-27129.966
 20
3895.626
 10
-27130.978
 20
3895.614
 10
-27131.987
 20
3895.539
 10
-27132.489
 20
3895.471
 10
-27148.989
 20
3895.471
 10
-27149.603
 20
3895.426
 10
-27150.834
 20
3895.412
 10
-27152.064
 20
3895.474
 10
-27153.288
 20
3895.611
 10
-27154.501
 20
3895.824000000001
 10
-27155.699
 20
3896.11
 10
-27156.876
 20
3896.47
 10
-27158.03
 20
3896.901
 10
-27159.155
 20
3897.402000000001
 10
-27160.246
 20
3897.972
 10
-27161.301
 20
3898.607
 10
-27162.034
 20
3899.112
 10
-26880.968
 20
3899.112
 10
-26880.835
 20
3897.123
 10
-26880.331
 20
3893.169
 10
-26879.588
 20
3889.252
 10
-26878.611
 20
3885.387
 10
-26877.403
 20
3881.588
 10
-26875.967
 20
3877.869
 10
-26874.31
 20
3874.244
 10
-26872.437
 20
3870.725
 10
-26870.355
 20
3867.325
 10
-26868.072
 20
3864.057000000001
 10
-26865.596
 20
3860.933
 10
-26862.936
 20
3857.964000000001
 10
-26860.10200000001
 20
3855.161
 10
-26857.103
 20
3852.534
 10
-26855.528
 20
3851.313000000001
 10
-26813.028
 20
3851.313000000001
 10
-26812.523
 20
3851.274
 10
-26811.51100000001
 20
3851.259000000001
 10
-26810.5
 20
3851.307000000001
 10
-26809.493
 20
3851.417
 10
-26808.496
 20
3851.59
 10
-26807.511
 20
3851.824
 10
-26806.543
 20
3852.119
 10
-26805.594
 20
3852.473
 10
-26804.67
 20
3852.886
 10
-26803.773
 20
3853.355
 10
-26802.907
 20
3853.879000000001
 10
-26802.075
 20
3854.456
 10
-26801.28100000001
 20
3855.083
 10
-26800.527
 20
3855.759
 10
-26799.816
 20
3856.479
 10
-26799.152
 20
3857.243
 10
-26798.536
 20
3858.047
 10
-26797.971
 20
3858.887
 10
-26797.46
 20
3859.76
 10
-26797.003
 20
3860.664000000001
 10
-26796.604
 20
3861.594
 10
-26796.263
 20
3862.547
 10
-26795.982
 20
3863.52
 10
-26795.762
 20
3864.508
 10
-26795.604
 20
3865.508
 10
-26795.508
 20
3866.516
 10
-26795.475
 20
3867.527000000001
 10
-26795.505
 20
3868.539000000001
 10
-26795.598
 20
3869.547
 10
-26795.753
 20
3870.548
 10
-26795.97
 20
3871.536
 10
-26796.24700000001
 20
3872.510000000001
 10
-26796.585
 20
3873.464000000001
 10
-26796.981
 20
3874.396
 10
-26797.435
 20
3875.301
 10
-26797.943
 20
3876.176
 10
-26798.505
 20
3877.018000000001
 10
-26799.118
 20
3877.823
 10
-26799.78
 20
3878.589
 10
-26800.489
 20
3879.312
 10
-26801.241
 20
3879.99
 10
-26802.033
 20
3880.62
 10
-26802.863
 20
3881.2
 10
-26803.728
 20
3881.726
 10
-26804.623
 20
3882.198
 10
-26805.546
 20
3882.614
 10
-26806.493
 20
3882.972
 10
-26807.461
 20
3883.27
 10
-26808.445
 20
3883.507
 10
-26809.442
 20
3883.683
 10
-26810.447
 20
3883.796
 10
-26811.458
 20
3883.847
 10
-26812.471
 20
3883.835
 10
-26813.48
 20
3883.761
 10
-26813.982
 20
3883.692
 10
-26830.482
 20
3883.692
 10
-26831.096
 20
3883.647
 10
-26832.327
 20
3883.633
 10
-26833.557
 20
3883.695
 10
-26834.781
 20
3883.833
 10
-26835.994
 20
3884.045
 10
-26837.191
 20
3884.330999999999
 10
-26838.369
 20
3884.691
 10
-26839.523
 20
3885.122000000001
 10
-26840.647
 20
3885.623000000001
 10
-26841.739
 20
3886.193
 10
-26842.794
 20
3886.828
 10
-26843.808
 20
3887.528
 10
-26844.776
 20
3888.288
 10
-26845.697
 20
3889.106
 10
-26846.565
 20
3889.979
 10
-26847.378
 20
3890.904000000001
 10
-26848.132
 20
3891.877
 10
-26848.826
 20
3892.895
 10
-26849.455
 20
3893.953
 10
-26850.018
 20
3895.049
 10
-26850.513
 20
3896.176
 10
-26850.938
 20
3897.332
 10
-26851.29
 20
3898.512
 10
-26851.43
 20
3899.112
 10
-27162.034
 20
3899.112
 10
-27162.104
 20
3899.16
 10
-26575.028
 20
3899.16
 10
-26574.895
 20
3897.171
 10
-26574.39
 20
3893.217
 10
-26573.648
 20
3889.3
 10
-26572.671
 20
3885.436
 10
-26571.46200000001
 20
3881.637
 10
-26570.027
 20
3877.918
 10
-26568.37
 20
3874.292
 10
-26566.497
 20
3870.773
 10
-26564.415
 20
3867.374
 10
-26562.132
 20
3864.105999999999
 10
-26559.656
 20
3860.982
 10
-26556.995
 20
3858.013
 10
-26554.161
 20
3855.209000000001
 10
-26551.163
 20
3852.582
 10
-26549.587
 20
3851.362
 10
-26507.087
 20
3851.362
 10
-26506.583
 20
3851.323
 10
-26505.57
 20
3851.307000000001
 10
-26504.559
 20
3851.355
 10
-26503.553
 20
3851.465000000001
 10
-26502.556
 20
3851.638
 10
-26501.571
 20
3851.872
 10
-26500.602
 20
3852.167
 10
-26499.654
 20
3852.522
 10
-26498.73
 20
3852.934000000001
 10
-26497.833
 20
3853.403
 10
-26496.967
 20
3853.927
 10
-26496.135
 20
3854.504000000001
 10
-26495.34
 20
3855.132000000001
 10
-26494.586
 20
3855.807
 10
-26493.876
 20
3856.528
 10
-26493.211
 20
3857.292000000001
 10
-26492.595
 20
3858.095
 10
-26492.031
 20
3858.935000000001
 10
-26491.519
 20
3859.809000000001
 10
-26491.063
 20
3860.712
 10
-26490.664
 20
3861.643
 10
-26490.323
 20
3862.596
 10
-26490.042
 20
3863.568
 10
-26489.822
 20
3864.556
 10
-26489.664
 20
3865.556
 10
-26489.568
 20
3866.564
 10
-26489.535
 20
3867.576
 10
-26489.565
 20
3868.588
 10
-26489.657
 20
3869.596
 10
-26489.812
 20
3870.596
 10
-26490.029
 20
3871.585000000001
 10
-26490.307
 20
3872.558
 10
-26490.645
 20
3873.513
 10
-26491.041
 20
3874.444
 10
-26491.494
 20
3875.349
 10
-26492.003
 20
3876.224
 10
-26492.565
 20
3877.066
 10
-26493.178
 20
3877.872000000001
 10
-26493.84
 20
3878.638
 10
-26494.548
 20
3879.361
 10
-26495.3
 20
3880.039
 10
-26496.093
 20
3880.669000000001
 10
-26496.923
 20
3881.248
 10
-26497.787
 20
3881.775000000001
 10
-26498.683
 20
3882.247
 10
-26499.606
 20
3882.663
 10
-26500.553
 20
3883.02
 10
-26501.52
 20
3883.318
 10
-26502.504
 20
3883.555
 10
-26503.501
 20
3883.731
 10
-26504.507
 20
3883.845
 10
-26505.518
 20
3883.896
 10
-26506.53
 20
3883.884
 10
-26507.54
 20
3883.809
 10
-26508.041
 20
3883.739999999999
 10
-26524.541
 20
3883.739999999999
 10
-26525.155
 20
3883.696
 10
-26526.387
 20
3883.682
 10
-26527.617
 20
3883.744
 10
-26528.84
 20
3883.881
 10
-26530.053
 20
3884.093
 10
-26531.251
 20
3884.38
 10
-26532.429
 20
3884.739000000001
 10
-26533.582
 20
3885.17
 10
-26534.707
 20
3885.672
 10
-26535.799
 20
3886.241
 10
-26536.854
 20
3886.877
 10
-26537.867
 20
3887.576
 10
-26538.836
 20
3888.336
 10
-26539.756
 20
3889.154000000001
 10
-26540.625
 20
3890.028
 10
-26541.438
 20
3890.953000000001
 10
-26542.192
 20
3891.926
 10
-26542.885
 20
3892.944000000001
 10
-26543.515
 20
3894.002
 10
-26544.078
 20
3895.097000000001
 10
-26544.573
 20
3896.225
 10
-26544.99700000001
 20
3897.381
 10
-26545.35
 20
3898.56
 10
-26545.49
 20
3899.16
 10
-27162.104
 20
3899.16
 10
-27162.315
 20
3899.306
 10
-27163.284
 20
3900.066
 10
-27164.204
 20
3900.885
 10
-27165.072
 20
3901.758
 10
-27165.885
 20
3902.683000000001
 10
-27166.64
 20
3903.656
 10
-27167.333
 20
3904.674000000001
 10
-27167.962
 20
3905.732
 10
-27168.526
 20
3906.827000000001
 10
-27168.702
 20
3907.228
 10
-26256.52
 20
3907.228
 10
-26256.388
 20
3905.239
 10
-26255.883
 20
3901.285
 10
-26255.141
 20
3897.368
 10
-26254.164
 20
3893.504000000001
 10
-26252.955
 20
3889.705
 10
-26251.52
 20
3885.986
 10
-26249.862
 20
3882.36
 10
-26247.989
 20
3878.841
 10
-26245.908
 20
3875.442000000001
 10
-26243.624
 20
3872.174000000001
 10
-26241.148
 20
3869.05
 10
-26238.488
 20
3866.081
 10
-26235.654
 20
3863.278
 10
-26232.656
 20
3860.650000000001
 10
-26231.08
 20
3859.43
 10
-26188.58
 20
3859.43
 10
-26188.075
 20
3859.391
 10
-26187.063
 20
3859.376
 10
-26186.05200000001
 20
3859.422999999999
 10
-26185.046
 20
3859.534
 10
-26184.048
 20
3859.706
 10
-26183.063
 20
3859.94
 10
-26182.095
 20
3860.235
 10
-26181.147
 20
3860.590000000001
 10
-26180.222
 20
3861.002
 10
-26179.326
 20
3861.472000000001
 10
-26178.459
 20
3861.996
 10
-26177.628
 20
3862.572
 10
-26176.833
 20
3863.2
 10
-26176.079
 20
3863.875
 10
-26175.368
 20
3864.596
 10
-26174.704
 20
3865.360000000001
 10
-26174.088
 20
3866.163
 10
-26173.523
 20
3867.003
 10
-26173.012
 20
3867.877
 10
-26172.556
 20
3868.781
 10
-26172.156
 20
3869.711
 10
-26171.816
 20
3870.664
 10
-26171.535
 20
3871.637000000001
 10
-26171.315
 20
3872.625
 10
-26171.157
 20
3873.624
 10
-26171.061
 20
3874.632
 10
-26171.028
 20
3875.644000000001
 10
-26171.058
 20
3876.656
 10
-26171.15
 20
3877.664
 10
-26171.305
 20
3878.664
 10
-26171.522
 20
3879.653
 10
-26171.8
 20
3880.626
 10
-26172.137
 20
3881.581
 10
-26172.534
 20
3882.512000000001
 10
-26172.987
 20
3883.417
 10
-26173.496
 20
3884.292999999999
 10
-26174.058
 20
3885.135
 10
-26174.671
 20
3885.94
 10
-26175.333
 20
3886.706
 10
-26176.041
 20
3887.429
 10
-26176.793
 20
3888.107
 10
-26177.585
 20
3888.737000000001
 10
-26178.416
 20
3889.316
 10
-26179.28
 20
3889.843
 10
-26180.175
 20
3890.315000000001
 10
-26181.098
 20
3890.731
 10
-26182.045
 20
3891.088
 10
-26183.013
 20
3891.386
 10
-26183.997
 20
3891.624
 10
-26184.994
 20
3891.799000000001
 10
-26186.0
 20
3891.913
 10
-26187.011
 20
3891.964000000001
 10
-26188.023
 20
3891.952000000001
 10
-26189.033
 20
3891.877
 10
-26189.534
 20
3891.808000000001
 10
-26206.034
 20
3891.808000000001
 10
-26206.648
 20
3891.764
 10
-26207.879
 20
3891.75
 10
-26209.109
 20
3891.812
 10
-26210.333
 20
3891.949
 10
-26211.54600000001
 20
3892.161
 10
-26212.744
 20
3892.448
 10
-26213.922
 20
3892.807000000001
 10
-26215.075
 20
3893.239
 10
-26216.2
 20
3893.74
 10
-26217.292
 20
3894.309000000001
 10
-26218.346
 20
3894.945000000001
 10
-26219.36
 20
3895.644
 10
-26220.329
 20
3896.404
 10
-26221.249
 20
3897.222
 10
-26222.117
 20
3898.096
 10
-26222.93
 20
3899.021
 10
-26223.685
 20
3899.994
 10
-26224.378
 20
3901.012
 10
-26225.008
 20
3902.070000000001
 10
-26225.571
 20
3903.165
 10
-26226.06600000001
 20
3904.293
 10
-26226.49
 20
3905.449
 10
-26226.843
 20
3906.629
 10
-26226.983
 20
3907.228
 10
-27168.702
 20
3907.228
 10
-27169.02
 20
3907.955
 10
-27169.445
 20
3909.111
 10
-27169.798
 20
3910.291
 10
-27169.938
 20
3910.89
 10
-33967.271
 20
3910.89
 10
-33967.347
 20
3910.939000000001
 10
-25950.535
 20
3910.939000000001
 10
-25950.402
 20
3908.95
 10
-25949.898
 20
3904.996
 10
-25949.155
 20
3901.079
 10
-25948.178
 20
3897.214
 10
-25946.97
 20
3893.416
 10
-25945.534
 20
3889.697
 10
-25943.877
 20
3886.071
 10
-25942.004
 20
3882.552
 10
-25939.922
 20
3879.152
 10
-25937.639
 20
3875.885
 10
-25935.163
 20
3872.761
 10
-25932.503
 20
3869.791
 10
-25929.668
 20
3866.988
 10
-25926.67
 20
3864.361
 10
-25925.094
 20
3863.14
 10
-25882.594
 20
3863.14
 10
-25882.09
 20
3863.101
 10
-25881.078
 20
3863.086
 10
-25880.067
 20
3863.134
 10
-25879.06
 20
3863.244
 10
-25878.063
 20
3863.417
 10
-25877.078
 20
3863.651
 10
-25876.11
 20
3863.946
 10
-25875.161
 20
3864.3
 10
-25874.237
 20
3864.713
 10
-25873.34
 20
3865.182
 10
-25872.474
 20
3865.705999999999
 10
-25871.64200000001
 20
3866.283
 10
-25870.848
 20
3866.91
 10
-25870.094
 20
3867.586
 10
-25869.383
 20
3868.307
 10
-25868.718
 20
3869.07
 10
-25868.103
 20
3869.874
 10
-25867.538
 20
3870.714
 10
-25867.026
 20
3871.588
 10
-25866.57
 20
3872.491
 10
-25866.171
 20
3873.421
 10
-25865.83
 20
3874.375
 10
-25865.549
 20
3875.347
 10
-25865.329
 20
3876.335
 10
-25865.171
 20
3877.335
 10
-25865.075
 20
3878.343
 10
-25865.042
 20
3879.355
 10
-25865.072
 20
3880.367000000001
 10
-25865.165
 20
3881.375
 10
-25865.32
 20
3882.375000000001
 10
-25865.536
 20
3883.364
 10
-25865.814
 20
3884.337
 10
-25866.152
 20
3885.291
 10
-25866.548
 20
3886.223000000001
 10
-25867.001
 20
3887.128
 10
-25867.51
 20
3888.003
 10
-25868.072
 20
3888.845
 10
-25868.685
 20
3889.651
 10
-25869.347
 20
3890.416
 10
-25870.056
 20
3891.14
 10
-25870.808
 20
3891.818
 10
-25871.6
 20
3892.447
 10
-25872.43
 20
3893.027
 10
-25873.294
 20
3893.554
 10
-25874.19
 20
3894.026
 10
-25875.113
 20
3894.441
 10
-25876.06
 20
3894.799000000001
 10
-25877.027
 20
3895.097000000001
 10
-25878.012
 20
3895.334
 10
-25879.008
 20
3895.51
 10
-25880.014
 20
3895.624
 10
-25881.025
 20
3895.675
 10
-25882.038
 20
3895.663000000001
 10
-25883.04700000001
 20
3895.588
 10
-25883.549
 20
3895.519
 10
-25900.049
 20
3895.519
 10
-25900.663
 20
3895.474
 10
-25901.894
 20
3895.461
 10
-25903.124
 20
3895.522
 10
-25904.348
 20
3895.66
 10
-25905.561
 20
3895.872000000001
 10
-25906.758
 20
3896.159
 10
-25907.936
 20
3896.518
 10
-25909.089
 20
3896.949
 10
-25910.214
 20
3897.451
 10
-25911.306
 20
3898.020000000001
 10
-25912.361
 20
3898.656
 10
-25913.092
 20
3899.16
 10
-25632.028
 20
3899.16
 10
-25631.895
 20
3897.171
 10
-25631.39
 20
3893.217
 10
-25630.648
 20
3889.3
 10
-25629.671
 20
3885.436
 10
-25628.462
 20
3881.637
 10
-25627.027
 20
3877.918
 10
-25625.37
 20
3874.292
 10
-25623.497
 20
3870.773
 10
-25621.415
 20
3867.374
 10
-25619.132
 20
3864.105999999999
 10
-25616.656
 20
3860.982
 10
-25613.995
 20
3858.013
 10
-25611.161
 20
3855.209000000001
 10
-25608.163
 20
3852.582
 10
-25606.587
 20
3851.362
 10
-25564.087
 20
3851.362
 10
-25563.583
 20
3851.323
 10
-25562.57
 20
3851.307000000001
 10
-25561.559
 20
3851.355
 10
-25560.553
 20
3851.465000000001
 10
-25559.556
 20
3851.638
 10
-25558.571
 20
3851.872
 10
-25557.602
 20
3852.167
 10
-25556.654
 20
3852.522
 10
-25555.73
 20
3852.934000000001
 10
-25554.833
 20
3853.403
 10
-25553.967
 20
3853.927
 10
-25553.135
 20
3854.504000000001
 10
-25552.34
 20
3855.132000000001
 10
-25551.586
 20
3855.807
 10
-25550.876
 20
3856.528
 10
-25550.211
 20
3857.292000000001
 10
-25549.595
 20
3858.095
 10
-25549.031
 20
3858.935000000001
 10
-25548.519
 20
3859.809000000001
 10
-25548.063
 20
3860.712
 10
-25547.664
 20
3861.643
 10
-25547.323
 20
3862.596
 10
-25547.042
 20
3863.568
 10
-25546.822
 20
3864.556
 10
-25546.664
 20
3865.556
 10
-25546.568
 20
3866.564
 10
-25546.535
 20
3867.576
 10
-25546.565
 20
3868.588
 10
-25546.65700000001
 20
3869.596
 10
-25546.812
 20
3870.596
 10
-25547.029
 20
3871.585000000001
 10
-25547.307
 20
3872.558
 10
-25547.645
 20
3873.513
 10
-25548.041
 20
3874.444
 10
-25548.494
 20
3875.349
 10
-25549.003
 20
3876.224
 10
-25549.565
 20
3877.066
 10
-25550.178
 20
3877.872000000001
 10
-25550.84
 20
3878.638
 10
-25551.548
 20
3879.361
 10
-25552.3
 20
3880.039
 10
-25553.093
 20
3880.669000000001
 10
-25553.923
 20
3881.248
 10
-25554.787
 20
3881.775000000001
 10
-25555.683
 20
3882.247
 10
-25556.606
 20
3882.663
 10
-25557.553
 20
3883.02
 10
-25558.52
 20
3883.318
 10
-25559.504
 20
3883.555
 10
-25560.501
 20
3883.731
 10
-25561.507
 20
3883.845
 10
-25562.518
 20
3883.896
 10
-25563.53
 20
3883.884
 10
-25564.54
 20
3883.809
 10
-25565.041
 20
3883.739999999999
 10
-25581.541
 20
3883.739999999999
 10
-25582.155
 20
3883.696
 10
-25583.387
 20
3883.682
 10
-25584.617
 20
3883.744
 10
-25585.84
 20
3883.881
 10
-25587.053
 20
3884.093
 10
-25588.251
 20
3884.38
 10
-25589.429
 20
3884.739000000001
 10
-25590.582
 20
3885.17
 10
-25591.707
 20
3885.672
 10
-25592.799
 20
3886.241
 10
-25593.854
 20
3886.877
 10
-25594.867
 20
3887.576
 10
-25595.836
 20
3888.336
 10
-25596.756
 20
3889.154000000001
 10
-25597.625
 20
3890.028
 10
-25598.438
 20
3890.953000000001
 10
-25599.192
 20
3891.926
 10
-25599.885
 20
3892.944000000001
 10
-25600.515
 20
3894.002
 10
-25601.078
 20
3895.097000000001
 10
-25601.573
 20
3896.225
 10
-25601.997
 20
3897.381
 10
-25602.35
 20
3898.56
 10
-25602.49
 20
3899.16
 10
-25913.092
 20
3899.16
 10
-25913.163
 20
3899.209000000001
 10
-25326.087
 20
3899.209000000001
 10
-25325.955
 20
3897.22
 10
-25325.45
 20
3893.265
 10
-25324.708
 20
3889.349
 10
-25323.731
 20
3885.484
 10
-25322.522
 20
3881.685
 10
-25321.086
 20
3877.966
 10
-25319.429
 20
3874.341
 10
-25317.556
 20
3870.822
 10
-25315.474
 20
3867.422
 10
-25313.191
 20
3864.154000000001
 10
-25310.715
 20
3861.03
 10
-25308.055
 20
3858.061
 10
-25305.221
 20
3855.258
 10
-25302.223
 20
3852.631
 10
-25300.647
 20
3851.41
 10
-25258.147
 20
3851.41
 10
-25257.64200000001
 20
3851.371
 10
-25256.63
 20
3851.356
 10
-25255.619
 20
3851.404000000001
 10
-25254.613
 20
3851.514
 10
-25253.615
 20
3851.686
 10
-25252.63
 20
3851.921
 10
-25251.662
 20
3852.216
 10
-25250.714
 20
3852.57
 10
-25249.789
 20
3852.983
 10
-25248.892
 20
3853.452
 10
-25248.026
 20
3853.975999999999
 10
-25247.194
 20
3854.553
 10
-25246.4
 20
3855.18
 10
-25245.646
 20
3855.855
 10
-25244.935
 20
3856.576
 10
-25244.271
 20
3857.34
 10
-25243.655
 20
3858.144
 10
-25243.09
 20
3858.984
 10
-25242.579
 20
3859.857
 10
-25242.123
 20
3860.761
 10
-25241.723
 20
3861.691
 10
-25241.383
 20
3862.644
 10
-25241.102
 20
3863.617
 10
-25240.882
 20
3864.605
 10
-25240.724
 20
3865.605
 10
-25240.628
 20
3866.613
 10
-25240.595
 20
3867.624
 10
-25240.624
 20
3868.636
 10
-25240.717
 20
3869.644
 10
-25240.872
 20
3870.645000000001
 10
-25241.089
 20
3871.633
 10
-25241.367
 20
3872.607
 10
-25241.704
 20
3873.561
 10
-25242.101
 20
3874.493000000001
 10
-25242.554
 20
3875.398
 10
-25243.063
 20
3876.273
 10
-25243.625
 20
3877.115
 10
-25244.238
 20
3877.920000000001
 10
-25244.9
 20
3878.686
 10
-25245.608
 20
3879.409000000001
 10
-25246.36
 20
3880.087000000001
 10
-25247.152
 20
3880.717
 10
-25247.98200000001
 20
3881.297
 10
-25248.847
 20
3881.823
 10
-25249.742
 20
3882.295
 10
-25250.665
 20
3882.711
 10
-25251.612
 20
3883.069000000001
 10
-25252.58
 20
3883.367000000001
 10
-25253.564
 20
3883.604
 10
-25254.561
 20
3883.78
 10
-25255.567
 20
3883.893
 10
-25256.578
 20
3883.944000000001
 10
-25257.59
 20
3883.932
 10
-25258.599
 20
3883.857
 10
-25259.101
 20
3883.789
 10
-25275.601
 20
3883.789
 10
-25276.215
 20
3883.744
 10
-25277.446
 20
3883.73
 10
-25278.676
 20
3883.792
 10
-25279.9
 20
3883.929
 10
-25281.113
 20
3884.142000000001
 10
-25282.311
 20
3884.428
 10
-25283.488
 20
3884.788
 10
-25284.64200000001
 20
3885.219
 10
-25285.767
 20
3885.72
 10
-25286.858
 20
3886.290000000001
 10
-25287.913
 20
3886.925
 10
-25288.927
 20
3887.624
 10
-25289.896
 20
3888.385
 10
-25290.816
 20
3889.203
 10
-25291.684
 20
3890.076
 10
-25292.497
 20
3891.001
 10
-25293.252
 20
3891.974000000001
 10
-25293.945
 20
3892.992
 10
-25294.574
 20
3894.05
 10
-25295.138
 20
3895.146
 10
-25295.632
 20
3896.273
 10
-25296.057
 20
3897.429000000001
 10
-25296.41
 20
3898.609
 10
-25296.55
 20
3899.209000000001
 10
-25913.163
 20
3899.209000000001
 10
-25913.375
 20
3899.355
 10
-25914.343
 20
3900.114999999999
 10
-25915.264
 20
3900.933
 10
-25916.132
 20
3901.806
 10
-25916.945
 20
3902.731
 10
-25917.699
 20
3903.705
 10
-25918.393
 20
3904.722000000001
 10
-25919.022
 20
3905.781000000001
 10
-25919.585
 20
3906.876
 10
-25919.76100000001
 20
3907.277
 10
-25007.58
 20
3907.277
 10
-25007.447
 20
3905.288
 10
-25006.943
 20
3901.334000000001
 10
-25006.2
 20
3897.417
 10
-25005.223
 20
3893.552000000001
 10
-25004.015
 20
3889.753
 10
-25002.579
 20
3886.034
 10
-25000.922
 20
3882.409000000001
 10
-24999.049
 20
3878.89
 10
-24996.967
 20
3875.49
 10
-24994.684
 20
3872.222
 10
-24992.208
 20
3869.098000000001
 10
-24989.548
 20
3866.129
 10
-24986.714
 20
3863.326
 10
-24983.715
 20
3860.699
 10
-24982.14
 20
3859.478
 10
-24939.64
 20
3859.478
 10
-24939.135
 20
3859.439
 10
-24938.123
 20
3859.424
 10
-24937.112
 20
3859.472
 10
-24936.105
 20
3859.582000000001
 10
-24935.108
 20
3859.755000000001
 10
-24934.123
 20
3859.989
 10
-24933.155
 20
3860.284
 10
-24932.207
 20
3860.638
 10
-24931.28200000001
 20
3861.051
 10
-24930.385
 20
3861.52
 10
-24929.519
 20
3862.044
 10
-24928.687
 20
3862.621
 10
-24927.893
 20
3863.248
 10
-24927.139
 20
3863.924000000001
 10
-24926.428
 20
3864.644000000001
 10
-24925.764
 20
3865.408
 10
-24925.148
 20
3866.212
 10
-24924.583
 20
3867.052000000001
 10
-24924.072
 20
3867.925000000001
 10
-24923.615
 20
3868.829
 10
-24923.216
 20
3869.759
 10
-24922.875
 20
3870.712000000001
 10
-24922.594
 20
3871.685
 10
-24922.374
 20
3872.673
 10
-24922.216
 20
3873.673
 10
-24922.12
 20
3874.681
 10
-24922.087
 20
3875.692
 10
-24922.117
 20
3876.704
 10
-24922.21
 20
3877.712000000001
 10
-24922.365
 20
3878.713
 10
-24922.582
 20
3879.700999999999
 10
-24922.859
 20
3880.675
 10
-24923.197
 20
3881.629
 10
-24923.593
 20
3882.561
 10
-24924.047
 20
3883.466
 10
-24924.555
 20
3884.341
 10
-24925.117
 20
3885.183
 10
-24925.73
 20
3885.988
 10
-24926.393
 20
3886.754000000001
 10
-24927.101
 20
3887.477
 10
-24927.853
 20
3888.155000000001
 10
-24928.645
 20
3888.785
 10
-24929.475
 20
3889.365
 10
-24930.34
 20
3889.891
 10
-24931.235
 20
3890.364
 10
-24932.158
 20
3890.779000000001
 10
-24933.105
 20
3891.137
 10
-24934.073
 20
3891.435
 10
-24935.057
 20
3891.672
 10
-24936.054
 20
3891.848
 10
-24937.059
 20
3891.961
 10
-24938.07
 20
3892.012000000001
 10
-24939.083
 20
3892.0
 10
-24940.092
 20
3891.926
 10
-24940.594
 20
3891.857
 10
-24957.094
 20
3891.857
 10
-24957.708
 20
3891.812
 10
-24958.939
 20
3891.798
 10
-24960.169
 20
3891.860000000001
 10
-24961.393
 20
3891.998
 10
-24962.606
 20
3892.21
 10
-24963.803
 20
3892.496
 10
-24964.981
 20
3892.856
 10
-24966.135
 20
3893.287
 10
-24967.259
 20
3893.788
 10
-24968.351
 20
3894.358
 10
-24969.406
 20
3894.993
 10
-24970.42
 20
3895.693
 10
-24971.389
 20
3896.453000000001
 10
-24972.309
 20
3897.271
 10
-24973.177
 20
3898.144000000001
 10
-24973.99
 20
3899.069000000001
 10
-24974.136
 20
3899.257
 10
-24696.147
 20
3899.257
 10
-24696.014
 20
3897.268
 10
-24695.51
 20
3893.314
 10
-24694.767
 20
3889.397000000001
 10
-24693.79
 20
3885.532
 10
-24692.582
 20
3881.734
 10
-24691.146
 20
3878.015
 10
-24689.489
 20
3874.389
 10
-24687.616
 20
3870.87
 10
-24685.534
 20
3867.471
 10
-24683.251
 20
3864.203
 10
-24680.775
 20
3861.079
 10
-24678.115
 20
3858.11
 10
-24675.28
 20
3855.306
 10
-24672.282
 20
3852.679
 10
-24670.707
 20
3851.459000000001
 10
-24628.207
 20
3851.459000000001
 10
-24627.702
 20
3851.42
 10
-24626.69
 20
3851.404000000001
 10
-24625.679
 20
3851.452
 10
-24624.672
 20
3851.562
 10
-24623.675
 20
3851.735
 10
-24622.69
 20
3851.969
 10
-24621.722
 20
3852.264
 10
-24620.773
 20
3852.618000000001
 10
-24619.849
 20
3853.031
 10
-24618.952
 20
3853.5
 10
-24618.086
 20
3854.024000000001
 10
-24617.254
 20
3854.601
 10
-24616.46
 20
3855.228
 10
-24615.706
 20
3855.904000000001
 10
-24614.995
 20
3856.625000000001
 10
-24614.33
 20
3857.389
 10
-24613.715
 20
3858.192000000001
 10
-24613.15
 20
3859.032000000001
 10
-24612.638
 20
3859.906
 10
-24612.182
 20
3860.809000000001
 10
-24611.783
 20
3861.74
 10
-24611.44200000001
 20
3862.693
 10
-24611.161
 20
3863.665000000001
 10
-24610.941
 20
3864.653
 10
-24610.783
 20
3865.653
 10
-24610.687
 20
3866.661
 10
-24610.654
 20
3867.673
 10
-24610.684
 20
3868.685
 10
-24610.777
 20
3869.693
 10
-24610.932
 20
3870.693
 10
-24611.148
 20
3871.682000000001
 10
-24611.426
 20
3872.655
 10
-24611.764
 20
3873.61
 10
-24612.16
 20
3874.541
 10
-24612.614
 20
3875.446
 10
-24613.122
 20
3876.321
 10
-24613.684
 20
3877.163
 10
-24614.297
 20
3877.969
 10
-24614.959
 20
3878.735000000001
 10
-24615.668
 20
3879.458000000001
 10
-24616.42
 20
3880.136
 10
-24617.212
 20
3880.766
 10
-24618.042
 20
3881.344999999999
 10
-24618.906
 20
3881.872000000001
 10
-24619.80200000001
 20
3882.344
 10
-24620.725
 20
3882.759
 10
-24621.672
 20
3883.117
 10
-24622.639
 20
3883.415
 10
-24623.624
 20
3883.652
 10
-24624.62
 20
3883.828
 10
-24625.626
 20
3883.942000000001
 10
-24626.637
 20
3883.993
 10
-24627.65
 20
3883.981
 10
-24628.659
 20
3883.906000000001
 10
-24629.161
 20
3883.837
 10
-24645.661
 20
3883.837
 10
-24646.275
 20
3883.793
 10
-24647.506
 20
3883.779
 10
-24648.736
 20
3883.841
 10
-24649.96
 20
3883.978000000001
 10
-24651.173
 20
3884.19
 10
-24652.37
 20
3884.477
 10
-24653.548
 20
3884.836
 10
-24654.702
 20
3885.267000000001
 10
-24655.826
 20
3885.769000000001
 10
-24656.918
 20
3886.338
 10
-24657.973
 20
3886.974
 10
-24658.987
 20
3887.673
 10
-24659.955
 20
3888.433
 10
-24660.876
 20
3889.251
 10
-24661.744
 20
3890.125
 10
-24662.557
 20
3891.050000000001
 10
-24663.311
 20
3892.023
 10
-24664.005
 20
3893.04
 10
-24664.634
 20
3894.099
 10
-24665.197
 20
3895.194000000001
 10
-24665.692
 20
3896.322
 10
-24666.117
 20
3897.478
 10
-24666.469
 20
3898.657
 10
-24666.609
 20
3899.257
 10
-24974.136
 20
3899.257
 10
-24974.745
 20
3900.042
 10
-24975.438
 20
3901.060000000001
 10
-24976.067
 20
3902.119000000001
 10
-24976.63
 20
3903.214000000001
 10
-24977.125
 20
3904.341
 10
-24977.55
 20
3905.497
 10
-24977.903
 20
3906.677000000001
 10
-24978.042
 20
3907.277
 10
-25919.76100000001
 20
3907.277
 10
-25919.782
 20
3907.325
 10
-24377.64
 20
3907.325
 10
-24377.507
 20
3905.336
 10
-24377.002
 20
3901.382
 10
-24376.26
 20
3897.465
 10
-24375.283
 20
3893.601
 10
-24374.074
 20
3889.802
 10
-24372.639
 20
3886.083
 10
-24370.982
 20
3882.457
 10
-24369.109
 20
3878.938
 10
-24367.027
 20
3875.539000000001
 10
-24364.744
 20
3872.271
 10
-24362.268
 20
3869.147
 10
-24359.608
 20
3866.178
 10
-24356.773
 20
3863.374
 10
-24353.775
 20
3860.747000000001
 10
-24352.199
 20
3859.527
 10
-24309.699
 20
3859.527
 10
-24309.195
 20
3859.488
 10
-24308.182
 20
3859.472
 10
-24307.171
 20
3859.52
 10
-24306.165
 20
3859.63
 10
-24305.168
 20
3859.803
 10
-24304.183
 20
3860.037000000001
 10
-24303.214
 20
3860.332000000001
 10
-24302.266
 20
3860.687
 10
-24301.342
 20
3861.099
 10
-24300.445
 20
3861.568
 10
-24299.579
 20
3862.092
 10
-24298.747
 20
3862.669
 10
-24297.952
 20
3863.297
 10
-24297.198
 20
3863.972
 10
-24296.488
 20
3864.693
 10
-24295.823
 20
3865.457000000001
 10
-24295.207
 20
3866.26
 10
-24294.643
 20
3867.1
 10
-24294.131
 20
3867.974
 10
-24293.675
 20
3868.877
 10
-24293.276
 20
3869.808
 10
-24292.935
 20
3870.761
 10
-24292.654
 20
3871.733
 10
-24292.434
 20
3872.722
 10
-24292.276
 20
3873.721
 10
-24292.18
 20
3874.729000000001
 10
-24292.147
 20
3875.741
 10
-24292.17700000001
 20
3876.753
 10
-24292.269
 20
3877.761
 10
-24292.424
 20
3878.761
 10
-24292.641
 20
3879.75
 10
-24292.919
 20
3880.723
 10
-24293.257
 20
3881.678
 10
-24293.653
 20
3882.609000000001
 10
-24294.106
 20
3883.514
 10
-24294.615
 20
3884.39
 10
-24295.177
 20
3885.231
 10
-24295.79
 20
3886.037
 10
-24296.452
 20
3886.803
 10
-24297.16
 20
3887.526
 10
-24297.912
 20
3888.204
 10
-24298.705
 20
3888.834000000001
 10
-24299.535
 20
3889.413000000001
 10
-24300.399
 20
3889.94
 10
-24301.295
 20
3890.412000000001
 10
-24302.218
 20
3890.828
 10
-24303.165
 20
3891.185
 10
-24304.132
 20
3891.483
 10
-24305.116
 20
3891.72
 10
-24306.113
 20
3891.896
 10
-24307.119
 20
3892.010000000001
 10
-24308.13
 20
3892.061
 10
-24309.14200000001
 20
3892.049000000001
 10
-24310.152
 20
3891.974000000001
 10
-24310.653
 20
3891.905000000001
 10
-24327.153
 20
3891.905000000001
 10
-24327.76700000001
 20
3891.861
 10
-24328.999
 20
3891.847000000001
 10
-24330.229
 20
3891.909
 10
-24331.452
 20
3892.046
 10
-24332.665
 20
3892.258
 10
-24333.863
 20
3892.545000000001
 10
-24335.041
 20
3892.904000000001
 10
-24336.194
 20
3893.336
 10
-24337.319
 20
3893.837
 10
-24338.411
 20
3894.406
 10
-24339.466
 20
3895.042
 10
-24340.479
 20
3895.741000000001
 10
-24341.448
 20
3896.501
 10
-24342.368
 20
3897.319
 10
-24343.237
 20
3898.193
 10
-24344.05
 20
3899.118
 10
-24344.804
 20
3900.091
 10
-24345.497
 20
3901.109
 10
-24346.127
 20
3902.167
 10
-24346.69
 20
3903.262
 10
-24347.185
 20
3904.39
 10
-24347.609
 20
3905.546
 10
-24347.962
 20
3906.725
 10
-24348.102
 20
3907.325
 10
-25919.782
 20
3907.325
 10
-25919.804
 20
3907.374
 10
-24071.699
 20
3907.374
 10
-24071.567
 20
3905.385000000001
 10
-24071.062
 20
3901.43
 10
-24070.32
 20
3897.514000000001
 10
-24069.343
 20
3893.649000000001
 10
-24068.134
 20
3889.85
 10
-24066.699
 20
3886.131
 10
-24065.041
 20
3882.506
 10
-24063.168
 20
3878.987
 10
-24061.086
 20
3875.587
 10
-24058.803
 20
3872.319
 10
-24056.327
 20
3869.195000000001
 10
-24053.667
 20
3866.226
 10
-24050.833
 20
3863.423
 10
-24047.835
 20
3860.796
 10
-24046.259
 20
3859.575
 10
-24003.759
 20
3859.575
 10
-24003.254
 20
3859.536
 10
-24002.242
 20
3859.521
 10
-24001.231
 20
3859.569
 10
-24000.225
 20
3859.679
 10
-23999.227
 20
3859.852
 10
-23998.242
 20
3860.086
 10
-23997.274
 20
3860.381
 10
-23996.326
 20
3860.735
 10
-23995.401
 20
3861.148
 10
-23994.504
 20
3861.617000000001
 10
-23993.638
 20
3862.141
 10
-23992.806
 20
3862.718
 10
-23992.012
 20
3863.345
 10
-23991.258
 20
3864.02
 10
-23990.547
 20
3864.741
 10
-23989.883
 20
3865.505
 10
-23989.267
 20
3866.309000000001
 10
-23988.702
 20
3867.149000000001
 10
-23988.191
 20
3868.022
 10
-23987.735
 20
3868.926
 10
-23987.335
 20
3869.856
 10
-23986.995
 20
3870.809000000001
 10
-23986.714
 20
3871.782000000001
 10
-23986.494
 20
3872.77
 10
-23986.336
 20
3873.77
 10
-23986.24
 20
3874.778
 10
-23986.207
 20
3875.789000000001
 10
-23986.237
 20
3876.801
 10
-23986.329
 20
3877.809000000001
 10
-23986.484
 20
3878.81
 10
-23986.701
 20
3879.798
 10
-23986.979
 20
3880.772
 10
-23987.316
 20
3881.726
 10
-23987.713
 20
3882.658
 10
-23988.166
 20
3883.563
 10
-23988.675
 20
3884.438
 10
-23989.237
 20
3885.28
 10
-23989.85
 20
3886.085
 10
-23990.512
 20
3886.851
 10
-23991.22
 20
3887.574
 10
-23991.972
 20
3888.252
 10
-23992.764
 20
3888.882
 10
-23993.594
 20
3889.462
 10
-23994.459
 20
3889.988
 10
-23995.354
 20
3890.46
 10
-23996.277
 20
3890.876
 10
-23997.224
 20
3891.234000000001
 10
-23998.192
 20
3891.532
 10
-23999.176
 20
3891.769
 10
-24000.173
 20
3891.945000000001
 10
-24001.179
 20
3892.058
 10
-24002.19
 20
3892.109000000001
 10
-24003.202
 20
3892.097000000001
 10
-24004.212
 20
3892.022
 10
-24004.713
 20
3891.954000000001
 10
-24021.213
 20
3891.954000000001
 10
-24021.827
 20
3891.909
 10
-24023.058
 20
3891.895
 10
-24024.288
 20
3891.957000000001
 10
-24025.512
 20
3892.094
 10
-24026.725
 20
3892.307
 10
-24027.923
 20
3892.593
 10
-24029.1
 20
3892.953
 10
-24030.254
 20
3893.384000000001
 10
-24031.379
 20
3893.885
 10
-24032.471
 20
3894.455
 10
-24033.525
 20
3895.090000000001
 10
-24034.539
 20
3895.789
 10
-24035.508
 20
3896.550000000001
 10
-24036.428
 20
3897.368
 10
-24037.296
 20
3898.241
 10
-24038.109
 20
3899.166
 10
-24038.864
 20
3900.139
 10
-24039.557
 20
3901.157
 10
-24040.116
 20
3902.095
 10
-23753.192
 20
3902.095
 10
-23753.059
 20
3900.106
 10
-23752.555
 20
3896.152
 10
-23751.813
 20
3892.235
 10
-23750.835
 20
3888.37
 10
-23749.627
 20
3884.571
 10
-23748.191
 20
3880.853
 10
-23746.534
 20
3877.227000000001
 10
-23744.661
 20
3873.708
 10
-23742.579
 20
3870.308
 10
-23740.296
 20
3867.041
 10
-23737.82
 20
3863.916
 10
-23735.16
 20
3860.947
 10
-23732.326
 20
3858.144
 10
-23729.327
 20
3855.517000000001
 10
-23727.752
 20
3854.296
 10
-23685.252
 20
3854.296
 10
-23684.74700000001
 20
3854.257
 10
-23683.735
 20
3854.242
 10
-23682.724
 20
3854.290000000001
 10
-23681.717
 20
3854.4
 10
-23680.72
 20
3854.573
 10
-23679.735
 20
3854.807
 10
-23678.767
 20
3855.102
 10
-23677.819
 20
3855.456
 10
-23676.894
 20
3855.869000000001
 10
-23675.997
 20
3856.338
 10
-23675.131
 20
3856.862
 10
-23674.299
 20
3857.439
 10
-23673.505
 20
3858.066
 10
-23672.751
 20
3858.742
 10
-23672.04
 20
3859.463
 10
-23671.376
 20
3860.225999999999
 10
-23670.76
 20
3861.03
 10
-23670.195
 20
3861.87
 10
-23669.684
 20
3862.743
 10
-23669.227
 20
3863.647
 10
-23668.828
 20
3864.577
 10
-23668.487
 20
3865.531
 10
-23668.207
 20
3866.503
 10
-23667.987
 20
3867.491000000001
 10
-23667.828
 20
3868.491
 10
-23667.733
 20
3869.499000000001
 10
-23667.699
 20
3870.511
 10
-23667.729
 20
3871.522
 10
-23667.822
 20
3872.530000000001
 10
-23667.977
 20
3873.531
 10
-23668.194
 20
3874.52
 10
-23668.471
 20
3875.493
 10
-23668.809
 20
3876.447
 10
-23669.205
 20
3877.379000000001
 10
-23669.659
 20
3878.284
 10
-23670.167
 20
3879.159
 10
-23670.729
 20
3880.001
 10
-23671.343
 20
3880.807
 10
-23672.005
 20
3881.572
 10
-23672.713
 20
3882.296
 10
-23673.465
 20
3882.973
 10
-23674.257
 20
3883.603
 10
-23675.08700000001
 20
3884.183
 10
-23675.952
 20
3884.71
 10
-23676.847
 20
3885.182
 10
-23677.77
 20
3885.597
 10
-23678.717
 20
3885.955
 10
-23679.685
 20
3886.253
 10
-23680.669
 20
3886.49
 10
-23681.666
 20
3886.666
 10
-23682.671
 20
3886.78
 10
-23683.683
 20
3886.83
 10
-23684.695
 20
3886.818
 10
-23685.704
 20
3886.744
 10
-23686.206
 20
3886.675
 10
-23702.706
 20
3886.675
 10
-23703.32
 20
3886.63
 10
-23704.551
 20
3886.616
 10
-23705.781
 20
3886.678
 10
-23707.005
 20
3886.815999999999
 10
-23708.218
 20
3887.028
 10
-23709.415
 20
3887.314000000001
 10
-23710.593
 20
3887.674
 10
-23711.747
 20
3888.105
 10
-23712.871
 20
3888.606
 10
-23713.963
 20
3889.176
 10
-23715.018
 20
3889.812
 10
-23716.032
 20
3890.511
 10
-23717.001
 20
3891.271
 10
-23717.921
 20
3892.089000000001
 10
-23718.789
 20
3892.962
 10
-23719.602
 20
3893.887
 10
-23720.357
 20
3894.86
 10
-23721.05
 20
3895.878
 10
-23721.679
 20
3896.937
 10
-23722.242
 20
3898.032
 10
-23722.737
 20
3899.159
 10
-23723.162
 20
3900.315
 10
-23723.515
 20
3901.495
 10
-23723.654
 20
3902.095
 10
-24040.116
 20
3902.095
 10
-24040.187
 20
3902.215
 10
-24040.75
 20
3903.311
 10
-24041.245
 20
3904.438000000001
 10
-24041.669
 20
3905.594
 10
-24042.022
 20
3906.774000000001
 10
-24042.162
 20
3907.374
 10
-25919.804
 20
3907.374
 10
-25920.08
 20
3908.004
 10
-25920.505
 20
3909.159000000001
 10
-25920.85700000001
 20
3910.339
 10
-25920.997
 20
3910.939000000001
 10
-33967.347
 20
3910.939000000001
 10
-33971.96700000001
 20
3913.922
 10
-23452.516
 20
3913.922
 10
-23452.383
 20
3911.933
 10
-23451.878
 20
3907.979
 10
-23451.136
 20
3904.062
 10
-23450.159
 20
3900.197999999999
 10
-23448.95
 20
3896.399
 10
-23447.515
 20
3892.68
 10
-23445.857
 20
3889.054
 10
-23443.985
 20
3885.535
 10
-23441.903
 20
3882.136
 10
-23439.62
 20
3878.868
 10
-23437.143
 20
3875.744
 10
-23434.483
 20
3872.775
 10
-23431.649
 20
3869.970999999999
 10
-23428.651
 20
3867.344
 10
-23427.075
 20
3866.124000000001
 10
-23384.575
 20
3866.124000000001
 10
-23384.071
 20
3866.085
 10
-23383.058
 20
3866.069
 10
-23382.047
 20
3866.117000000001
 10
-23381.041
 20
3866.227000000001
 10
-23380.043
 20
3866.4
 10
-23379.059
 20
3866.634
 10
-23378.09
 20
3866.929000000001
 10
-23377.14200000001
 20
3867.284
 10
-23376.218
 20
3867.696
 10
-23375.321
 20
3868.165
 10
-23374.455
 20
3868.689000000001
 10
-23373.623
 20
3869.266
 10
-23372.828
 20
3869.893000000001
 10
-23372.074
 20
3870.569000000001
 10
-23371.364
 20
3871.29
 10
-23370.699
 20
3872.054
 10
-23370.083
 20
3872.857
 10
-23369.519
 20
3873.697
 10
-23369.007
 20
3874.571
 10
-23368.551
 20
3875.474
 10
-23368.152
 20
3876.405
 10
-23367.811
 20
3877.358
 10
-23367.53
 20
3878.33
 10
-23367.31
 20
3879.318
 10
-23367.152
 20
3880.318
 10
-23367.056
 20
3881.326
 10
-23367.023
 20
3882.338
 10
-23367.053
 20
3883.35
 10
-23367.145
 20
3884.358
 10
-23367.3
 20
3885.358
 10
-23367.51700000001
 20
3886.347
 10
-23367.795
 20
3887.320000000001
 10
-23368.133
 20
3888.275
 10
-23368.529
 20
3889.206
 10
-23368.982
 20
3890.111
 10
-23369.491
 20
3890.986
 10
-23370.053
 20
3891.828
 10
-23370.666
 20
3892.634000000001
 10
-23371.328
 20
3893.400000000001
 10
-23372.036
 20
3894.123
 10
-23372.788
 20
3894.801000000001
 10
-23373.581
 20
3895.431
 10
-23374.411
 20
3896.01
 10
-23375.275
 20
3896.537
 10
-23376.171
 20
3897.009
 10
-23377.094
 20
3897.425000000001
 10
-23378.041
 20
3897.782
 10
-23379.008
 20
3898.08
 10
-23379.992
 20
3898.317
 10
-23380.989
 20
3898.493
 10
-23381.995
 20
3898.607
 10
-23383.006
 20
3898.658
 10
-23384.018
 20
3898.646
 10
-23385.028
 20
3898.571
 10
-23385.529
 20
3898.502
 10
-23402.029
 20
3898.502
 10
-23402.643
 20
3898.458
 10
-23403.875
 20
3898.444000000001
 10
-23405.105
 20
3898.506
 10
-23406.328
 20
3898.643
 10
-23407.541
 20
3898.855000000001
 10
-23408.739
 20
3899.142000000001
 10
-23409.917
 20
3899.501
 10
-23411.07
 20
3899.932000000001
 10
-23412.195
 20
3900.434
 10
-23413.287
 20
3901.003
 10
-23414.342
 20
3901.639
 10
-23415.072
 20
3902.143
 10
-23134.008
 20
3902.143
 10
-23133.876
 20
3900.154
 10
-23133.371
 20
3896.2
 10
-23132.629
 20
3892.283
 10
-23131.652
 20
3888.419000000001
 10
-23130.443
 20
3884.62
 10
-23129.007
 20
3880.901
 10
-23127.35
 20
3877.275
 10
-23125.477
 20
3873.756
 10
-23123.395
 20
3870.357
 10
-23121.112
 20
3867.089000000001
 10
-23118.636
 20
3863.965
 10
-23115.976
 20
3860.996
 10
-23113.142
 20
3858.193
 10
-23110.144
 20
3855.565
 10
-23108.568
 20
3854.345
 10
-23066.068
 20
3854.345
 10
-23065.563
 20
3854.306
 10
-23064.551
 20
3854.291
 10
-23063.54
 20
3854.338
 10
-23062.534
 20
3854.449000000001
 10
-23061.536
 20
3854.621
 10
-23060.551
 20
3854.855
 10
-23059.583
 20
3855.15
 10
-23058.635
 20
3855.505
 10
-23057.71
 20
3855.917
 10
-23056.813
 20
3856.387
 10
-23055.947
 20
3856.911
 10
-23055.115
 20
3857.487000000001
 10
-23054.321
 20
3858.115
 10
-23053.567
 20
3858.79
 10
-23052.856
 20
3859.511
 10
-23052.192
 20
3860.275
 10
-23051.576
 20
3861.078
 10
-23051.011
 20
3861.918
 10
-23050.5
 20
3862.792000000001
 10
-23050.044
 20
3863.696
 10
-23049.644
 20
3864.626
 10
-23049.304
 20
3865.579
 10
-23049.023
 20
3866.552
 10
-23048.803
 20
3867.54
 10
-23048.645
 20
3868.539000000001
 10
-23048.549
 20
3869.547
 10
-23048.516
 20
3870.559
 10
-23048.545
 20
3871.571
 10
-23048.638
 20
3872.579
 10
-23048.793
 20
3873.579
 10
-23049.01
 20
3874.568
 10
-23049.288
 20
3875.541
 10
-23049.625
 20
3876.495999999999
 10
-23050.022
 20
3877.427
 10
-23050.475
 20
3878.332
 10
-23050.984
 20
3879.208
 10
-23051.546
 20
3880.05
 10
-23052.159
 20
3880.855
 10
-23052.821
 20
3881.621
 10
-23053.529
 20
3882.344
 10
-23054.281
 20
3883.022
 10
-23055.073
 20
3883.652
 10
-23055.903
 20
3884.231
 10
-23056.768
 20
3884.758
 10
-23057.663
 20
3885.23
 10
-23058.586
 20
3885.646
 10
-23059.533
 20
3886.003
 10
-23060.501
 20
3886.301
 10
-23061.485
 20
3886.539000000001
 10
-23062.48200000001
 20
3886.714000000001
 10
-23063.488
 20
3886.828
 10
-23064.499
 20
3886.879
 10
-23065.511
 20
3886.867
 10
-23066.52
 20
3886.792
 10
-23067.022
 20
3886.723
 10
-23083.522
 20
3886.723
 10
-23084.136
 20
3886.679
 10
-23085.367
 20
3886.665
 10
-23086.597
 20
3886.727
 10
-23087.821
 20
3886.864
 10
-23089.034
 20
3887.076
 10
-23090.232
 20
3887.363
 10
-23091.409
 20
3887.722
 10
-23092.563
 20
3888.154000000001
 10
-23093.688
 20
3888.655
 10
-23094.78
 20
3889.224
 10
-23095.834
 20
3889.86
 10
-23096.848
 20
3890.559000000001
 10
-23097.817
 20
3891.319000000001
 10
-23098.737
 20
3892.138
 10
-23099.605
 20
3893.011
 10
-23100.418
 20
3893.936
 10
-23101.173
 20
3894.909000000001
 10
-23101.866
 20
3895.927
 10
-23102.496
 20
3896.985
 10
-23103.059
 20
3898.08
 10
-23103.554
 20
3899.208
 10
-23103.978
 20
3900.364000000001
 10
-23104.331
 20
3901.544000000001
 10
-23104.471
 20
3902.143
 10
-23415.072
 20
3902.143
 10
-23415.355
 20
3902.338
 10
-23416.324
 20
3903.098
 10
-23417.244
 20
3903.916
 10
-23418.113
 20
3904.79
 10
-23418.925
 20
3905.715
 10
-23419.68
 20
3906.688000000001
 10
-23420.373
 20
3907.705
 10
-23421.003
 20
3908.764
 10
-23421.566
 20
3909.859
 10
-23422.061
 20
3910.987
 10
-23422.485
 20
3912.143
 10
-23422.838
 20
3913.322
 10
-23422.978
 20
3913.922
 10
-33971.96700000001
 20
3913.922
 10
-34100.962
 20
3997.208
 10
-33630.868
 20
3997.208
 10
-33630.735
 20
3995.22
 10
-33630.231
 20
3991.265
 10
-33629.488
 20
3987.349
 10
-33628.511
 20
3983.484000000001
 10
-33627.303
 20
3979.685
 10
-33625.867
 20
3975.966
 10
-33624.21
 20
3972.341
 10
-33622.337
 20
3968.822
 10
-33620.255
 20
3965.422
 10
-33617.972
 20
3962.154
 10
-33615.496
 20
3959.030000000001
 10
-33612.83600000001
 20
3956.061
 10
-33610.002
 20
3953.258
 10
-33607.003
 20
3950.631
 10
-33605.428
 20
3949.41
 10
-33562.928
 20
3949.41
 10
-33562.423
 20
3949.371
 10
-33561.411
 20
3949.356
 10
-33560.4
 20
3949.403
 10
-33559.393
 20
3949.514
 10
-33558.396
 20
3949.686
 10
-33557.411
 20
3949.921
 10
-33556.443
 20
3950.215
 10
-33555.494
 20
3950.570000000001
 10
-33554.57
 20
3950.983
 10
-33553.673
 20
3951.452000000001
 10
-33552.807
 20
3951.976
 10
-33551.975
 20
3952.553
 10
-33551.18100000001
 20
3953.18
 10
-33550.42700000001
 20
3953.855
 10
-33549.716
 20
3954.575999999999
 10
-33549.05200000001
 20
3955.340000000001
 10
-33548.436
 20
3956.143
 10
-33547.871
 20
3956.984000000001
 10
-33547.36
 20
3957.857
 10
-33546.903
 20
3958.761
 10
-33546.504
 20
3959.691
 10
-33546.163
 20
3960.644000000001
 10
-33545.88200000001
 20
3961.617
 10
-33545.66200000001
 20
3962.605
 10
-33545.504
 20
3963.605000000001
 10
-33545.408
 20
3964.612000000001
 10
-33545.375
 20
3965.624
 10
-33545.405
 20
3966.636
 10
-33545.498
 20
3967.644000000001
 10
-33545.653
 20
3968.644000000001
 10
-33545.87
 20
3969.633
 10
-33546.147
 20
3970.607000000001
 10
-33546.167
 20
3970.663
 10
-33407.67500000001
 20
3970.663
 10
-33408.68700000001
 20
3970.648
 10
-33409.191
 20
3970.609000000001
 10
-33451.691
 20
3970.609000000001
 10
-33453.267
 20
3969.388
 10
-33456.265
 20
3966.761
 10
-33459.1
 20
3963.958
 10
-33461.76
 20
3960.989
 10
-33464.236
 20
3957.865
 10
-33466.519
 20
3954.597000000001
 10
-33468.601
 20
3951.197
 10
-33470.47400000001
 20
3947.678
 10
-33472.131
 20
3944.053
 10
-33473.56700000001
 20
3940.334000000001
 10
-33474.775
 20
3936.535
 10
-33475.752
 20
3932.67
 10
-33476.49500000001
 20
3928.753
 10
-33476.999
 20
3924.799000000001
 10
-33477.13200000001
 20
3922.81
 10
-33447.594
 20
3922.81
 10
-33447.454
 20
3923.41
 10
-33447.102
 20
3924.59
 10
-33446.677
 20
3925.746
 10
-33446.182
 20
3926.873
 10
-33445.619
 20
3927.969
 10
-33444.99
 20
3929.027
 10
-33444.296
 20
3930.045000000001
 10
-33443.542
 20
3931.018
 10
-33442.729
 20
3931.943
 10
-33441.861
 20
3932.816
 10
-33440.94000000001
 20
3933.634
 10
-33439.972
 20
3934.394000000001
 10
-33438.958
 20
3935.094
 10
-33437.903
 20
3935.729000000001
 10
-33436.811
 20
3936.299
 10
-33435.686
 20
3936.8
 10
-33434.533
 20
3937.231
 10
-33433.35500000001
 20
3937.591
 10
-33432.158
 20
3937.877
 10
-33430.945
 20
3938.090000000001
 10
-33429.721
 20
3938.227000000001
 10
-33428.491
 20
3938.289000000001
 10
-33427.26
 20
3938.275
 10
-33426.645
 20
3938.23
 10
-33410.145
 20
3938.23
 10
-33409.644
 20
3938.162000000001
 10
-33408.634
 20
3938.087
 10
-33407.622
 20
3938.075
 10
-33406.61100000001
 20
3938.126
 10
-33405.605
 20
3938.239
 10
-33404.608
 20
3938.415
 10
-33403.624
 20
3938.652000000001
 10
-33402.657
 20
3938.95
 10
-33401.71
 20
3939.308
 10
-33400.78700000001
 20
3939.724
 10
-33399.891
 20
3940.196
 10
-33399.02700000001
 20
3940.722
 10
-33398.197
 20
3941.302
 10
-33397.40400000001
 20
3941.932000000001
 10
-33396.653
 20
3942.610000000001
 10
-33395.944
 20
3943.333000000001
 10
-33395.282
 20
3944.099
 10
-33394.669
 20
3944.904000000001
 10
-33394.10700000001
 20
3945.746
 10
-33393.598
 20
3946.621
 10
-33393.145
 20
3947.526
 10
-33392.749
 20
3948.458
 10
-33392.411
 20
3949.412
 10
-33392.133
 20
3950.386
 10
-33391.917
 20
3951.374000000001
 10
-33391.762
 20
3952.375
 10
-33391.669
 20
3953.383
 10
-33391.63899999999
 20
3954.395
 10
-33391.672
 20
3955.406
 10
-33391.768
 20
3956.414
 10
-33391.926
 20
3957.414
 10
-33392.146
 20
3958.402
 10
-33392.42700000001
 20
3959.375
 10
-33392.768
 20
3960.328
 10
-33393.167
 20
3961.258
 10
-33393.623
 20
3962.162
 10
-33394.135
 20
3963.035
 10
-33394.7
 20
3963.875
 10
-33395.315
 20
3964.679
 10
-33395.98
 20
3965.443
 10
-33396.69
 20
3966.164000000001
 10
-33397.444
 20
3966.839
 10
-33398.239
 20
3967.466
 10
-33399.071
 20
3968.043
 10
-33399.93700000001
 20
3968.567
 10
-33400.83400000001
 20
3969.036
 10
-33401.758
 20
3969.449
 10
-33402.707
 20
3969.803
 10
-33403.67500000001
 20
3970.098
 10
-33404.66000000001
 20
3970.332000000001
 10
-33405.657
 20
3970.505
 10
-33406.663
 20
3970.615
 10
-33407.67500000001
 20
3970.663
 10
-33546.167
 20
3970.663
 10
-33546.485
 20
3971.561
 10
-33546.881
 20
3972.493
 10
-33547.335
 20
3973.397999999999
 10
-33547.843
 20
3974.273
 10
-33548.405
 20
3975.115
 10
-33549.018
 20
3975.92
 10
-33549.68100000001
 20
3976.686
 10
-33550.389
 20
3977.409
 10
-33551.14100000001
 20
3978.087
 10
-33551.933
 20
3978.717000000001
 10
-33552.763
 20
3979.296
 10
-33553.628
 20
3979.823
 10
-33554.523
 20
3980.295
 10
-33555.446
 20
3980.711
 10
-33556.393
 20
3981.068
 10
-33557.361
 20
3981.366
 10
-33558.345
 20
3981.604
 10
-33559.342
 20
3981.78
 10
-33560.347
 20
3981.893
 10
-33561.358
 20
3981.944000000001
 10
-33562.371
 20
3981.932
 10
-33563.38
 20
3981.857
 10
-33563.882
 20
3981.789000000001
 10
-33580.38200000001
 20
3981.789000000001
 10
-33580.996
 20
3981.744000000001
 10
-33582.227
 20
3981.730000000001
 10
-33583.457
 20
3981.792
 10
-33584.681
 20
3981.929
 10
-33585.894
 20
3982.142000000001
 10
-33587.091
 20
3982.428
 10
-33588.269
 20
3982.788
 10
-33589.423
 20
3983.219
 10
-33590.547
 20
3983.72
 10
-33591.63899999999
 20
3984.29
 10
-33592.694
 20
3984.925
 10
-33593.708
 20
3985.624000000001
 10
-33594.67700000001
 20
3986.385000000001
 10
-33595.597
 20
3987.203
 10
-33596.465
 20
3988.075999999999
 10
-33597.278
 20
3989.001
 10
-33598.032
 20
3989.974
 10
-33598.726
 20
3990.992
 10
-33599.35500000001
 20
3992.050000000001
 10
-33599.918
 20
3993.145
 10
-33600.413
 20
3994.273
 10
-33600.838
 20
3995.429
 10
-33601.191
 20
3996.609
 10
-33601.33
 20
3997.208
 10
-34100.962
 20
3997.208
 10
-34113.45900000001
 20
4005.277
 10
-33312.36100000001
 20
4005.277
 10
-33312.228
 20
4003.288
 10
-33311.723
 20
3999.334000000001
 10
-33310.981
 20
3995.417
 10
-33310.004
 20
3991.552
 10
-33308.795
 20
3987.753
 10
-33307.36
 20
3984.034000000001
 10
-33305.703
 20
3980.409
 10
-33303.83
 20
3976.89
 10
-33301.748
 20
3973.49
 10
-33299.465
 20
3970.222000000001
 10
-33296.989
 20
3967.098
 10
-33294.329
 20
3964.129000000001
 10
-33291.494
 20
3961.326
 10
-33288.496
 20
3958.699
 10
-33286.92
 20
3957.478
 10
-33244.42
 20
3957.478
 10
-33243.916
 20
3957.439
 10
-33242.904
 20
3957.424000000001
 10
-33241.892
 20
3957.472000000001
 10
-33240.886
 20
3957.582000000001
 10
-33239.889
 20
3957.755
 10
-33238.904
 20
3957.989
 10
-33237.935
 20
3958.284000000001
 10
-33236.987
 20
3958.638
 10
-33236.063
 20
3959.051
 10
-33235.166
 20
3959.52
 10
-33234.3
 20
3960.044000000001
 10
-33233.468
 20
3960.621
 10
-33232.67299999999
 20
3961.248
 10
-33231.919
 20
3961.923
 10
-33231.20900000001
 20
3962.644
 10
-33230.544
 20
3963.408
 10
-33229.929
 20
3964.212
 10
-33229.364
 20
3965.052
 10
-33229.169
 20
3965.384
 10
-33089.167
 20
3965.384
 10
-33090.18
 20
3965.369000000001
 10
-33090.684
 20
3965.33
 10
-33133.184
 20
3965.33
 10
-33134.76
 20
3964.109
 10
-33137.758
 20
3961.482
 10
-33140.592
 20
3958.679
 10
-33143.252
 20
3955.71
 10
-33145.729
 20
3952.586
 10
-33148.012
 20
3949.318
 10
-33150.094
 20
3945.918
 10
-33151.967
 20
3942.399
 10
-33153.624
 20
3938.774
 10
-33155.059
 20
3935.055
 10
-33156.268
 20
3931.256
 10
-33157.245
 20
3927.391
 10
-33157.987
 20
3923.475
 10
-33158.492
 20
3919.52
 10
-33158.625
 20
3917.532
 10
-33129.087
 20
3917.532
 10
-33128.947
 20
3918.131
 10
-33128.594
 20
3919.311
 10
-33128.17
 20
3920.467
 10
-33127.675
 20
3921.595
 10
-33127.112
 20
3922.69
 10
-33126.482
 20
3923.748
 10
-33125.789
 20
3924.766
 10
-33125.035
 20
3925.739
 10
-33124.222
 20
3926.664
 10
-33123.35299999999
 20
3927.537
 10
-33122.433
 20
3928.356
 10
-33121.464
 20
3929.116
 10
-33120.451
 20
3929.815
 10
-33119.396
 20
3930.45
 10
-33118.304
 20
3931.02
 10
-33117.179
 20
3931.521
 10
-33116.026
 20
3931.952000000001
 10
-33114.848
 20
3932.312000000001
 10
-33113.65
 20
3932.598
 10
-33112.43700000001
 20
3932.811
 10
-33111.214
 20
3932.948
 10
-33109.984
 20
3933.01
 10
-33108.752
 20
3932.996
 10
-33108.138
 20
3932.951
 10
-33091.638
 20
3932.951
 10
-33091.13700000001
 20
3932.883
 10
-33090.127
 20
3932.808
 10
-33089.115
 20
3932.796
 10
-33088.104
 20
3932.847000000001
 10
-33087.098
 20
3932.96
 10
-33086.101
 20
3933.136000000001
 10
-33085.117
 20
3933.374
 10
-33084.15
 20
3933.672
 10
-33083.203
 20
3934.029000000001
 10
-33082.28
 20
3934.445
 10
-33081.384
 20
3934.917
 10
-33080.52
 20
3935.444
 10
-33079.69
 20
3936.023
 10
-33078.897
 20
3936.653
 10
-33078.145
 20
3937.331
 10
-33077.437
 20
3938.054000000001
 10
-33076.775
 20
3938.820000000001
 10
-33076.162
 20
3939.625
 10
-33075.6
 20
3940.467
 10
-33075.091
 20
3941.342
 10
-33074.638
 20
3942.248
 10
-33074.242
 20
3943.179
 10
-33073.904
 20
3944.133
 10
-33073.62600000001
 20
3945.107
 10
-33073.409
 20
3946.095999999999
 10
-33073.254
 20
3947.096
 10
-33073.16200000001
 20
3948.104
 10
-33073.13200000001
 20
3949.116
 10
-33073.165
 20
3950.128
 10
-33073.261
 20
3951.135
 10
-33073.419
 20
3952.135000000001
 10
-33073.639
 20
3953.123
 10
-33073.92
 20
3954.096
 10
-33074.261
 20
3955.049000000001
 10
-33074.66000000001
 20
3955.979000000001
 10
-33075.116
 20
3956.883
 10
-33075.628
 20
3957.756
 10
-33076.192
 20
3958.597000000001
 10
-33076.808
 20
3959.4
 10
-33077.473
 20
3960.164000000001
 10
-33078.183
 20
3960.885000000001
 10
-33078.93700000001
 20
3961.56
 10
-33079.73200000001
 20
3962.187
 10
-33080.564
 20
3962.764
 10
-33081.43
 20
3963.288
 10
-33082.327
 20
3963.757000000001
 10
-33083.25100000001
 20
3964.17
 10
-33084.199
 20
3964.525
 10
-33085.168
 20
3964.819000000001
 10
-33086.152
 20
3965.054
 10
-33087.15
 20
3965.226
 10
-33088.156
 20
3965.337
 10
-33089.167
 20
3965.384
 10
-33229.169
 20
3965.384
 10
-33228.852
 20
3965.925
 10
-33228.396
 20
3966.829
 10
-33227.997
 20
3967.759
 10
-33227.656
 20
3968.712
 10
-33227.375
 20
3969.685
 10
-33227.155
 20
3970.673
 10
-33226.997
 20
3971.673
 10
-33226.901
 20
3972.681
 10
-33226.868
 20
3973.692
 10
-33226.898
 20
3974.704000000001
 10
-33226.991
 20
3975.712
 10
-33227.146
 20
3976.713
 10
-33227.362
 20
3977.701
 10
-33227.64
 20
3978.675000000001
 10
-33227.978
 20
3979.629000000001
 10
-33228.374
 20
3980.561
 10
-33228.827
 20
3981.466
 10
-33229.336
 20
3982.341
 10
-33229.898
 20
3983.183
 10
-33230.511
 20
3983.988
 10
-33231.173
 20
3984.754
 10
-33231.88200000001
 20
3985.477
 10
-33232.633
 20
3986.155
 10
-33233.426
 20
3986.785
 10
-33234.256
 20
3987.365
 10
-33235.12
 20
3987.891
 10
-33236.016
 20
3988.363
 10
-33236.939
 20
3988.779
 10
-33237.886
 20
3989.137
 10
-33238.853
 20
3989.435
 10
-33239.837
 20
3989.672
 10
-33240.83400000001
 20
3989.848
 10
-33241.84
 20
3989.961
 10
-33242.851
 20
3990.012
 10
-33243.863
 20
3990.0
 10
-33244.873
 20
3989.925
 10
-33245.374
 20
3989.857
 10
-33261.874
 20
3989.857
 10
-33262.488
 20
3989.812
 10
-33263.72
 20
3989.798
 10
-33264.95
 20
3989.86
 10
-33266.173
 20
3989.997000000001
 10
-33267.386
 20
3990.210000000001
 10
-33268.584
 20
3990.496
 10
-33269.762
 20
3990.856
 10
-33270.915
 20
3991.287000000001
 10
-33272.04
 20
3991.788000000001
 10
-33273.13200000001
 20
3992.358
 10
-33274.18700000001
 20
3992.993
 10
-33275.2
 20
3993.692
 10
-33276.169
 20
3994.453
 10
-33277.09
 20
3995.271
 10
-33277.958
 20
3996.144000000001
 10
-33278.771
 20
3997.069000000001
 10
-33279.525
 20
3998.042
 10
-33280.219
 20
3999.06
 10
-33280.848
 20
4000.117999999999
 10
-33281.411
 20
4001.214
 10
-33281.906
 20
4002.341
 10
-33282.331
 20
4003.497
 10
-33282.683
 20
4004.677
 10
-33282.823
 20
4005.277
 10
-34113.45900000001
 20
4005.277
 10
-34113.533
 20
4005.325
 10
-33006.42
 20
4005.325
 10
-33006.288
 20
4003.336
 10
-33005.783
 20
3999.382
 10
-33005.041
 20
3995.465
 10
-33004.064
 20
3991.601
 10
-33002.85500000001
 20
3987.802
 10
-33001.42
 20
3984.083
 10
-32999.76200000001
 20
3980.457000000001
 10
-32997.889
 20
3976.938
 10
-32995.808
 20
3973.539
 10
-32993.524
 20
3970.271
 10
-32991.048
 20
3967.147
 10
-32988.388
 20
3964.178
 10
-32985.554
 20
3961.374
 10
-32982.556
 20
3958.747000000001
 10
-32980.98
 20
3957.527000000001
 10
-32938.48
 20
3957.527000000001
 10
-32937.975
 20
3957.488
 10
-32936.963
 20
3957.472000000001
 10
-32935.95200000001
 20
3957.52
 10
-32934.94600000001
 20
3957.63
 10
-32933.948
 20
3957.803
 10
-32932.963
 20
3958.037
 10
-32931.995
 20
3958.332000000001
 10
-32931.047
 20
3958.687
 10
-32930.123
 20
3959.099000000001
 10
-32929.226
 20
3959.568
 10
-32928.359
 20
3960.092
 10
-32927.528
 20
3960.669000000001
 10
-32926.733
 20
3961.297
 10
-32925.979
 20
3961.972
 10
-32925.268
 20
3962.693
 10
-32924.604
 20
3963.457
 10
-32923.988
 20
3964.26
 10
-32923.423
 20
3965.100000000001
 10
-32923.22799999999
 20
3965.433
 10
-32783.227
 20
3965.433
 10
-32784.239
 20
3965.418
 10
-32784.744
 20
3965.379000000001
 10
-32827.244
 20
3965.379000000001
 10
-32828.819
 20
3964.158
 10
-32831.818
 20
3961.531
 10
-32834.652
 20
3958.727000000001
 10
-32837.312
 20
3955.758
 10
-32839.788
 20
3952.634
 10
-32842.07100000001
 20
3949.366
 10
-32844.153
 20
3945.967
 10
-32846.026
 20
3942.448
 10
-32847.683
 20
3938.822
 10
-32849.119
 20
3935.103
 10
-32850.328
 20
3931.305
 10
-32851.305
 20
3927.44
 10
-32852.047
 20
3923.522999999999
 10
-32852.552
 20
3919.569000000001
 10
-32852.684
 20
3917.58
 10
-32823.14700000001
 20
3917.58
 10
-32823.00700000001
 20
3918.18
 10
-32822.654
 20
3919.360000000001
 10
-32822.229
 20
3920.515
 10
-32821.735
 20
3921.643
 10
-32821.171
 20
3922.738
 10
-32820.542
 20
3923.797
 10
-32819.849
 20
3924.814000000001
 10
-32819.094
 20
3925.788
 10
-32818.281
 20
3926.712
 10
-32817.413
 20
3927.586
 10
-32816.493
 20
3928.404
 10
-32815.524
 20
3929.164
 10
-32814.51000000001
 20
3929.863
 10
-32813.455
 20
3930.499000000001
 10
-32812.364
 20
3931.068
 10
-32811.239
 20
3931.57
 10
-32810.085
 20
3932.000999999999
 10
-32808.908
 20
3932.36
 10
-32807.71
 20
3932.647
 10
-32806.49700000001
 20
3932.859
 10
-32805.273
 20
3932.997
 10
-32804.043
 20
3933.058
 10
-32802.81200000001
 20
3933.045
 10
-32802.198
 20
3933.0
 10
-32785.698
 20
3933.0
 10
-32785.196
 20
3932.931
 10
-32784.18700000001
 20
3932.856
 10
-32783.175
 20
3932.844
 10
-32782.164
 20
3932.895
 10
-32781.158
 20
3933.009
 10
-32780.161
 20
3933.185
 10
-32779.17700000001
 20
3933.422
 10
-32778.209
 20
3933.72
 10
-32777.262
 20
3934.078
 10
-32776.339
 20
3934.493
 10
-32775.444
 20
3934.965
 10
-32774.579
 20
3935.492
 10
-32773.749
 20
3936.072
 10
-32772.957
 20
3936.700999999999
 10
-32772.205
 20
3937.379000000001
 10
-32771.497
 20
3938.102000000001
 10
-32770.835
 20
3938.868
 10
-32770.222
 20
3939.674000000001
 10
-32769.659
 20
3940.516
 10
-32769.151
 20
3941.390999999999
 10
-32768.697
 20
3942.296
 10
-32768.301
 20
3943.227
 10
-32767.964
 20
3944.182
 10
-32767.686
 20
3945.155000000001
 10
-32767.469
 20
3946.144
 10
-32767.314
 20
3947.144
 10
-32767.221
 20
3948.152
 10
-32767.192
 20
3949.164000000001
 10
-32767.225
 20
3950.176
 10
-32767.32
 20
3951.184
 10
-32767.479
 20
3952.184000000001
 10
-32767.699
 20
3953.172
 10
-32767.98
 20
3954.144
 10
-32768.32
 20
3955.098
 10
-32768.72
 20
3956.028
 10
-32769.176
 20
3956.930999999999
 10
-32769.68700000001
 20
3957.805
 10
-32770.252
 20
3958.645
 10
-32770.868
 20
3959.449
 10
-32771.532
 20
3960.212
 10
-32772.243
 20
3960.933
 10
-32772.997
 20
3961.609000000001
 10
-32773.791
 20
3962.236
 10
-32774.623
 20
3962.813
 10
-32775.489
 20
3963.337
 10
-32776.386
 20
3963.806
 10
-32777.311
 20
3964.219
 10
-32778.259
 20
3964.573
 10
-32779.227
 20
3964.868
 10
-32780.212
 20
3965.102
 10
-32781.21
 20
3965.275
 10
-32782.216
 20
3965.385000000001
 10
-32783.227
 20
3965.433
 10
-32923.22799999999
 20
3965.433
 10
-32922.91200000001
 20
3965.974
 10
-32922.456
 20
3966.877
 10
-32922.056
 20
3967.808
 10
-32921.716
 20
3968.761
 10
-32921.435
 20
3969.733
 10
-32921.215
 20
3970.721
 10
-32921.057
 20
3971.721
 10
-32920.96100000001
 20
3972.729000000001
 10
-32920.928
 20
3973.741
 10
-32920.958
 20
3974.753
 10
-32921.05
 20
3975.761
 10
-32921.205
 20
3976.761
 10
-32921.422
 20
3977.75
 10
-32921.7
 20
3978.723
 10
-32922.037
 20
3979.678
 10
-32922.434
 20
3980.609000000001
 10
-32922.887
 20
3981.514
 10
-32923.396
 20
3982.389
 10
-32923.958
 20
3983.231
 10
-32924.571
 20
3984.037
 10
-32925.233
 20
3984.803
 10
-32925.941
 20
3985.526
 10
-32926.693
 20
3986.204
 10
-32927.485
 20
3986.834
 10
-32928.316
 20
3987.413
 10
-32929.18
 20
3987.94
 10
-32930.075
 20
3988.412
 10
-32930.998
 20
3988.828
 10
-32931.946
 20
3989.185
 10
-32932.913
 20
3989.483
 10
-32933.897
 20
3989.72
 10
-32934.894
 20
3989.896
 10
-32935.9
 20
3990.01
 10
-32936.911
 20
3990.061
 10
-32937.923
 20
3990.049000000001
 10
-32938.933
 20
3989.974
 10
-32939.434
 20
3989.905
 10
-32955.934
 20
3989.905
 10
-32956.548
 20
3989.861
 10
-32957.779
 20
3989.847000000001
 10
-32959.009
 20
3989.909
 10
-32960.233
 20
3990.046
 10
-32961.446
 20
3990.258
 10
-32962.644
 20
3990.545
 10
-32963.822
 20
3990.904
 10
-32964.975
 20
3991.335
 10
-32966.1
 20
3991.837
 10
-32967.192
 20
3992.406
 10
-32968.246
 20
3993.042
 10
-32969.26
 20
3993.741
 10
-32970.229
 20
3994.500999999999
 10
-32971.149
 20
3995.319000000001
 10
-32972.017
 20
3996.193
 10
-32972.83
 20
3997.118
 10
-32973.585
 20
3998.091
 10
-32974.278
 20
3999.108
 10
-32974.836
 20
4000.046
 10
-32687.913
 20
4000.046
 10
-32687.781
 20
3998.057
 10
-32687.276
 20
3994.103000000001
 10
-32686.534
 20
3990.186
 10
-32685.556
 20
3986.322000000001
 10
-32684.348
 20
3982.523
 10
-32682.912
 20
3978.804
 10
-32681.255
 20
3975.178
 10
-32679.382
 20
3971.659000000001
 10
-32677.3
 20
3968.26
 10
-32675.017
 20
3964.992
 10
-32672.541
 20
3961.868
 10
-32669.881
 20
3958.899
 10
-32667.047
 20
3956.096
 10
-32664.048
 20
3953.468
 10
-32662.473
 20
3952.248
 10
-32619.973
 20
3952.248
 10
-32619.468
 20
3952.209000000001
 10
-32618.456
 20
3952.194000000001
 10
-32617.445
 20
3952.241
 10
-32616.439
 20
3952.352000000001
 10
-32615.441
 20
3952.524
 10
-32614.456
 20
3952.758
 10
-32613.488
 20
3953.053
 10
-32612.54
 20
3953.408000000001
 10
-32611.615
 20
3953.82
 10
-32610.718
 20
3954.29
 10
-32609.852
 20
3954.814000000001
 10
-32609.02
 20
3955.39
 10
-32608.226
 20
3956.018
 10
-32607.472
 20
3956.693
 10
-32606.761
 20
3957.414
 10
-32606.097
 20
3958.178
 10
-32605.481
 20
3958.981
 10
-32604.916
 20
3959.821
 10
-32604.405
 20
3960.695000000001
 10
-32603.948
 20
3961.599000000001
 10
-32603.549
 20
3962.529000000001
 10
-32603.208
 20
3963.482
 10
-32602.928
 20
3964.455
 10
-32602.708
 20
3965.443
 10
-32602.549
 20
3966.442
 10
-32602.454
 20
3967.45
 10
-32602.42100000001
 20
3968.462
 10
-32602.45
 20
3969.474
 10
-32602.543
 20
3970.482
 10
-32602.698
 20
3971.482
 10
-32602.915
 20
3972.471
 10
-32603.192
 20
3973.444
 10
-32603.212
 20
3973.501
 10
-32464.72
 20
3973.501
 10
-32465.73200000001
 20
3973.486
 10
-32466.237
 20
3973.447
 10
-32508.737
 20
3973.447
 10
-32510.312
 20
3972.226
 10
-32513.311
 20
3969.599
 10
-32516.145
 20
3966.796
 10
-32518.805
 20
3963.827000000001
 10
-32521.28100000001
 20
3960.702000000001
 10
-32523.564
 20
3957.435
 10
-32525.646
 20
3954.035
 10
-32527.519
 20
3950.516
 10
-32529.176
 20
3946.89
 10
-32530.612
 20
3943.171
 10
-32531.82
 20
3939.373
 10
-32532.797
 20
3935.508
 10
-32533.54
 20
3931.591
 10
-32534.044
 20
3927.637
 10
-32534.177
 20
3925.648
 10
-32504.639
 20
3925.648
 10
-32504.499
 20
3926.248000000001
 10
-32504.147
 20
3927.428
 10
-32503.722
 20
3928.584
 10
-32503.227
 20
3929.711
 10
-32502.664
 20
3930.806
 10
-32502.035
 20
3931.865
 10
-32501.341
 20
3932.882
 10
-32500.587
 20
3933.856
 10
-32499.774
 20
3934.781
 10
-32498.906
 20
3935.654
 10
-32497.985
 20
3936.472000000001
 10
-32497.01700000001
 20
3937.232
 10
-32496.003
 20
3937.931
 10
-32494.948
 20
3938.567
 10
-32493.856
 20
3939.136
 10
-32492.73200000001
 20
3939.638
 10
-32491.578
 20
3940.069000000001
 10
-32490.4
 20
3940.429
 10
-32489.203
 20
3940.715
 10
-32487.99
 20
3940.927
 10
-32486.766
 20
3941.065
 10
-32485.536
 20
3941.126
 10
-32484.305
 20
3941.113
 10
-32483.69100000001
 20
3941.068
 10
-32467.191
 20
3941.068
 10
-32466.689
 20
3940.999
 10
-32465.68
 20
3940.924000000001
 10
-32464.667
 20
3940.913
 10
-32463.656
 20
3940.963
 10
-32462.651
 20
3941.077000000001
 10
-32461.654
 20
3941.253
 10
-32460.67
 20
3941.49
 10
-32459.702
 20
3941.788000000001
 10
-32458.755
 20
3942.146
 10
-32457.832
 20
3942.561
 10
-32456.937
 20
3943.033
 10
-32456.072
 20
3943.56
 10
-32455.242
 20
3944.14
 10
-32454.45
 20
3944.77
 10
-32453.698
 20
3945.447
 10
-32452.989
 20
3946.171
 10
-32452.327
 20
3946.935999999999
 10
-32451.714
 20
3947.742
 10
-32451.152
 20
3948.584
 10
-32450.644
 20
3949.459
 10
-32450.19
 20
3950.364
 10
-32449.794
 20
3951.296
 10
-32449.456
 20
3952.25
 10
-32449.179
 20
3953.223
 10
-32448.962
 20
3954.212
 10
-32448.807
 20
3955.213
 10
-32448.714
 20
3956.220999999999
 10
-32448.684
 20
3957.232
 10
-32448.717
 20
3958.244
 10
-32448.813
 20
3959.252
 10
-32448.971
 20
3960.252
 10
-32449.19100000001
 20
3961.24
 10
-32449.472
 20
3962.212
 10
-32449.813
 20
3963.166
 10
-32450.212
 20
3964.096
 10
-32450.669
 20
3964.999
 10
-32451.18
 20
3965.873
 10
-32451.745
 20
3966.713
 10
-32452.361
 20
3967.517
 10
-32453.025
 20
3968.28
 10
-32453.736
 20
3969.001
 10
-32454.49
 20
3969.677
 10
-32455.284
 20
3970.304
 10
-32456.116
 20
3970.881
 10
-32456.982
 20
3971.405
 10
-32457.879
 20
3971.874000000001
 10
-32458.803
 20
3972.287
 10
-32459.752
 20
3972.640999999999
 10
-32460.72
 20
3972.936
 10
-32461.705
 20
3973.170000000001
 10
-32462.702
 20
3973.343
 10
-32463.709
 20
3973.453
 10
-32464.72
 20
3973.501
 10
-32603.212
 20
3973.501
 10
-32603.53
 20
3974.399
 10
-32603.926
 20
3975.330000000001
 10
-32604.38
 20
3976.235000000001
 10
-32604.888
 20
3977.111
 10
-32605.45
 20
3977.953
 10
-32606.064
 20
3978.758
 10
-32606.726
 20
3979.524000000001
 10
-32607.434
 20
3980.247000000001
 10
-32608.186
 20
3980.925000000001
 10
-32608.978
 20
3981.555
 10
-32609.808
 20
3982.134
 10
-32610.673
 20
3982.661
 10
-32611.568
 20
3983.133
 10
-32612.491
 20
3983.549000000001
 10
-32613.438
 20
3983.906000000001
 10
-32614.406
 20
3984.204
 10
-32615.39
 20
3984.442
 10
-32616.387
 20
3984.617
 10
-32617.393
 20
3984.731
 10
-32618.404
 20
3984.782000000001
 10
-32619.416
 20
3984.770000000001
 10
-32620.425
 20
3984.695
 10
-32620.92700000001
 20
3984.626
 10
-32637.427
 20
3984.626
 10
-32638.041
 20
3984.582000000001
 10
-32639.272
 20
3984.568
 10
-32640.502
 20
3984.63
 10
-32641.726
 20
3984.767
 10
-32642.939
 20
3984.979000000001
 10
-32644.137
 20
3985.266
 10
-32645.314
 20
3985.625
 10
-32646.468
 20
3986.057
 10
-32647.593
 20
3986.558
 10
-32648.684
 20
3987.127
 10
-32649.739
 20
3987.763000000001
 10
-32650.753
 20
3988.462
 10
-32651.722
 20
3989.222
 10
-32652.642
 20
3990.041
 10
-32653.51
 20
3990.914
 10
-32654.323
 20
3991.839
 10
-32655.078
 20
3992.812
 10
-32655.771
 20
3993.83
 10
-32656.4
 20
3994.888
 10
-32656.964
 20
3995.983
 10
-32657.458
 20
3997.111
 10
-32657.883
 20
3998.267000000001
 10
-32658.236
 20
3999.447
 10
-32658.375
 20
4000.046
 10
-32974.836
 20
4000.046
 10
-32974.908
 20
4000.167
 10
-32975.471
 20
4001.262
 10
-32975.966
 20
4002.39
 10
-32976.39
 20
4003.546
 10
-32976.743
 20
4004.724999999999
 10
-32976.883
 20
4005.325
 10
-34113.533
 20
4005.325
 10
-34113.609
 20
4005.374
 10
-32376.48
 20
4005.374
 10
-32376.347
 20
4003.385
 10
-32375.843
 20
3999.43
 10
-32375.10100000001
 20
3995.514
 10
-32374.123
 20
3991.649000000001
 10
-32372.915
 20
3987.85
 10
-32371.479
 20
3984.131
 10
-32369.822
 20
3980.506
 10
-32367.949
 20
3976.987000000001
 10
-32365.867
 20
3973.587
 10
-32363.584
 20
3970.319000000001
 10
-32361.108
 20
3967.195
 10
-32358.448
 20
3964.226
 10
-32355.614
 20
3961.423
 10
-32352.615
 20
3958.796
 10
-32351.04
 20
3957.575
 10
-32308.54
 20
3957.575
 10
-32308.035
 20
3957.536
 10
-32307.023
 20
3957.521
 10
-32306.01200000001
 20
3957.568
 10
-32305.005
 20
3957.679
 10
-32304.008
 20
3957.851
 10
-32303.023
 20
3958.086
 10
-32302.055
 20
3958.381
 10
-32301.107
 20
3958.735
 10
-32300.182
 20
3959.148
 10
-32299.285
 20
3959.617
 10
-32298.419
 20
3960.141
 10
-32297.587
 20
3960.718
 10
-32296.793
 20
3961.345
 10
-32296.039
 20
3962.020000000001
 10
-32295.328
 20
3962.741
 10
-32294.664
 20
3963.505
 10
-32294.048
 20
3964.308
 10
-32293.483
 20
3965.149
 10
-32293.289
 20
3965.481
 10
-32153.287
 20
3965.481
 10
-32154.299
 20
3965.466
 10
-32154.803
 20
3965.427
 10
-32197.303
 20
3965.427
 10
-32198.879
 20
3964.206
 10
-32201.877
 20
3961.579
 10
-32204.712
 20
3958.776
 10
-32207.372
 20
3955.807
 10
-32209.848
 20
3952.683
 10
-32212.131
 20
3949.415
 10
-32214.213
 20
3946.015
 10
-32216.086
 20
3942.496
 10
-32217.743
 20
3938.871
 10
-32219.179
 20
3935.152
 10
-32220.38700000001
 20
3931.353
 10
-32221.364
 20
3927.488
 10
-32222.10700000001
 20
3923.572
 10
-32222.611
 20
3919.617
 10
-32222.744
 20
3917.628
 10
-32193.206
 20
3917.628
 10
-32193.066
 20
3918.228
 10
-32192.714
 20
3919.408
 10
-32192.289
 20
3920.564
 10
-32191.794
 20
3921.692
 10
-32191.231
 20
3922.787000000001
 10
-32190.602
 20
3923.845
 10
-32189.908
 20
3924.863
 10
-32189.154
 20
3925.836
 10
-32188.341
 20
3926.761
 10
-32187.473
 20
3927.634
 10
-32186.55200000001
 20
3928.452
 10
-32185.584
 20
3929.213
 10
-32184.57
 20
3929.912
 10
-32183.515
 20
3930.547
 10
-32182.423
 20
3931.117
 10
-32181.298
 20
3931.618
 10
-32180.145
 20
3932.049000000001
 10
-32178.967
 20
3932.409000000001
 10
-32177.77
 20
3932.695000000001
 10
-32176.557
 20
3932.908
 10
-32175.333
 20
3933.045
 10
-32174.103
 20
3933.107000000001
 10
-32172.872
 20
3933.093
 10
-32172.258
 20
3933.048
 10
-32155.758
 20
3933.048
 10
-32155.256
 20
3932.98
 10
-32154.247
 20
3932.905
 10
-32153.234
 20
3932.893
 10
-32152.223
 20
3932.944000000001
 10
-32151.217
 20
3933.057
 10
-32150.221
 20
3933.233
 10
-32149.236
 20
3933.470999999999
 10
-32148.269
 20
3933.769
 10
-32147.322
 20
3934.126
 10
-32146.399
 20
3934.542
 10
-32145.503
 20
3935.014000000001
 10
-32144.639
 20
3935.541
 10
-32143.809
 20
3936.12
 10
-32143.017
 20
3936.75
 10
-32142.265
 20
3937.428
 10
-32141.556
 20
3938.151
 10
-32140.894
 20
3938.917
 10
-32140.28100000001
 20
3939.722000000001
 10
-32139.719
 20
3940.564000000001
 10
-32139.21
 20
3941.439000000001
 10
-32138.757
 20
3942.344
 10
-32138.361
 20
3943.276
 10
-32138.023
 20
3944.230000000001
 10
-32137.745
 20
3945.204
 10
-32137.529
 20
3946.192
 10
-32137.374
 20
3947.193
 10
-32137.281
 20
3948.201
 10
-32137.251
 20
3949.213
 10
-32137.284
 20
3950.224
 10
-32137.38
 20
3951.232
 10
-32137.538
 20
3952.232
 10
-32137.758
 20
3953.22
 10
-32138.039
 20
3954.193
 10
-32138.38
 20
3955.146
 10
-32138.779
 20
3956.075999999999
 10
-32139.235
 20
3956.98
 10
-32139.747
 20
3957.853
 10
-32140.312
 20
3958.694000000001
 10
-32140.92700000001
 20
3959.497000000001
 10
-32141.592
 20
3960.261
 10
-32142.303
 20
3960.982
 10
-32143.057
 20
3961.657000000001
 10
-32143.851
 20
3962.284
 10
-32144.683
 20
3962.861
 10
-32145.549
 20
3963.385
 10
-32146.446
 20
3963.854000000001
 10
-32147.37
 20
3964.267
 10
-32148.319
 20
3964.621
 10
-32149.287
 20
3964.916
 10
-32150.272
 20
3965.151
 10
-32151.269
 20
3965.323
 10
-32152.276
 20
3965.434000000001
 10
-32153.287
 20
3965.481
 10
-32293.289
 20
3965.481
 10
-32292.972
 20
3966.022
 10
-32292.515
 20
3966.926
 10
-32292.116
 20
3967.856
 10
-32291.775
 20
3968.809
 10
-32291.494
 20
3969.782
 10
-32291.275
 20
3970.77
 10
-32291.116
 20
3971.77
 10
-32291.02
 20
3972.778
 10
-32290.987
 20
3973.789
 10
-32291.01700000001
 20
3974.801
 10
-32291.11
 20
3975.809
 10
-32291.265
 20
3976.81
 10
-32291.482
 20
3977.798
 10
-32291.759
 20
3978.772
 10
-32292.097
 20
3979.725999999999
 10
-32292.493
 20
3980.658
 10
-32292.947
 20
3981.563
 10
-32293.455
 20
3982.438000000001
 10
-32294.017
 20
3983.28
 10
-32294.631
 20
3984.085
 10
-32295.293
 20
3984.851
 10
-32296.001
 20
3985.574000000001
 10
-32296.753
 20
3986.252
 10
-32297.545
 20
3986.882
 10
-32298.375
 20
3987.461
 10
-32299.24
 20
3987.988
 10
-32300.135
 20
3988.46
 10
-32301.058
 20
3988.876
 10
-32302.005
 20
3989.233
 10
-32302.973
 20
3989.531
 10
-32303.957
 20
3989.769000000001
 10
-32304.954
 20
3989.945
 10
-32305.959
 20
3990.058
 10
-32306.97
 20
3990.109
 10
-32307.983
 20
3990.097
 10
-32308.992
 20
3990.022
 10
-32309.494
 20
3989.954
 10
-32325.994
 20
3989.954
 10
-32326.608
 20
3989.909
 10
-32327.839
 20
3989.895
 10
-32329.069
 20
3989.957
 10
-32330.293
 20
3990.094
 10
-32331.506
 20
3990.307000000001
 10
-32332.703
 20
3990.593
 10
-32333.881
 20
3990.953000000001
 10
-32335.035
 20
3991.384
 10
-32336.159
 20
3991.885000000001
 10
-32337.251
 20
3992.455000000001
 10
-32338.306
 20
3993.09
 10
-32339.32
 20
3993.789000000001
 10
-32340.289
 20
3994.55
 10
-32341.209
 20
3995.368
 10
-32342.077
 20
3996.241
 10
-32342.89
 20
3997.166
 10
-32343.645
 20
3998.139
 10
-32344.338
 20
3999.157
 10
-32344.896
 20
4000.094999999999
 10
-32057.973
 20
4000.094999999999
 10
-32057.84
 20
3998.106
 10
-32057.336
 20
3994.152000000001
 10
-32056.593
 20
3990.235000000001
 10
-32055.616
 20
3986.37
 10
-32054.408
 20
3982.571
 10
-32052.972
 20
3978.852000000001
 10
-32051.315
 20
3975.227
 10
-32049.442
 20
3971.708
 10
-32047.36
 20
3968.308
 10
-32045.077
 20
3965.04
 10
-32042.601
 20
3961.916
 10
-32039.941
 20
3958.947
 10
-32037.106
 20
3956.144
 10
-32034.108
 20
3953.517
 10
-32032.532
 20
3952.296
 10
-31990.032
 20
3952.296
 10
-31989.528
 20
3952.257
 10
-31988.516
 20
3952.242
 10
-31987.504
 20
3952.29
 10
-31986.498
 20
3952.4
 10
-31985.501
 20
3952.573000000001
 10
-31984.516
 20
3952.807000000001
 10
-31983.547
 20
3953.102000000001
 10
-31982.599
 20
3953.456
 10
-31981.675
 20
3953.869
 10
-31980.778
 20
3954.338
 10
-31979.912
 20
3954.862
 10
-31979.08
 20
3955.439000000001
 10
-31978.285
 20
3956.066
 10
-31977.531
 20
3956.742000000001
 10
-31976.821
 20
3957.463
 10
-31976.156
 20
3958.226
 10
-31975.541
 20
3959.030000000001
 10
-31974.97600000001
 20
3959.87
 10
-31974.464
 20
3960.743
 10
-31974.008
 20
3961.647
 10
-31973.609
 20
3962.577
 10
-31973.268
 20
3963.53
 10
-31972.987
 20
3964.503
 10
-31972.76700000001
 20
3965.491
 10
-31972.609
 20
3966.491
 10
-31972.513
 20
3967.499
 10
-31972.48
 20
3968.510000000001
 10
-31972.51
 20
3969.522
 10
-31972.603
 20
3970.53
 10
-31972.758
 20
3971.531
 10
-31972.974
 20
3972.52
 10
-31973.252
 20
3973.493
 10
-31973.272
 20
3973.549000000001
 10
-31834.779
 20
3973.549000000001
 10
-31835.792
 20
3973.534
 10
-31836.296
 20
3973.495
 10
-31878.796
 20
3973.495
 10
-31880.37200000001
 20
3972.274
 10
-31883.37
 20
3969.647
 10
-31886.204
 20
3966.844
 10
-31888.865
 20
3963.875
 10
-31891.341
 20
3960.751
 10
-31893.624
 20
3957.483
 10
-31895.706
 20
3954.083
 10
-31897.579
 20
3950.564000000001
 10
-31899.236
 20
3946.939
 10
-31900.671
 20
3943.22
 10
-31901.88
 20
3939.421
 10
-31902.857
 20
3935.556
 10
-31903.599
 20
3931.64
 10
-31904.104
 20
3927.685
 10
-31904.237
 20
3925.697
 10
-31874.699
 20
3925.697
 10
-31874.559
 20
3926.296
 10
-31874.206
 20
3927.476
 10
-31873.782
 20
3928.632
 10
-31873.287
 20
3929.76
 10
-31872.724
 20
3930.855000000001
 10
-31872.094
 20
3931.913
 10
-31871.401
 20
3932.931
 10
-31870.647
 20
3933.904
 10
-31869.834
 20
3934.829
 10
-31868.965
 20
3935.702000000001
 10
-31868.045
 20
3936.521
 10
-31867.076
 20
3937.281
 10
-31866.063
 20
3937.980000000001
 10
-31865.008
 20
3938.615
 10
-31863.916
 20
3939.185
 10
-31862.791
 20
3939.686
 10
-31861.638
 20
3940.117
 10
-31860.46
 20
3940.477000000001
 10
-31859.262
 20
3940.763
 10
-31858.049
 20
3940.976
 10
-31856.826
 20
3941.113
 10
-31855.596
 20
3941.175000000001
 10
-31854.364
 20
3941.161
 10
-31853.75
 20
3941.116
 10
-31837.25
 20
3941.116
 10
-31836.749
 20
3941.048
 10
-31835.739
 20
3940.973000000001
 10
-31834.727
 20
3940.961
 10
-31833.716
 20
3941.012
 10
-31832.71
 20
3941.125
 10
-31831.713
 20
3941.301
 10
-31830.729
 20
3941.539
 10
-31829.76200000001
 20
3941.837000000001
 10
-31828.815
 20
3942.194
 10
-31827.89200000001
 20
3942.610000000001
 10
-31826.996
 20
3943.082
 10
-31826.132
 20
3943.609000000001
 10
-31825.302
 20
3944.188
 10
-31824.509
 20
3944.818
 10
-31823.757
 20
3945.496
 10
-31823.049
 20
3946.219
 10
-31822.387
 20
3946.985
 10
-31821.774
 20
3947.79
 10
-31821.212
 20
3948.632
 10
-31820.703
 20
3949.507
 10
-31820.25
 20
3950.413000000001
 10
-31819.854
 20
3951.344
 10
-31819.516
 20
3952.298
 10
-31819.238
 20
3953.272
 10
-31819.021
 20
3954.261000000001
 10
-31818.866
 20
3955.261
 10
-31818.774
 20
3956.269000000001
 10
-31818.744
 20
3957.281
 10
-31818.777
 20
3958.293
 10
-31818.873
 20
3959.300000000001
 10
-31819.031
 20
3960.3
 10
-31819.251
 20
3961.288000000001
 10
-31819.53200000001
 20
3962.261
 10
-31819.873
 20
3963.214000000001
 10
-31820.272
 20
3964.144000000001
 10
-31820.728
 20
3965.048
 10
-31821.24
 20
3965.922
 10
-31821.804
 20
3966.762
 10
-31822.42
 20
3967.565
 10
-31823.085
 20
3968.329
 10
-31823.795
 20
3969.05
 10
-31824.549
 20
3969.725
 10
-31825.344
 20
3970.352
 10
-31826.176
 20
3970.929
 10
-31827.042
 20
3971.453
 10
-31827.939
 20
3971.923
 10
-31828.863
 20
3972.335000000001
 10
-31829.811
 20
3972.69
 10
-31830.78
 20
3972.984
 10
-31831.765
 20
3973.219
 10
-31832.762
 20
3973.390999999999
 10
-31833.768
 20
3973.502
 10
-31834.779
 20
3973.549000000001
 10
-31973.272
 20
3973.549000000001
 10
-31973.59
 20
3974.447
 10
-31973.986
 20
3975.379
 10
-31974.439
 20
3976.284000000001
 10
-31974.948
 20
3977.159
 10
-31975.51
 20
3978.001
 10
-31976.123
 20
3978.806
 10
-31976.785
 20
3979.572
 10
-31977.494
 20
3980.295
 10
-31978.245
 20
3980.973
 10
-31979.038
 20
3981.603000000001
 10
-31979.868
 20
3982.183
 10
-31980.732
 20
3982.709000000001
 10
-31981.628
 20
3983.182
 10
-31982.551
 20
3983.597000000001
 10
-31983.498
 20
3983.955
 10
-31984.465
 20
3984.253
 10
-31985.449
 20
3984.49
 10
-31986.446
 20
3984.666
 10
-31987.452
 20
3984.779000000001
 10
-31988.463
 20
3984.83
 10
-31989.475
 20
3984.818
 10
-31990.485
 20
3984.744
 10
-31990.986
 20
3984.675
 10
-32007.486
 20
3984.675
 10
-32008.101
 20
3984.63
 10
-32009.33200000001
 20
3984.616
 10
-32010.562
 20
3984.678
 10
-32011.786
 20
3984.816
 10
-32012.999
 20
3985.028
 10
-32014.196
 20
3985.314000000001
 10
-32015.374
 20
3985.674
 10
-32016.527
 20
3986.105
 10
-32017.652
 20
3986.606
 10
-32018.744
 20
3987.176
 10
-32019.799
 20
3987.811
 10
-32020.812
 20
3988.511
 10
-32021.781
 20
3989.271
 10
-32022.702
 20
3990.089000000001
 10
-32023.57
 20
3990.962000000001
 10
-32024.383
 20
3991.887000000001
 10
-32025.137
 20
3992.86
 10
-32025.831
 20
3993.878
 10
-32026.46
 20
3994.937
 10
-32027.023
 20
3996.032000000001
 10
-32027.518
 20
3997.159
 10
-32027.943
 20
3998.315
 10
-32028.295
 20
3999.495
 10
-32028.435
 20
4000.094999999999
 10
-32344.896
 20
4000.094999999999
 10
-32344.924
 20
4000.143
 10
-31752.032
 20
4000.143
 10
-31751.9
 20
3998.154
 10
-31751.395
 20
3994.2
 10
-31750.653
 20
3990.283
 10
-31749.676
 20
3986.419
 10
-31748.467
 20
3982.62
 10
-31747.03200000001
 20
3978.901
 10
-31745.374
 20
3975.275
 10
-31743.501
 20
3971.756
 10
-31741.42
 20
3968.357000000001
 10
-31739.13600000001
 20
3965.089000000001
 10
-31736.66
 20
3961.965
 10
-31734.0
 20
3958.996
 10
-31731.166
 20
3956.193
 10
-31728.168
 20
3953.565000000001
 10
-31726.592
 20
3952.345
 10
-31684.092
 20
3952.345
 10
-31683.58700000001
 20
3952.306
 10
-31682.575
 20
3952.29
 10
-31681.564
 20
3952.338
 10
-31680.558
 20
3952.448
 10
-31679.56
 20
3952.621
 10
-31678.576
 20
3952.855
 10
-31677.607
 20
3953.15
 10
-31676.659
 20
3953.505000000001
 10
-31675.735
 20
3953.917
 10
-31674.838
 20
3954.387
 10
-31673.971
 20
3954.911
 10
-31673.14
 20
3955.487
 10
-31672.345
 20
3956.115
 10
-31671.591
 20
3956.79
 10
-31670.88
 20
3957.511
 10
-31670.216
 20
3958.275
 10
-31669.6
 20
3959.078
 10
-31669.035
 20
3959.918
 10
-31668.524
 20
3960.792
 10
-31668.068
 20
3961.695
 10
-31667.669
 20
3962.626
 10
-31667.328
 20
3963.579
 10
-31667.047
 20
3964.551
 10
-31666.827
 20
3965.54
 10
-31666.669
 20
3966.539
 10
-31666.573
 20
3967.547000000001
 10
-31666.54
 20
3968.559000000001
 10
-31666.57
 20
3969.571
 10
-31666.662
 20
3970.579
 10
-31666.817
 20
3971.579000000001
 10
-31667.034
 20
3972.568
 10
-31667.312
 20
3973.540999999999
 10
-31667.332
 20
3973.598
 10
-31528.839
 20
3973.598
 10
-31529.851
 20
3973.583
 10
-31530.356
 20
3973.544
 10
-31572.856
 20
3973.544
 10
-31574.432
 20
3972.323
 10
-31577.43
 20
3969.696
 10
-31580.264
 20
3966.893000000001
 10
-31582.924
 20
3963.923
 10
-31585.4
 20
3960.799000000001
 10
-31587.683
 20
3957.531
 10
-31589.765
 20
3954.132
 10
-31591.638
 20
3950.613
 10
-31593.295
 20
3946.987
 10
-31594.731
 20
3943.268
 10
-31595.94
 20
3939.47
 10
-31596.917
 20
3935.605000000001
 10
-31597.659
 20
3931.688000000001
 10
-31598.164
 20
3927.734
 10
-31598.29600000001
 20
3925.745
 10
-31568.759
 20
3925.745
 10
-31568.619
 20
3926.345
 10
-31568.266
 20
3927.525
 10
-31567.841
 20
3928.68
 10
-31567.347
 20
3929.808
 10
-31566.783
 20
3930.903
 10
-31566.154
 20
3931.962
 10
-31565.461
 20
3932.979
 10
-31564.706
 20
3933.953000000001
 10
-31563.893
 20
3934.878
 10
-31563.025
 20
3935.751
 10
-31562.105
 20
3936.569000000001
 10
-31561.136
 20
3937.329
 10
-31560.12200000001
 20
3938.028
 10
-31559.067
 20
3938.664
 10
-31557.976
 20
3939.233
 10
-31556.851
 20
3939.735000000001
 10
-31555.697
 20
3940.166
 10
-31554.52
 20
3940.525
 10
-31553.322
 20
3940.812
 10
-31552.109
 20
3941.024
 10
-31550.885
 20
3941.162000000001
 10
-31549.655
 20
3941.223
 10
-31548.424
 20
3941.21
 10
-31547.81
 20
3941.165
 10
-31531.31
 20
3941.165
 10
-31530.808
 20
3941.096
 10
-31529.799
 20
3941.021
 10
-31528.787
 20
3941.009000000001
 10
-31527.776
 20
3941.06
 10
-31526.77
 20
3941.174
 10
-31525.773
 20
3941.35
 10
-31524.789
 20
3941.587
 10
-31523.821
 20
3941.885000000001
 10
-31522.874
 20
3942.243
 10
-31521.951
 20
3942.658
 10
-31521.056
 20
3943.13
 10
-31520.191
 20
3943.657
 10
-31519.361
 20
3944.237000000001
 10
-31518.569
 20
3944.866000000001
 10
-31517.817
 20
3945.544
 10
-31517.109
 20
3946.268
 10
-31516.447
 20
3947.033
 10
-31515.834
 20
3947.839
 10
-31515.272
 20
3948.681
 10
-31514.763
 20
3949.556
 10
-31514.31
 20
3950.461
 10
-31513.913
 20
3951.393
 10
-31513.576
 20
3952.347000000001
 10
-31513.298
 20
3953.32
 10
-31513.081
 20
3954.309
 10
-31512.926
 20
3955.309000000001
 10
-31512.833
 20
3956.317
 10
-31512.804
 20
3957.329
 10
-31512.837
 20
3958.341
 10
-31512.933
 20
3959.349
 10
-31513.091
 20
3960.349
 10
-31513.311
 20
3961.337
 10
-31513.592
 20
3962.309000000001
 10
-31513.932
 20
3963.263
 10
-31514.332
 20
3964.193
 10
-31514.788
 20
3965.096
 10
-31515.299
 20
3965.97
 10
-31515.864
 20
3966.81
 10
-31516.48
 20
3967.614000000001
 10
-31517.144
 20
3968.377
 10
-31517.855
 20
3969.098000000001
 10
-31518.609
 20
3969.774000000001
 10
-31519.403
 20
3970.401
 10
-31520.235
 20
3970.978
 10
-31521.101
 20
3971.502
 10
-31521.998
 20
3971.971
 10
-31522.923
 20
3972.384
 10
-31523.871
 20
3972.738
 10
-31524.839
 20
3973.033
 10
-31525.824
 20
3973.267000000001
 10
-31526.822
 20
3973.44
 10
-31527.828
 20
3973.55
 10
-31528.839
 20
3973.598
 10
-31667.332
 20
3973.598
 10
-31667.649
 20
3974.496
 10
-31668.046
 20
3975.427000000001
 10
-31668.499
 20
3976.332000000001
 10
-31669.008
 20
3977.208
 10
-31669.57
 20
3978.049000000001
 10
-31670.183
 20
3978.855
 10
-31670.845
 20
3979.621
 10
-31671.553
 20
3980.344
 10
-31672.305
 20
3981.022
 10
-31673.098
 20
3981.652
 10
-31673.928
 20
3982.231
 10
-31674.792
 20
3982.758
 10
-31675.687
 20
3983.230000000001
 10
-31676.611
 20
3983.646
 10
-31677.558
 20
3984.003
 10
-31678.525
 20
3984.301
 10
-31679.509
 20
3984.539
 10
-31680.506
 20
3984.714
 10
-31681.512
 20
3984.828
 10
-31682.523
 20
3984.879
 10
-31683.535
 20
3984.867000000001
 10
-31684.545
 20
3984.792
 10
-31685.046
 20
3984.723000000001
 10
-31701.546
 20
3984.723000000001
 10
-31702.16
 20
3984.679
 10
-31703.392
 20
3984.665000000001
 10
-31704.621
 20
3984.727
 10
-31705.845
 20
3984.864
 10
-31707.058
 20
3985.075999999999
 10
-31708.256
 20
3985.363
 10
-31709.434
 20
3985.722000000001
 10
-31710.58700000001
 20
3986.154000000001
 10
-31711.712
 20
3986.655000000001
 10
-31712.804
 20
3987.224000000001
 10
-31713.858
 20
3987.86
 10
-31714.872
 20
3988.559
 10
-31715.841
 20
3989.319
 10
-31716.761
 20
3990.137
 10
-31717.629
 20
3991.011
 10
-31718.442
 20
3991.936
 10
-31719.197
 20
3992.909
 10
-31719.89
 20
3993.927
 10
-31720.52
 20
3994.985000000001
 10
-31721.083
 20
3996.08
 10
-31721.578
 20
3997.208
 10
-31722.002
 20
3998.364
 10
-31722.355
 20
3999.544
 10
-31722.495
 20
4000.143
 10
-32344.924
 20
4000.143
 10
-32344.967
 20
4000.214999999999
 10
-32345.53
 20
4001.31
 10
-32346.025
 20
4002.438
 10
-32346.45
 20
4003.594
 10
-32346.803
 20
4004.774
 10
-32346.942
 20
4005.374
 10
-34113.609
 20
4005.374
 10
-34118.003
 20
4008.211
 10
-31433.525
 20
4008.211
 10
-31433.393
 20
4006.223
 10
-31432.888
 20
4002.267999999999
 10
-31432.146
 20
3998.352
 10
-31431.168
 20
3994.487
 10
-31429.96
 20
3990.688
 10
-31428.524
 20
3986.969
 10
-31426.867
 20
3983.343
 10
-31424.994
 20
3979.824
 10
-31422.912
 20
3976.425000000001
 10
-31420.629
 20
3973.157
 10
-31418.153
 20
3970.033
 10
-31415.493
 20
3967.064
 10
-31412.659
 20
3964.261
 10
-31409.66
 20
3961.634
 10
-31408.085
 20
3960.413
 10
-31365.585
 20
3960.413
 10
-31365.08
 20
3960.374
 10
-31364.068
 20
3960.359
 10
-31363.057
 20
3960.406
 10
-31362.051
 20
3960.517
 10
-31361.053
 20
3960.689000000001
 10
-31360.068
 20
3960.923
 10
-31359.1
 20
3961.218
 10
-31358.152
 20
3961.573
 10
-31357.6
 20
3961.819000000001
 10
-31210.332
 20
3961.819000000001
 10
-31211.344
 20
3961.804
 10
-31211.849
 20
3961.765
 10
-31254.349
 20
3961.765
 10
-31255.924
 20
3960.544
 10
-31258.923
 20
3957.917
 10
-31261.757
 20
3955.114
 10
-31264.417
 20
3952.145
 10
-31266.893
 20
3949.021
 10
-31269.176
 20
3945.753
 10
-31271.258
 20
3942.353
 10
-31273.131
 20
3938.834000000001
 10
-31274.788
 20
3935.209
 10
-31276.224
 20
3931.49
 10
-31277.432
 20
3927.691
 10
-31278.409
 20
3923.826
 10
-31279.152
 20
3919.909
 10
-31279.656
 20
3915.955
 10
-31279.789
 20
3913.966
 10
-31250.251
 20
3913.966
 10
-31250.25
 20
3913.971
 10
-22822.575
 20
3913.971
 10
-22822.443
 20
3911.982
 10
-22821.938
 20
3908.027
 10
-22821.196
 20
3904.111
 10
-22820.218
 20
3900.246
 10
-22819.01
 20
3896.447
 10
-22817.574
 20
3892.728
 10
-22815.917
 20
3889.103
 10
-22814.044
 20
3885.584
 10
-22811.96200000001
 20
3882.184
 10
-22809.679
 20
3878.916
 10
-22807.203
 20
3875.792
 10
-22804.543
 20
3872.823
 10
-22801.709
 20
3870.02
 10
-22798.71
 20
3867.393
 10
-22797.135
 20
3866.172
 10
-22754.635
 20
3866.172
 10
-22754.13
 20
3866.133
 10
-22753.118
 20
3866.118
 10
-22752.10700000001
 20
3866.165
 10
-22751.101
 20
3866.276
 10
-22750.103
 20
3866.448
 10
-22749.118
 20
3866.683
 10
-22748.15
 20
3866.978000000001
 10
-22747.202
 20
3867.332000000001
 10
-22746.277
 20
3867.745
 10
-22745.38
 20
3868.214
 10
-22744.514
 20
3868.738
 10
-22743.682
 20
3869.315
 10
-22742.888
 20
3869.942
 10
-22742.134
 20
3870.617
 10
-22741.423
 20
3871.338
 10
-22740.759
 20
3872.102
 10
-22740.143
 20
3872.905
 10
-22739.578
 20
3873.746
 10
-22739.067
 20
3874.619000000001
 10
-22738.611
 20
3875.523
 10
-22738.211
 20
3876.453
 10
-22737.871
 20
3877.406
 10
-22737.59
 20
3878.379000000001
 10
-22737.37
 20
3879.367000000001
 10
-22737.211
 20
3880.367000000001
 10
-22737.116
 20
3881.375
 10
-22737.083
 20
3882.386
 10
-22737.112
 20
3883.398
 10
-22737.205
 20
3884.406
 10
-22737.36
 20
3885.407
 10
-22737.577
 20
3886.395
 10
-22737.855
 20
3887.369000000001
 10
-22738.19200000001
 20
3888.323
 10
-22738.588
 20
3889.255
 10
-22739.042
 20
3890.16
 10
-22739.55
 20
3891.035
 10
-22740.112
 20
3891.877
 10
-22740.726
 20
3892.682
 10
-22741.388
 20
3893.448
 10
-22742.096
 20
3894.171
 10
-22742.848
 20
3894.849
 10
-22743.64
 20
3895.479
 10
-22744.47
 20
3896.058
 10
-22745.335
 20
3896.585
 10
-22746.23
 20
3897.057
 10
-22747.153
 20
3897.473
 10
-22748.1
 20
3897.83
 10
-22749.068
 20
3898.128
 10
-22750.052
 20
3898.366
 10
-22751.049
 20
3898.542
 10
-22752.055
 20
3898.655
 10
-22753.066
 20
3898.706
 10
-22754.078
 20
3898.694000000001
 10
-22755.087
 20
3898.619
 10
-22755.589
 20
3898.551
 10
-22772.089
 20
3898.551
 10
-22772.703
 20
3898.506
 10
-22773.934
 20
3898.492
 10
-22775.164
 20
3898.554
 10
-22776.388
 20
3898.691
 10
-22777.601
 20
3898.904
 10
-22778.799
 20
3899.19
 10
-22779.976
 20
3899.55
 10
-22781.13
 20
3899.981
 10
-22782.255
 20
3900.482
 10
-22783.346
 20
3901.052
 10
-22784.401
 20
3901.687
 10
-22785.134
 20
3902.192
 10
-22504.068
 20
3902.192
 10
-22503.935
 20
3900.203
 10
-22503.431
 20
3896.249
 10
-22502.688
 20
3892.332000000001
 10
-22501.711
 20
3888.467
 10
-22500.503
 20
3884.668
 10
-22499.067
 20
3880.949000000001
 10
-22497.41
 20
3877.324
 10
-22495.537
 20
3873.805
 10
-22493.455
 20
3870.405
 10
-22491.172
 20
3867.137000000001
 10
-22488.696
 20
3864.013
 10
-22486.036
 20
3861.044000000001
 10
-22483.201
 20
3858.241000000001
 10
-22480.203
 20
3855.614
 10
-22478.628
 20
3854.393
 10
-22436.128
 20
3854.393
 10
-22435.623
 20
3854.354
 10
-22434.611
 20
3854.339
 10
-22433.6
 20
3854.387000000001
 10
-22432.593
 20
3854.497000000001
 10
-22431.596
 20
3854.67
 10
-22430.611
 20
3854.904000000001
 10
-22429.643
 20
3855.199000000001
 10
-22428.694
 20
3855.553
 10
-22427.77
 20
3855.966
 10
-22426.873
 20
3856.435
 10
-22426.007
 20
3856.959000000001
 10
-22425.175
 20
3857.535999999999
 10
-22424.381
 20
3858.163000000001
 10
-22423.627
 20
3858.839000000001
 10
-22422.916
 20
3859.56
 10
-22422.251
 20
3860.323
 10
-22421.636
 20
3861.127
 10
-22421.071
 20
3861.967
 10
-22420.56
 20
3862.84
 10
-22420.103
 20
3863.744
 10
-22419.704
 20
3864.674000000001
 10
-22419.363
 20
3865.627
 10
-22419.082
 20
3866.6
 10
-22418.862
 20
3867.588
 10
-22418.704
 20
3868.588
 10
-22418.60799999999
 20
3869.596
 10
-22418.575
 20
3870.607000000001
 10
-22418.605
 20
3871.619000000001
 10
-22418.698
 20
3872.627
 10
-22418.853
 20
3873.628
 10
-22419.07
 20
3874.617
 10
-22419.347
 20
3875.590000000001
 10
-22419.685
 20
3876.544000000001
 10
-22420.081
 20
3877.476
 10
-22420.535
 20
3878.381
 10
-22421.043
 20
3879.256
 10
-22421.605
 20
3880.098
 10
-22422.218
 20
3880.903
 10
-22422.88
 20
3881.669
 10
-22423.589
 20
3882.392
 10
-22424.341
 20
3883.07
 10
-22425.133
 20
3883.7
 10
-22425.963
 20
3884.28
 10
-22426.828
 20
3884.806
 10
-22427.723
 20
3885.279
 10
-22428.646
 20
3885.694
 10
-22429.593
 20
3886.052
 10
-22430.56
 20
3886.35
 10
-22431.545
 20
3886.587
 10
-22432.541
 20
3886.763
 10
-22433.547
 20
3886.876
 10
-22434.558
 20
3886.927
 10
-22435.571
 20
3886.915
 10
-22436.58
 20
3886.841
 10
-22437.082
 20
3886.772
 10
-22453.582
 20
3886.772
 10
-22454.196
 20
3886.727
 10
-22455.42700000001
 20
3886.713
 10
-22456.657
 20
3886.775
 10
-22457.881
 20
3886.913
 10
-22459.094
 20
3887.125000000001
 10
-22460.291
 20
3887.411
 10
-22461.469
 20
3887.771
 10
-22462.623
 20
3888.202000000001
 10
-22463.747
 20
3888.703
 10
-22464.839
 20
3889.273
 10
-22465.894
 20
3889.908
 10
-22466.908
 20
3890.608
 10
-22467.876
 20
3891.368
 10
-22468.797
 20
3892.186
 10
-22469.665
 20
3893.059
 10
-22470.478
 20
3893.984000000001
 10
-22471.232
 20
3894.957
 10
-22471.926
 20
3895.975
 10
-22472.555
 20
3897.034
 10
-22473.118
 20
3898.129
 10
-22473.613
 20
3899.256
 10
-22474.038
 20
3900.412
 10
-22474.39
 20
3901.592
 10
-22474.53
 20
3902.192
 10
-22785.134
 20
3902.192
 10
-22785.204
 20
3902.24
 10
-22198.128
 20
3902.24
 10
-22197.995
 20
3900.251
 10
-22197.49
 20
3896.297
 10
-22196.748
 20
3892.38
 10
-22195.771
 20
3888.516
 10
-22194.562
 20
3884.717
 10
-22193.127
 20
3880.998
 10
-22191.47
 20
3877.372000000001
 10
-22189.597
 20
3873.853
 10
-22187.515
 20
3870.454
 10
-22185.232
 20
3867.186
 10
-22182.756
 20
3864.062
 10
-22180.095
 20
3861.093
 10
-22177.261
 20
3858.29
 10
-22174.263
 20
3855.662
 10
-22172.687
 20
3854.442
 10
-22130.187
 20
3854.442
 10
-22129.683
 20
3854.403
 10
-22128.67
 20
3854.387000000001
 10
-22127.659
 20
3854.435
 10
-22126.653
 20
3854.545
 10
-22125.655
 20
3854.718
 10
-22124.671
 20
3854.952
 10
-22123.702
 20
3855.247000000001
 10
-22122.754
 20
3855.602000000001
 10
-22121.83
 20
3856.014
 10
-22120.933
 20
3856.483
 10
-22120.067
 20
3857.008
 10
-22119.235
 20
3857.584000000001
 10
-22118.44
 20
3858.212
 10
-22117.686
 20
3858.887
 10
-22116.976
 20
3859.608
 10
-22116.311
 20
3860.372
 10
-22115.695
 20
3861.175
 10
-22115.131
 20
3862.015
 10
-22114.619
 20
3862.889000000001
 10
-22114.163
 20
3863.792
 10
-22113.764
 20
3864.723
 10
-22113.423
 20
3865.676
 10
-22113.142
 20
3866.648
 10
-22112.922
 20
3867.637000000001
 10
-22112.764
 20
3868.636
 10
-22112.668
 20
3869.644
 10
-22112.635
 20
3870.656
 10
-22112.665
 20
3871.668
 10
-22112.757
 20
3872.676
 10
-22112.912
 20
3873.676
 10
-22113.129
 20
3874.665
 10
-22113.407
 20
3875.638
 10
-22113.745
 20
3876.593
 10
-22114.141
 20
3877.524000000001
 10
-22114.594
 20
3878.429
 10
-22115.103
 20
3879.305
 10
-22115.665
 20
3880.146
 10
-22116.278
 20
3880.952
 10
-22116.94
 20
3881.718
 10
-22117.648
 20
3882.441
 10
-22118.4
 20
3883.119
 10
-22119.193
 20
3883.749
 10
-22120.023
 20
3884.328
 10
-22120.887
 20
3884.855
 10
-22121.783
 20
3885.327
 10
-22122.706
 20
3885.743
 10
-22123.653
 20
3886.1
 10
-22124.62
 20
3886.398
 10
-22125.604
 20
3886.635
 10
-22126.601
 20
3886.811
 10
-22127.607
 20
3886.925
 10
-22128.618
 20
3886.976
 10
-22129.63
 20
3886.964000000001
 10
-22130.64
 20
3886.889
 10
-22131.141
 20
3886.82
 10
-22147.641
 20
3886.82
 10
-22148.255
 20
3886.776
 10
-22149.487
 20
3886.762
 10
-22150.717
 20
3886.824
 10
-22151.94
 20
3886.961
 10
-22153.153
 20
3887.173
 10
-22154.351
 20
3887.46
 10
-22155.529
 20
3887.819
 10
-22156.682
 20
3888.251
 10
-22157.807
 20
3888.752
 10
-22158.899
 20
3889.321000000001
 10
-22159.954
 20
3889.957000000001
 10
-22160.967
 20
3890.656
 10
-22161.936
 20
3891.415999999999
 10
-22162.856
 20
3892.234000000001
 10
-22163.725
 20
3893.108
 10
-22164.538
 20
3894.033
 10
-22165.292
 20
3895.006
 10
-22165.985
 20
3896.024
 10
-22166.615
 20
3897.082000000001
 10
-22167.178
 20
3898.177
 10
-22167.673
 20
3899.305
 10
-22168.097
 20
3900.461
 10
-22168.45
 20
3901.641
 10
-22168.59
 20
3902.24
 10
-22785.204
 20
3902.24
 10
-22785.415
 20
3902.386
 10
-22786.384
 20
3903.147
 10
-22787.304
 20
3903.965
 10
-22788.172
 20
3904.838
 10
-22788.985
 20
3905.763
 10
-22789.74
 20
3906.736
 10
-22790.433
 20
3907.754
 10
-22791.062
 20
3908.812
 10
-22791.626
 20
3909.907
 10
-22791.802
 20
3910.308
 10
-21879.62
 20
3910.308
 10
-21879.488
 20
3908.319
 10
-21878.983
 20
3904.365
 10
-21878.241
 20
3900.448
 10
-21877.264
 20
3896.584000000001
 10
-21876.055
 20
3892.785
 10
-21874.62
 20
3889.066
 10
-21872.962
 20
3885.44
 10
-21871.089
 20
3881.921
 10
-21869.007
 20
3878.522
 10
-21866.724
 20
3875.254
 10
-21864.248
 20
3872.13
 10
-21861.588
 20
3869.161
 10
-21858.754
 20
3866.358
 10
-21855.756
 20
3863.731
 10
-21854.18
 20
3862.51
 10
-21811.68
 20
3862.51
 10
-21811.175
 20
3862.470999999999
 10
-21810.163
 20
3862.456
 10
-21809.152
 20
3862.503
 10
-21808.146
 20
3862.614
 10
-21807.148
 20
3862.786
 10
-21806.163
 20
3863.02
 10
-21805.195
 20
3863.315
 10
-21804.247
 20
3863.670000000001
 10
-21803.322
 20
3864.082000000001
 10
-21802.425
 20
3864.552000000001
 10
-21801.559
 20
3865.076
 10
-21800.727
 20
3865.652
 10
-21799.933
 20
3866.280000000001
 10
-21799.179
 20
3866.955
 10
-21798.468
 20
3867.676
 10
-21797.804
 20
3868.440000000001
 10
-21797.188
 20
3869.243
 10
-21796.623
 20
3870.083000000001
 10
-21796.112
 20
3870.957000000001
 10
-21795.656
 20
3871.861
 10
-21795.256
 20
3872.791
 10
-21794.916
 20
3873.744
 10
-21794.635
 20
3874.717
 10
-21794.415
 20
3875.705
 10
-21794.257
 20
3876.705
 10
-21794.161
 20
3877.712000000001
 10
-21794.128
 20
3878.724
 10
-21794.158
 20
3879.736
 10
-21794.25
 20
3880.744
 10
-21794.405
 20
3881.744000000001
 10
-21794.62200000001
 20
3882.733
 10
-21794.9
 20
3883.707000000001
 10
-21795.237
 20
3884.661
 10
-21795.634
 20
3885.592000000001
 10
-21796.08700000001
 20
3886.497000000001
 10
-21796.596
 20
3887.373
 10
-21797.158
 20
3888.215
 10
-21797.771
 20
3889.02
 10
-21798.433
 20
3889.785999999999
 10
-21799.141
 20
3890.509
 10
-21799.893
 20
3891.187
 10
-21800.685
 20
3891.817000000001
 10
-21801.515
 20
3892.396
 10
-21802.38
 20
3892.923
 10
-21803.275
 20
3893.395
 10
-21804.198
 20
3893.810999999999
 10
-21805.145
 20
3894.168
 10
-21806.113
 20
3894.466
 10
-21807.097
 20
3894.704
 10
-21808.094
 20
3894.879
 10
-21809.1
 20
3894.993
 10
-21810.111
 20
3895.044000000001
 10
-21811.123
 20
3895.032
 10
-21812.133
 20
3894.957
 10
-21812.634
 20
3894.889
 10
-21829.134
 20
3894.889
 10
-21829.748
 20
3894.844
 10
-21830.979
 20
3894.830000000001
 10
-21832.209
 20
3894.892
 10
-21833.433
 20
3895.029
 10
-21834.646
 20
3895.241
 10
-21835.844
 20
3895.528
 10
-21837.021
 20
3895.887
 10
-21838.175
 20
3896.319
 10
-21839.3
 20
3896.82
 10
-21840.392
 20
3897.389
 10
-21841.446
 20
3898.025
 10
-21842.46
 20
3898.724
 10
-21843.429
 20
3899.484000000001
 10
-21844.349
 20
3900.303
 10
-21845.217
 20
3901.176
 10
-21846.03
 20
3902.101
 10
-21846.785
 20
3903.074
 10
-21847.478
 20
3904.092
 10
-21848.108
 20
3905.150000000001
 10
-21848.671
 20
3906.245
 10
-21849.166
 20
3907.373000000001
 10
-21849.59
 20
3908.529000000001
 10
-21849.943
 20
3909.709
 10
-21850.083
 20
3910.308
 10
-22791.802
 20
3910.308
 10
-22792.12
 20
3911.035
 10
-22792.545
 20
3912.191
 10
-22792.898
 20
3913.371
 10
-22793.037
 20
3913.971
 10
-31250.25
 20
3913.971
 10
-31250.112
 20
3914.566
 10
-31249.759
 20
3915.746
 10
-31249.334
 20
3916.902
 10
-31248.839
 20
3918.029000000001
 10
-31248.276
 20
3919.124
 10
-31247.647
 20
3920.183
 10
-31246.954
 20
3921.201
 10
-31246.199
 20
3922.174
 10
-31245.386
 20
3923.099
 10
-31244.518
 20
3923.972000000001
 10
-31243.598
 20
3924.79
 10
-31242.629
 20
3925.550000000001
 10
-31241.615
 20
3926.25
 10
-31240.56
 20
3926.885
 10
-31239.468
 20
3927.455
 10
-31238.344
 20
3927.956
 10
-31237.19
 20
3928.387
 10
-31236.012
 20
3928.747000000001
 10
-31234.815
 20
3929.033
 10
-31233.602
 20
3929.245
 10
-31232.378
 20
3929.383
 10
-31231.148
 20
3929.445000000001
 10
-31229.917
 20
3929.431
 10
-31229.303
 20
3929.386
 10
-31212.803
 20
3929.386
 10
-31212.301
 20
3929.317000000001
 10
-31211.292
 20
3929.243000000001
 10
-31210.279
 20
3929.231
 10
-31209.268
 20
3929.282
 10
-31208.263
 20
3929.395
 10
-31207.266
 20
3929.571
 10
-31206.282
 20
3929.808
 10
-31205.314
 20
3930.106
 10
-31204.367
 20
3930.464
 10
-31203.444
 20
3930.879
 10
-31202.549
 20
3931.352
 10
-31201.684
 20
3931.878
 10
-31200.854
 20
3932.458
 10
-31200.062
 20
3933.088
 10
-31199.31
 20
3933.765
 10
-31198.602
 20
3934.489
 10
-31197.94
 20
3935.254
 10
-31197.326
 20
3936.06
 10
-31196.764
 20
3936.902
 10
-31196.256
 20
3937.777
 10
-31195.80200000001
 20
3938.682
 10
-31195.406
 20
3939.614
 10
-31195.068
 20
3940.568
 10
-31194.791
 20
3941.541
 10
-31194.574
 20
3942.53
 10
-31194.419
 20
3943.531
 10
-31194.326
 20
3944.539000000001
 10
-31194.29600000001
 20
3945.551
 10
-31194.329
 20
3946.562
 10
-31194.425
 20
3947.570000000001
 10
-31194.583
 20
3948.57
 10
-31194.803
 20
3949.558000000001
 10
-31195.084
 20
3950.531
 10
-31195.425
 20
3951.484000000001
 10
-31195.824
 20
3952.414
 10
-31196.281
 20
3953.318
 10
-31196.792
 20
3954.191
 10
-31197.357
 20
3955.031
 10
-31197.973
 20
3955.835
 10
-31198.637
 20
3956.598000000001
 10
-31199.348
 20
3957.319
 10
-31200.102
 20
3957.995
 10
-31200.896
 20
3958.622
 10
-31201.728
 20
3959.199
 10
-31202.594
 20
3959.723
 10
-31203.491
 20
3960.192
 10
-31204.416
 20
3960.605000000001
 10
-31205.364
 20
3960.959000000001
 10
-31206.332
 20
3961.254
 10
-31207.317
 20
3961.488
 10
-31208.314
 20
3961.660999999999
 10
-31209.321
 20
3961.771
 10
-31210.332
 20
3961.819000000001
 10
-31357.6
 20
3961.819000000001
 10
-31357.227
 20
3961.985
 10
-31356.33
 20
3962.455
 10
-31355.464
 20
3962.979000000001
 10
-31354.632
 20
3963.555
 10
-31353.838
 20
3964.183
 10
-31353.084
 20
3964.857999999999
 10
-31352.373
 20
3965.579
 10
-31351.709
 20
3966.343
 10
-31351.093
 20
3967.145999999999
 10
-31350.528
 20
3967.986
 10
-31350.01700000001
 20
3968.86
 10
-31349.561
 20
3969.764
 10
-31349.161
 20
3970.694
 10
-31348.821
 20
3971.647
 10
-31348.54
 20
3972.62
 10
-31348.32
 20
3973.608
 10
-31348.161
 20
3974.608
 10
-31348.066
 20
3975.615
 10
-31348.033
 20
3976.627
 10
-31348.062
 20
3977.639
 10
-31348.155
 20
3978.647
 10
-31348.31
 20
3979.647
 10
-31348.527
 20
3980.636
 10
-31348.805
 20
3981.61
 10
-31349.142
 20
3982.564000000001
 10
-31349.538
 20
3983.495
 10
-31349.992
 20
3984.4
 10
-31350.5
 20
3985.276
 10
-31351.062
 20
3986.118
 10
-31351.676
 20
3986.923
 10
-31352.338
 20
3987.689000000001
 10
-31353.046
 20
3988.412
 10
-31353.798
 20
3989.09
 10
-31354.59
 20
3989.72
 10
-31355.42
 20
3990.299
 10
-31356.285
 20
3990.826
 10
-31357.18
 20
3991.298
 10
-31358.103
 20
3991.714
 10
-31359.05
 20
3992.071
 10
-31360.018
 20
3992.369
 10
-31361.002
 20
3992.607
 10
-31361.999
 20
3992.782
 10
-31363.005
 20
3992.896
 10
-31364.016
 20
3992.947
 10
-31365.028
 20
3992.935
 10
-31366.037
 20
3992.86
 10
-31366.539
 20
3992.792
 10
-31383.039
 20
3992.792
 10
-31383.653
 20
3992.747000000001
 10
-31384.884
 20
3992.733
 10
-31386.114
 20
3992.795
 10
-31387.338
 20
3992.932000000001
 10
-31388.551
 20
3993.144
 10
-31389.749
 20
3993.431
 10
-31390.926
 20
3993.79
 10
-31392.08
 20
3994.222
 10
-31393.205
 20
3994.723
 10
-31394.296
 20
3995.292
 10
-31395.351
 20
3995.928
 10
-31396.365
 20
3996.627
 10
-31397.334
 20
3997.387000000001
 10
-31398.254
 20
3998.206
 10
-31399.122
 20
3999.079
 10
-31399.935
 20
4000.004
 10
-31400.69
 20
4000.977
 10
-31401.383
 20
4001.994999999999
 10
-31402.012
 20
4003.053
 10
-31402.576
 20
4004.147999999999
 10
-31403.07
 20
4005.276
 10
-31403.124
 20
4005.422
 10
-31127.54
 20
4005.422
 10
-31127.407
 20
4003.433
 10
-31126.902
 20
3999.479
 10
-31126.16
 20
3995.562000000001
 10
-31125.183
 20
3991.697
 10
-31123.974
 20
3987.899
 10
-31122.539
 20
3984.18
 10
-31120.882
 20
3980.554
 10
-31119.009
 20
3977.035
 10
-31116.927
 20
3973.636
 10
-31114.644
 20
3970.368
 10
-31112.168
 20
3967.244
 10
-31109.508
 20
3964.275
 10
-31106.673
 20
3961.470999999999
 10
-31103.675
 20
3958.844
 10
-31102.099
 20
3957.624000000001
 10
-31059.599
 20
3957.624000000001
 10
-31059.095
 20
3957.584000000001
 10
-31058.082
 20
3957.569
 10
-31057.071
 20
3957.617000000001
 10
-31056.065
 20
3957.727000000001
 10
-31055.068
 20
3957.9
 10
-31054.083
 20
3958.134000000001
 10
-31053.114
 20
3958.429
 10
-31052.166
 20
3958.783
 10
-31051.24200000001
 20
3959.196
 10
-31050.345
 20
3959.665000000001
 10
-31049.479
 20
3960.189000000001
 10
-31048.647
 20
3960.765999999999
 10
-31047.852
 20
3961.393000000001
 10
-31047.098
 20
3962.069000000001
 10
-31046.388
 20
3962.79
 10
-31045.723
 20
3963.553
 10
-31045.107
 20
3964.357000000001
 10
-31044.543
 20
3965.197
 10
-31044.348
 20
3965.530000000001
 10
-30904.346
 20
3965.530000000001
 10
-30905.359
 20
3965.514000000001
 10
-30905.863
 20
3965.475
 10
-30948.363
 20
3965.475
 10
-30949.939
 20
3964.255
 10
-30952.937
 20
3961.628
 10
-30955.771
 20
3958.824
 10
-30958.431
 20
3955.855000000001
 10
-30960.908
 20
3952.731
 10
-30963.191
 20
3949.463
 10
-30965.273
 20
3946.064000000001
 10
-30967.145
 20
3942.545000000001
 10
-30968.803
 20
3938.919000000001
 10
-30970.238
 20
3935.2
 10
-30971.447
 20
3931.401
 10
-30972.424
 20
3927.537
 10
-30973.166
 20
3923.62
 10
-30973.671
 20
3919.666
 10
-30973.803
 20
3917.677000000001
 10
-30944.266
 20
3917.677000000001
 10
-30944.126
 20
3918.277
 10
-30943.773
 20
3919.456
 10
-30943.349
 20
3920.612
 10
-30942.854
 20
3921.74
 10
-30942.291
 20
3922.835
 10
-30941.661
 20
3923.894000000001
 10
-30940.968
 20
3924.911
 10
-30940.213
 20
3925.884
 10
-30939.401
 20
3926.809
 10
-30938.532
 20
3927.683
 10
-30937.612
 20
3928.501
 10
-30936.643
 20
3929.261
 10
-30935.63
 20
3929.96
 10
-30934.575
 20
3930.596
 10
-30933.483
 20
3931.165
 10
-30932.358
 20
3931.667
 10
-30931.205
 20
3932.098
 10
-30930.027
 20
3932.457
 10
-30928.829
 20
3932.744
 10
-30927.616
 20
3932.956
 10
-30926.393
 20
3933.093
 10
-30925.163
 20
3933.155
 10
-30923.931
 20
3933.141
 10
-30923.317
 20
3933.097
 10
-30906.81700000001
 20
3933.097
 10
-30906.316
 20
3933.028
 10
-30905.306
 20
3932.953
 10
-30904.294
 20
3932.940999999999
 10
-30903.283
 20
3932.992
 10
-30902.277
 20
3933.106
 10
-30901.28
 20
3933.282000000001
 10
-30900.296
 20
3933.519
 10
-30899.329
 20
3933.817
 10
-30898.382
 20
3934.174000000001
 10
-30897.459
 20
3934.59
 10
-30896.563
 20
3935.062
 10
-30895.699
 20
3935.589
 10
-30894.869
 20
3936.168
 10
-30894.076
 20
3936.797999999999
 10
-30893.324
 20
3937.476
 10
-30892.616
 20
3938.199
 10
-30891.954
 20
3938.965000000001
 10
-30891.341
 20
3939.771
 10
-30890.779
 20
3940.613
 10
-30890.27
 20
3941.488
 10
-30889.81700000001
 20
3942.393
 10
-30889.42100000001
 20
3943.324
 10
-30889.083
 20
3944.279
 10
-30888.805
 20
3945.252
 10
-30888.588
 20
3946.241
 10
-30888.433
 20
3947.241
 10
-30888.341
 20
3948.249
 10
-30888.311
 20
3949.261
 10
-30888.344
 20
3950.273
 10
-30888.44
 20
3951.281
 10
-30888.598
 20
3952.281
 10
-30888.818
 20
3953.269
 10
-30889.099
 20
3954.241000000001
 10
-30889.44
 20
3955.194
 10
-30889.839
 20
3956.125
 10
-30890.295
 20
3957.028
 10
-30890.807
 20
3957.902
 10
-30891.371
 20
3958.742
 10
-30891.987
 20
3959.545
 10
-30892.652
 20
3960.309
 10
-30893.362
 20
3961.03
 10
-30894.116
 20
3961.705999999999
 10
-30894.911
 20
3962.333
 10
-30895.743
 20
3962.91
 10
-30896.609
 20
3963.434
 10
-30897.506
 20
3963.903
 10
-30898.43
 20
3964.315
 10
-30899.378
 20
3964.67
 10
-30900.347
 20
3964.965
 10
-30901.331
 20
3965.199000000001
 10
-30902.329
 20
3965.372000000001
 10
-30903.335
 20
3965.482
 10
-30904.346
 20
3965.530000000001
 10
-31044.348
 20
3965.530000000001
 10
-31044.031
 20
3966.071
 10
-31043.575
 20
3966.974
 10
-31043.176
 20
3967.905
 10
-31042.835
 20
3968.857999999999
 10
-31042.554
 20
3969.83
 10
-31042.334
 20
3970.818
 10
-31042.176
 20
3971.818
 10
-31042.08
 20
3972.826
 10
-31042.047
 20
3973.838
 10
-31042.077
 20
3974.85
 10
-31042.169
 20
3975.858
 10
-31042.324
 20
3976.858
 10
-31042.541
 20
3977.847
 10
-31042.819
 20
3978.820000000001
 10
-31043.157
 20
3979.775
 10
-31043.553
 20
3980.706
 10
-31044.006
 20
3981.611
 10
-31044.515
 20
3982.486
 10
-31045.077
 20
3983.328
 10
-31045.69
 20
3984.134
 10
-31046.35200000001
 20
3984.900000000001
 10
-31047.06
 20
3985.623
 10
-31047.812
 20
3986.301
 10
-31048.605
 20
3986.93
 10
-31049.435
 20
3987.51
 10
-31050.299
 20
3988.037000000001
 10
-31051.195
 20
3988.509
 10
-31052.118
 20
3988.924000000001
 10
-31053.065
 20
3989.282
 10
-31054.032
 20
3989.58
 10
-31055.016
 20
3989.817
 10
-31056.013
 20
3989.993
 10
-31057.019
 20
3990.107
 10
-31058.03
 20
3990.158
 10
-31059.042
 20
3990.146
 10
-31060.05200000001
 20
3990.071
 10
-31060.553
 20
3990.002
 10
-31077.053
 20
3990.002
 10
-31077.667
 20
3989.957
 10
-31078.899
 20
3989.944000000001
 10
-31080.129
 20
3990.006
 10
-31081.352
 20
3990.143
 10
-31082.565
 20
3990.355
 10
-31083.763
 20
3990.642000000001
 10
-31084.94100000001
 20
3991.001
 10
-31086.094
 20
3991.432000000001
 10
-31087.219
 20
3991.934
 10
-31088.311
 20
3992.503
 10
-31089.366
 20
3993.139
 10
-31090.379
 20
3993.838
 10
-31091.348
 20
3994.598
 10
-31092.268
 20
3995.416
 10
-31093.137
 20
3996.29
 10
-31093.95
 20
3997.214000000001
 10
-31094.704
 20
3998.188000000001
 10
-31095.397
 20
3999.205
 10
-31095.955
 20
4000.143
 10
-30809.032
 20
4000.143
 10
-30808.9
 20
3998.154
 10
-30808.395
 20
3994.2
 10
-30807.653
 20
3990.283
 10
-30806.676
 20
3986.419
 10
-30805.467
 20
3982.62
 10
-30804.03200000001
 20
3978.901
 10
-30802.374
 20
3975.275
 10
-30800.501
 20
3971.756
 10
-30798.42
 20
3968.357000000001
 10
-30796.136
 20
3965.089000000001
 10
-30793.66
 20
3961.965
 10
-30791.0
 20
3958.996
 10
-30788.166
 20
3956.193
 10
-30785.168
 20
3953.565000000001
 10
-30783.592
 20
3952.345
 10
-30741.092
 20
3952.345
 10
-30740.58700000001
 20
3952.306
 10
-30739.575
 20
3952.29
 10
-30738.564
 20
3952.338
 10
-30737.558
 20
3952.448
 10
-30736.56
 20
3952.621
 10
-30735.576
 20
3952.855
 10
-30734.607
 20
3953.15
 10
-30733.659
 20
3953.505000000001
 10
-30732.735
 20
3953.917
 10
-30731.838
 20
3954.387
 10
-30730.971
 20
3954.911
 10
-30730.14
 20
3955.487
 10
-30729.345
 20
3956.115
 10
-30728.591
 20
3956.79
 10
-30727.88
 20
3957.511
 10
-30727.216
 20
3958.275
 10
-30726.6
 20
3959.078
 10
-30726.035
 20
3959.918
 10
-30725.524
 20
3960.792
 10
-30725.068
 20
3961.695
 10
-30724.669
 20
3962.626
 10
-30724.328
 20
3963.579
 10
-30724.047
 20
3964.551
 10
-30723.827
 20
3965.54
 10
-30723.669
 20
3966.539
 10
-30723.573
 20
3967.547000000001
 10
-30723.54
 20
3968.559000000001
 10
-30723.57
 20
3969.571
 10
-30723.662
 20
3970.579
 10
-30723.817
 20
3971.579000000001
 10
-30724.034
 20
3972.568
 10
-30724.312
 20
3973.540999999999
 10
-30724.332
 20
3973.598
 10
-30585.839
 20
3973.598
 10
-30586.851
 20
3973.583
 10
-30587.356
 20
3973.544
 10
-30629.856
 20
3973.544
 10
-30631.432
 20
3972.323
 10
-30634.43
 20
3969.696
 10
-30637.264
 20
3966.893000000001
 10
-30639.924
 20
3963.923
 10
-30642.4
 20
3960.799000000001
 10
-30644.683
 20
3957.531
 10
-30646.765
 20
3954.132
 10
-30648.638
 20
3950.613
 10
-30650.295
 20
3946.987
 10
-30651.731
 20
3943.268
 10
-30652.94
 20
3939.47
 10
-30653.917
 20
3935.605000000001
 10
-30654.659
 20
3931.688000000001
 10
-30655.164
 20
3927.734
 10
-30655.296
 20
3925.745
 10
-30625.759
 20
3925.745
 10
-30625.619
 20
3926.345
 10
-30625.266
 20
3927.525
 10
-30624.841
 20
3928.68
 10
-30624.347
 20
3929.808
 10
-30623.783
 20
3930.903
 10
-30623.154
 20
3931.962
 10
-30622.461
 20
3932.979
 10
-30621.706
 20
3933.953000000001
 10
-30620.893
 20
3934.878
 10
-30620.025
 20
3935.751
 10
-30619.105
 20
3936.569000000001
 10
-30618.136
 20
3937.329
 10
-30617.122
 20
3938.028
 10
-30616.067
 20
3938.664
 10
-30614.976
 20
3939.233
 10
-30613.851
 20
3939.735000000001
 10
-30612.697
 20
3940.166
 10
-30611.52
 20
3940.525
 10
-30610.322
 20
3940.812
 10
-30609.109
 20
3941.024
 10
-30607.885
 20
3941.162000000001
 10
-30606.655
 20
3941.223
 10
-30605.424
 20
3941.21
 10
-30604.81
 20
3941.165
 10
-30588.31
 20
3941.165
 10
-30587.808
 20
3941.096
 10
-30586.799
 20
3941.021
 10
-30585.787
 20
3941.009000000001
 10
-30584.776
 20
3941.06
 10
-30583.77
 20
3941.174
 10
-30582.773
 20
3941.35
 10
-30581.789
 20
3941.587
 10
-30580.821
 20
3941.885000000001
 10
-30579.874
 20
3942.243
 10
-30578.951
 20
3942.658
 10
-30578.056
 20
3943.13
 10
-30577.191
 20
3943.657
 10
-30576.361
 20
3944.237000000001
 10
-30575.569
 20
3944.866000000001
 10
-30574.817
 20
3945.544
 10
-30574.109
 20
3946.268
 10
-30573.447
 20
3947.033
 10
-30572.834
 20
3947.839
 10
-30572.272
 20
3948.681
 10
-30571.763
 20
3949.556
 10
-30571.31
 20
3950.461
 10
-30570.913
 20
3951.393
 10
-30570.576
 20
3952.347000000001
 10
-30570.298
 20
3953.32
 10
-30570.081
 20
3954.309
 10
-30569.926
 20
3955.309000000001
 10
-30569.833
 20
3956.317
 10
-30569.804
 20
3957.329
 10
-30569.837
 20
3958.341
 10
-30569.933
 20
3959.349
 10
-30570.091
 20
3960.349
 10
-30570.311
 20
3961.337
 10
-30570.592
 20
3962.309000000001
 10
-30570.932
 20
3963.263
 10
-30571.332
 20
3964.193
 10
-30571.788
 20
3965.096
 10
-30572.299
 20
3965.97
 10
-30572.864
 20
3966.81
 10
-30573.48
 20
3967.614000000001
 10
-30574.144
 20
3968.377
 10
-30574.855
 20
3969.098000000001
 10
-30575.609
 20
3969.774000000001
 10
-30576.403
 20
3970.401
 10
-30577.235
 20
3970.978
 10
-30578.101
 20
3971.502
 10
-30578.998
 20
3971.971
 10
-30579.923
 20
3972.384
 10
-30580.871
 20
3972.738
 10
-30581.839
 20
3973.033
 10
-30582.824
 20
3973.267000000001
 10
-30583.822
 20
3973.44
 10
-30584.828
 20
3973.55
 10
-30585.839
 20
3973.598
 10
-30724.332
 20
3973.598
 10
-30724.649
 20
3974.496
 10
-30725.046
 20
3975.427000000001
 10
-30725.499
 20
3976.332000000001
 10
-30726.008
 20
3977.208
 10
-30726.57
 20
3978.049000000001
 10
-30727.183
 20
3978.855
 10
-30727.845
 20
3979.621
 10
-30728.553
 20
3980.344
 10
-30729.305
 20
3981.022
 10
-30730.098
 20
3981.652
 10
-30730.928
 20
3982.231
 10
-30731.792
 20
3982.758
 10
-30732.687
 20
3983.230000000001
 10
-30733.611
 20
3983.646
 10
-30734.558
 20
3984.003
 10
-30735.525
 20
3984.301
 10
-30736.509
 20
3984.539
 10
-30737.506
 20
3984.714
 10
-30738.512
 20
3984.828
 10
-30739.523
 20
3984.879
 10
-30740.535
 20
3984.867000000001
 10
-30741.545
 20
3984.792
 10
-30742.046
 20
3984.723000000001
 10
-30758.546
 20
3984.723000000001
 10
-30759.16
 20
3984.679
 10
-30760.392
 20
3984.665000000001
 10
-30761.621
 20
3984.727
 10
-30762.845
 20
3984.864
 10
-30764.058
 20
3985.075999999999
 10
-30765.256
 20
3985.363
 10
-30766.434
 20
3985.722000000001
 10
-30767.587
 20
3986.154000000001
 10
-30768.712
 20
3986.655000000001
 10
-30769.804
 20
3987.224000000001
 10
-30770.858
 20
3987.86
 10
-30771.872
 20
3988.559
 10
-30772.841
 20
3989.319
 10
-30773.761
 20
3990.137
 10
-30774.629
 20
3991.011
 10
-30775.44200000001
 20
3991.936
 10
-30776.197
 20
3992.909
 10
-30776.89
 20
3993.927
 10
-30777.52
 20
3994.985000000001
 10
-30778.083
 20
3996.08
 10
-30778.578
 20
3997.208
 10
-30779.002
 20
3998.364
 10
-30779.355
 20
3999.544
 10
-30779.495
 20
4000.143
 10
-31095.955
 20
4000.143
 10
-31095.984
 20
4000.192
 10
-30503.092
 20
4000.192
 10
-30502.959
 20
3998.203
 10
-30502.455
 20
3994.249000000001
 10
-30501.713
 20
3990.332
 10
-30500.735
 20
3986.467000000001
 10
-30499.527
 20
3982.668
 10
-30498.091
 20
3978.949
 10
-30496.434
 20
3975.324
 10
-30494.561
 20
3971.805
 10
-30492.479
 20
3968.405
 10
-30490.196
 20
3965.137
 10
-30487.72
 20
3962.013000000001
 10
-30485.06
 20
3959.044
 10
-30482.226
 20
3956.241
 10
-30479.227
 20
3953.614
 10
-30477.652
 20
3952.393
 10
-30435.152
 20
3952.393
 10
-30434.647
 20
3952.354000000001
 10
-30433.635
 20
3952.339000000001
 10
-30432.624
 20
3952.387
 10
-30431.617
 20
3952.497000000001
 10
-30430.62
 20
3952.67
 10
-30429.635
 20
3952.904
 10
-30428.667
 20
3953.199
 10
-30427.719
 20
3953.553
 10
-30426.794
 20
3953.966
 10
-30425.897
 20
3954.435
 10
-30425.031
 20
3954.959
 10
-30424.199
 20
3955.536
 10
-30423.405
 20
3956.163
 10
-30422.651
 20
3956.839000000001
 10
-30421.94
 20
3957.559000000001
 10
-30421.276
 20
3958.323
 10
-30420.66
 20
3959.127
 10
-30420.095
 20
3959.967000000001
 10
-30419.584
 20
3960.840000000001
 10
-30419.127
 20
3961.744
 10
-30418.728
 20
3962.674000000001
 10
-30418.387
 20
3963.627000000001
 10
-30418.107
 20
3964.6
 10
-30417.88700000001
 20
3965.588
 10
-30417.728
 20
3966.588
 10
-30417.633
 20
3967.596
 10
-30417.599
 20
3968.607
 10
-30417.629
 20
3969.619
 10
-30417.722
 20
3970.627
 10
-30417.877
 20
3971.628
 10
-30418.094
 20
3972.616
 10
-30418.371
 20
3973.59
 10
-30418.391
 20
3973.646
 10
-30279.899
 20
3973.646
 10
-30280.911
 20
3973.631
 10
-30281.416
 20
3973.592
 10
-30323.916
 20
3973.592
 10
-30325.491
 20
3972.371
 10
-30328.489
 20
3969.744
 10
-30331.324
 20
3966.941
 10
-30333.984
 20
3963.972
 10
-30336.46
 20
3960.848
 10
-30338.743
 20
3957.58
 10
-30340.825
 20
3954.18
 10
-30342.698
 20
3950.661
 10
-30344.355
 20
3947.036
 10
-30345.791
 20
3943.317
 10
-30346.999
 20
3939.518000000001
 10
-30347.976
 20
3935.653
 10
-30348.719
 20
3931.737
 10
-30349.223
 20
3927.782
 10
-30349.356
 20
3925.794000000001
 10
-30319.818
 20
3925.794000000001
 10
-30319.678
 20
3926.393
 10
-30319.326
 20
3927.573000000001
 10
-30318.901
 20
3928.729
 10
-30318.406
 20
3929.857
 10
-30317.843
 20
3930.952000000001
 10
-30317.214
 20
3932.01
 10
-30316.52
 20
3933.028
 10
-30315.766
 20
3934.001
 10
-30314.953
 20
3934.926
 10
-30314.085
 20
3935.799000000001
 10
-30313.164
 20
3936.617
 10
-30312.196
 20
3937.378
 10
-30311.182
 20
3938.077000000001
 10
-30310.127
 20
3938.712000000001
 10
-30309.035
 20
3939.282
 10
-30307.911
 20
3939.783
 10
-30306.757
 20
3940.214
 10
-30305.579
 20
3940.574
 10
-30304.382
 20
3940.86
 10
-30303.169
 20
3941.073
 10
-30301.945
 20
3941.21
 10
-30300.715
 20
3941.272
 10
-30299.484
 20
3941.258
 10
-30298.87
 20
3941.213
 10
-30282.37
 20
3941.213
 10
-30281.868
 20
3941.145
 10
-30280.859
 20
3941.070000000001
 10
-30279.846
 20
3941.058
 10
-30278.835
 20
3941.109
 10
-30277.829
 20
3941.222000000001
 10
-30276.833
 20
3941.397999999999
 10
-30275.848
 20
3941.636
 10
-30274.881
 20
3941.934000000001
 10
-30273.934
 20
3942.290999999999
 10
-30273.011
 20
3942.707000000001
 10
-30272.115
 20
3943.179
 10
-30271.251
 20
3943.706
 10
-30270.421
 20
3944.285
 10
-30269.629
 20
3944.915
 10
-30268.877
 20
3945.593
 10
-30268.168
 20
3946.316
 10
-30267.506
 20
3947.082
 10
-30266.893
 20
3947.887
 10
-30266.331
 20
3948.729
 10
-30265.823
 20
3949.604
 10
-30265.369
 20
3950.509
 10
-30264.973
 20
3951.441
 10
-30264.635
 20
3952.395
 10
-30264.357
 20
3953.369
 10
-30264.141
 20
3954.358
 10
-30263.986
 20
3955.358
 10
-30263.893
 20
3956.366
 10
-30263.863
 20
3957.378
 10
-30263.896
 20
3958.39
 10
-30263.992
 20
3959.397
 10
-30264.15
 20
3960.397
 10
-30264.37
 20
3961.385000000001
 10
-30264.651
 20
3962.358
 10
-30264.992
 20
3963.311
 10
-30265.391
 20
3964.241
 10
-30265.847
 20
3965.145000000001
 10
-30266.359
 20
3966.018
 10
-30266.924
 20
3966.859
 10
-30267.539
 20
3967.662000000001
 10
-30268.204
 20
3968.426
 10
-30268.915
 20
3969.147
 10
-30269.669
 20
3969.822
 10
-30270.463
 20
3970.449
 10
-30271.295
 20
3971.026
 10
-30272.161
 20
3971.55
 10
-30273.058
 20
3972.019
 10
-30273.982
 20
3972.432000000001
 10
-30274.931
 20
3972.787
 10
-30275.899
 20
3973.081
 10
-30276.884
 20
3973.316
 10
-30277.881
 20
3973.488
 10
-30278.888
 20
3973.599
 10
-30279.899
 20
3973.646
 10
-30418.391
 20
3973.646
 10
-30418.709
 20
3974.544
 10
-30419.105
 20
3975.476
 10
-30419.559
 20
3976.381
 10
-30420.067
 20
3977.256
 10
-30420.629
 20
3978.098
 10
-30421.243
 20
3978.903
 10
-30421.905
 20
3979.669000000001
 10
-30422.613
 20
3980.392000000001
 10
-30423.365
 20
3981.070000000001
 10
-30424.157
 20
3981.7
 10
-30424.987
 20
3982.28
 10
-30425.852
 20
3982.806
 10
-30426.747
 20
3983.278
 10
-30427.67
 20
3983.694000000001
 10
-30428.617
 20
3984.052000000001
 10
-30429.585
 20
3984.35
 10
-30430.569
 20
3984.587
 10
-30431.566
 20
3984.763
 10
-30432.572
 20
3984.876
 10
-30433.583
 20
3984.927000000001
 10
-30434.595
 20
3984.915
 10
-30435.604
 20
3984.841
 10
-30436.106
 20
3984.772
 10
-30452.606
 20
3984.772
 10
-30453.22
 20
3984.727
 10
-30454.451
 20
3984.713
 10
-30455.681
 20
3984.775000000001
 10
-30456.905
 20
3984.913
 10
-30458.118
 20
3985.125
 10
-30459.315
 20
3985.411
 10
-30460.493
 20
3985.771
 10
-30461.647
 20
3986.202
 10
-30462.771
 20
3986.703
 10
-30463.863
 20
3987.273
 10
-30464.918
 20
3987.908
 10
-30465.932
 20
3988.608
 10
-30466.901
 20
3989.368000000001
 10
-30467.821
 20
3990.186
 10
-30468.689
 20
3991.059000000001
 10
-30469.502
 20
3991.984000000001
 10
-30470.257
 20
3992.957
 10
-30470.95
 20
3993.975
 10
-30471.579
 20
3995.033
 10
-30472.142
 20
3996.129000000001
 10
-30472.637
 20
3997.256
 10
-30473.062
 20
3998.412
 10
-30473.415
 20
3999.592000000001
 10
-30473.554
 20
4000.192
 10
-31095.984
 20
4000.192
 10
-31096.027
 20
4000.264
 10
-31096.59
 20
4001.359
 10
-31097.085
 20
4002.487
 10
-31097.509
 20
4003.643
 10
-31097.862
 20
4004.821999999999
 10
-31098.002
 20
4005.422
 10
-31403.124
 20
4005.422
 10
-31403.495
 20
4006.432
 10
-31403.848
 20
4007.612
 10
-31403.987
 20
4008.211
 10
-34118.003
 20
4008.211
 10
-34118.079
 20
4008.26
 10
-30184.585
 20
4008.26
 10
-30184.452
 20
4006.270999999999
 10
-30183.948
 20
4002.317
 10
-30183.205
 20
3998.4
 10
-30182.228
 20
3994.535
 10
-30181.02
 20
3990.736
 10
-30179.584
 20
3987.017
 10
-30177.92700000001
 20
3983.392000000001
 10
-30176.054
 20
3979.873
 10
-30173.972
 20
3976.473
 10
-30171.689
 20
3973.205
 10
-30169.213
 20
3970.081
 10
-30166.553
 20
3967.112
 10
-30163.718
 20
3964.309
 10
-30160.72
 20
3961.682000000001
 10
-30159.144
 20
3960.461
 10
-30116.644
 20
3960.461
 10
-30116.14
 20
3960.422
 10
-30115.128
 20
3960.407
 10
-30114.116
 20
3960.455000000001
 10
-30113.11
 20
3960.565000000001
 10
-30112.113
 20
3960.738
 10
-30111.128
 20
3960.972
 10
-30110.16
 20
3961.267
 10
-30109.211
 20
3961.621
 10
-30108.661
 20
3961.867
 10
-29961.391
 20
3961.867
 10
-29962.404
 20
3961.852
 10
-29962.908
 20
3961.813
 10
-30005.408
 20
3961.813
 10
-30006.984
 20
3960.592000000001
 10
-30009.98200000001
 20
3957.965
 10
-30012.817
 20
3955.162000000001
 10
-30015.47700000001
 20
3952.193
 10
-30017.953
 20
3949.069000000001
 10
-30020.236
 20
3945.801
 10
-30022.318
 20
3942.402
 10
-30024.191
 20
3938.883
 10
-30025.848
 20
3935.257
 10
-30027.283
 20
3931.538
 10
-30028.492
 20
3927.739000000001
 10
-30029.469
 20
3923.874
 10
-30030.211
 20
3919.958000000001
 10
-30030.716
 20
3916.003
 10
-30030.849
 20
3914.015
 10
-30001.311
 20
3914.015
 10
-30001.171
 20
3914.614
 10
-30000.818
 20
3915.794
 10
-30000.394
 20
3916.95
 10
-29999.899
 20
3918.078
 10
-29999.336
 20
3919.173
 10
-29998.706
 20
3920.231
 10
-29998.013
 20
3921.249
 10
-29997.259
 20
3922.222
 10
-29996.446
 20
3923.147
 10
-29995.577
 20
3924.02
 10
-29994.657
 20
3924.839000000001
 10
-29993.688
 20
3925.599
 10
-29992.675
 20
3926.298
 10
-29991.62
 20
3926.934
 10
-29990.528
 20
3927.503
 10
-29989.403
 20
3928.004000000001
 10
-29988.25
 20
3928.436
 10
-29987.072
 20
3928.795
 10
-29985.874
 20
3929.082000000001
 10
-29984.661
 20
3929.294
 10
-29983.438
 20
3929.431
 10
-29982.208
 20
3929.493
 10
-29980.976
 20
3929.479
 10
-29980.362
 20
3929.434
 10
-29963.862
 20
3929.434
 10
-29963.361
 20
3929.366
 10
-29962.351
 20
3929.291
 10
-29961.339
 20
3929.279000000001
 10
-29960.328
 20
3929.33
 10
-29959.322
 20
3929.444
 10
-29958.325
 20
3929.619
 10
-29957.341
 20
3929.857
 10
-29956.374
 20
3930.155000000001
 10
-29955.42700000001
 20
3930.512
 10
-29954.504
 20
3930.928
 10
-29953.608
 20
3931.4
 10
-29952.744
 20
3931.927
 10
-29951.914
 20
3932.506
 10
-29951.121
 20
3933.136000000001
 10
-29950.369
 20
3933.814
 10
-29949.661
 20
3934.537
 10
-29948.999
 20
3935.303
 10
-29948.386
 20
3936.108
 10
-29947.824
 20
3936.95
 10
-29947.315
 20
3937.826
 10
-29946.862
 20
3938.731
 10
-29946.466
 20
3939.662000000001
 10
-29946.128
 20
3940.616
 10
-29945.85
 20
3941.59
 10
-29945.633
 20
3942.579
 10
-29945.478
 20
3943.579000000001
 10
-29945.386
 20
3944.587
 10
-29945.356
 20
3945.599
 10
-29945.389
 20
3946.611
 10
-29945.485
 20
3947.618
 10
-29945.643
 20
3948.618
 10
-29945.863
 20
3949.606
 10
-29946.144
 20
3950.579000000001
 10
-29946.485
 20
3951.532
 10
-29946.884
 20
3952.462
 10
-29947.34
 20
3953.366
 10
-29947.852
 20
3954.24
 10
-29948.416
 20
3955.08
 10
-29949.032
 20
3955.883
 10
-29949.697
 20
3956.647
 10
-29950.407
 20
3957.368000000001
 10
-29951.161
 20
3958.043
 10
-29951.956
 20
3958.671
 10
-29952.788
 20
3959.247000000001
 10
-29953.654
 20
3959.771
 10
-29954.551
 20
3960.241
 10
-29955.475
 20
3960.653
 10
-29956.423
 20
3961.007999999999
 10
-29957.392
 20
3961.303
 10
-29958.377
 20
3961.537000000001
 10
-29959.374
 20
3961.709000000001
 10
-29960.38
 20
3961.82
 10
-29961.391
 20
3961.867
 10
-30108.661
 20
3961.867
 10
-30108.287
 20
3962.034
 10
-30107.39
 20
3962.503
 10
-30106.524
 20
3963.027
 10
-30105.692
 20
3963.604
 10
-30104.897
 20
3964.231
 10
-30104.143
 20
3964.907
 10
-30103.433
 20
3965.628
 10
-30102.768
 20
3966.391
 10
-30102.153
 20
3967.195
 10
-30101.588
 20
3968.035
 10
-30101.076
 20
3968.908
 10
-30100.62
 20
3969.812000000001
 10
-30100.221
 20
3970.742000000001
 10
-30099.88
 20
3971.695
 10
-30099.599
 20
3972.668
 10
-30099.379
 20
3973.656
 10
-30099.221
 20
3974.656
 10
-30099.125
 20
3975.664
 10
-30099.092
 20
3976.675
 10
-30099.122
 20
3977.687
 10
-30099.215
 20
3978.695
 10
-30099.37
 20
3979.696
 10
-30099.586
 20
3980.685
 10
-30099.864
 20
3981.658
 10
-30100.202
 20
3982.612000000001
 10
-30100.598
 20
3983.544000000001
 10
-30101.051
 20
3984.449
 10
-30101.56
 20
3985.324
 10
-30102.122
 20
3986.166
 10
-30102.735
 20
3986.972
 10
-30103.397
 20
3987.737
 10
-30104.106
 20
3988.461
 10
-30104.85700000001
 20
3989.138
 10
-30105.65
 20
3989.768
 10
-30106.48
 20
3990.348
 10
-30107.344
 20
3990.874
 10
-30108.24
 20
3991.347000000001
 10
-30109.163
 20
3991.762
 10
-30110.11
 20
3992.12
 10
-30111.077
 20
3992.418
 10
-30112.061
 20
3992.655000000001
 10
-30113.058
 20
3992.831
 10
-30114.064
 20
3992.944000000001
 10
-30115.075
 20
3992.995
 10
-30116.088
 20
3992.983
 10
-30117.097
 20
3992.909
 10
-30117.598
 20
3992.840000000001
 10
-30134.098
 20
3992.840000000001
 10
-30134.713
 20
3992.795
 10
-30135.944
 20
3992.781
 10
-30137.174
 20
3992.843
 10
-30138.398
 20
3992.981
 10
-30139.611
 20
3993.193
 10
-30140.808
 20
3993.479000000001
 10
-30141.986
 20
3993.839000000001
 10
-30143.139
 20
3994.27
 10
-30144.264
 20
3994.771
 10
-30145.356
 20
3995.341
 10
-30146.411
 20
3995.976
 10
-30147.425
 20
3996.676
 10
-30148.393
 20
3997.436
 10
-30149.314
 20
3998.254000000001
 10
-30150.182
 20
3999.127
 10
-30150.995
 20
4000.052
 10
-30151.141
 20
4000.24
 10
-29873.152
 20
4000.24
 10
-29873.019
 20
3998.251
 10
-29872.514
 20
3994.297
 10
-29871.772
 20
3990.38
 10
-29870.795
 20
3986.516
 10
-29869.586
 20
3982.717
 10
-29868.151
 20
3978.998
 10
-29866.494
 20
3975.372
 10
-29864.621
 20
3971.853
 10
-29862.539
 20
3968.454000000001
 10
-29860.256
 20
3965.186
 10
-29857.78
 20
3962.062
 10
-29855.12
 20
3959.093
 10
-29852.285
 20
3956.289
 10
-29849.287
 20
3953.662000000001
 10
-29847.711
 20
3952.442
 10
-29805.211
 20
3952.442
 10
-29804.707
 20
3952.403
 10
-29803.695
 20
3952.387
 10
-29802.683
 20
3952.435
 10
-29801.677
 20
3952.545
 10
-29800.68
 20
3952.718
 10
-29799.695
 20
3952.952000000001
 10
-29798.726
 20
3953.247000000001
 10
-29797.778
 20
3953.602
 10
-29796.854
 20
3954.014
 10
-29795.957
 20
3954.483
 10
-29795.091
 20
3955.007
 10
-29794.259
 20
3955.584
 10
-29793.464
 20
3956.212
 10
-29792.71
 20
3956.887
 10
-29792.0
 20
3957.608
 10
-29791.335
 20
3958.372000000001
 10
-29790.719
 20
3959.175
 10
-29790.155
 20
3960.015
 10
-29789.643
 20
3960.889
 10
-29789.187
 20
3961.792
 10
-29788.788
 20
3962.723
 10
-29788.447
 20
3963.676
 10
-29788.166
 20
3964.648
 10
-29787.946
 20
3965.636
 10
-29787.788
 20
3966.636
 10
-29787.692
 20
3967.644000000001
 10
-29787.659
 20
3968.656
 10
-29787.689
 20
3969.668
 10
-29787.782
 20
3970.676
 10
-29787.937
 20
3971.676
 10
-29788.153
 20
3972.665
 10
-29788.431
 20
3973.638
 10
-29788.451
 20
3973.695
 10
-29649.958
 20
3973.695
 10
-29650.971
 20
3973.679
 10
-29651.475
 20
3973.639999999999
 10
-29693.975
 20
3973.639999999999
 10
-29695.551
 20
3972.420000000001
 10
-29698.549
 20
3969.793
 10
-29701.383
 20
3966.989
 10
-29704.043
 20
3964.02
 10
-29706.52
 20
3960.896
 10
-29708.803
 20
3957.628
 10
-29710.885
 20
3954.229
 10
-29712.758
 20
3950.71
 10
-29714.415
 20
3947.084
 10
-29715.85
 20
3943.365
 10
-29717.059
 20
3939.567
 10
-29718.036
 20
3935.702000000001
 10
-29718.778
 20
3931.785
 10
-29719.283
 20
3927.831
 10
-29719.416
 20
3925.842
 10
-29689.878
 20
3925.842
 10
-29689.738
 20
3926.442
 10
-29689.385
 20
3927.621
 10
-29688.961
 20
3928.777
 10
-29688.466
 20
3929.905
 10
-29687.903
 20
3931.0
 10
-29687.273
 20
3932.059
 10
-29686.58
 20
3933.076
 10
-29685.826
 20
3934.049
 10
-29685.013
 20
3934.974
 10
-29684.144
 20
3935.848
 10
-29683.224
 20
3936.666
 10
-29682.255
 20
3937.426
 10
-29681.242
 20
3938.125
 10
-29680.187
 20
3938.761
 10
-29679.095
 20
3939.33
 10
-29677.97
 20
3939.832000000001
 10
-29676.817
 20
3940.263
 10
-29675.639
 20
3940.622000000001
 10
-29674.441
 20
3940.909
 10
-29673.228
 20
3941.121
 10
-29672.005
 20
3941.258
 10
-29670.775
 20
3941.320000000001
 10
-29669.543
 20
3941.307000000001
 10
-29668.929
 20
3941.262
 10
-29652.429
 20
3941.262
 10
-29651.928
 20
3941.193
 10
-29650.918
 20
3941.118
 10
-29649.90600000001
 20
3941.106
 10
-29648.895
 20
3941.157
 10
-29647.889
 20
3941.271
 10
-29646.892
 20
3941.447
 10
-29645.908
 20
3941.684
 10
-29644.941
 20
3941.982
 10
-29643.994
 20
3942.34
 10
-29643.071
 20
3942.755
 10
-29642.175
 20
3943.227
 10
-29641.311
 20
3943.754000000001
 10
-29640.481
 20
3944.333
 10
-29639.688
 20
3944.963
 10
-29638.936
 20
3945.641
 10
-29638.228
 20
3946.364
 10
-29637.566
 20
3947.13
 10
-29636.953
 20
3947.936
 10
-29636.391
 20
3948.778
 10
-29635.882
 20
3949.653
 10
-29635.429
 20
3950.558
 10
-29635.033
 20
3951.489
 10
-29634.695
 20
3952.444000000001
 10
-29634.417
 20
3953.417
 10
-29634.2
 20
3954.406
 10
-29634.045
 20
3955.406
 10
-29633.953
 20
3956.414
 10
-29633.923
 20
3957.426
 10
-29633.956
 20
3958.438000000001
 10
-29634.052
 20
3959.446
 10
-29634.21
 20
3960.446000000001
 10
-29634.43
 20
3961.434
 10
-29634.711
 20
3962.406
 10
-29635.05200000001
 20
3963.359
 10
-29635.451
 20
3964.29
 10
-29635.90700000001
 20
3965.193
 10
-29636.419
 20
3966.067000000001
 10
-29636.983
 20
3966.907000000001
 10
-29637.599
 20
3967.71
 10
-29638.264
 20
3968.474
 10
-29638.974
 20
3969.195000000001
 10
-29639.728
 20
3969.871
 10
-29640.523
 20
3970.498
 10
-29641.355
 20
3971.075
 10
-29642.221
 20
3971.599000000001
 10
-29643.118
 20
3972.068
 10
-29644.042
 20
3972.481
 10
-29644.99
 20
3972.835
 10
-29645.959
 20
3973.130000000001
 10
-29646.943
 20
3973.364
 10
-29647.941
 20
3973.537
 10
-29648.947
 20
3973.647
 10
-29649.958
 20
3973.695
 10
-29788.451
 20
3973.695
 10
-29788.769
 20
3974.593
 10
-29789.165
 20
3975.524000000001
 10
-29789.618
 20
3976.429
 10
-29790.127
 20
3977.304
 10
-29790.689
 20
3978.146
 10
-29791.30200000001
 20
3978.952000000001
 10
-29791.964
 20
3979.718
 10
-29792.673
 20
3980.441
 10
-29793.424
 20
3981.119000000001
 10
-29794.217
 20
3981.749000000001
 10
-29795.04700000001
 20
3982.328000000001
 10
-29795.911
 20
3982.855
 10
-29796.807
 20
3983.327000000001
 10
-29797.73
 20
3983.743
 10
-29798.67700000001
 20
3984.1
 10
-29799.644
 20
3984.398
 10
-29800.628
 20
3984.635
 10
-29801.625
 20
3984.811
 10
-29802.631
 20
3984.925
 10
-29803.642
 20
3984.975999999999
 10
-29804.654
 20
3984.964000000001
 10
-29805.664
 20
3984.889000000001
 10
-29806.165
 20
3984.820000000001
 10
-29822.665
 20
3984.820000000001
 10
-29823.279
 20
3984.776
 10
-29824.511
 20
3984.762
 10
-29825.741
 20
3984.824000000001
 10
-29826.964
 20
3984.961
 10
-29828.177
 20
3985.172999999999
 10
-29829.375
 20
3985.46
 10
-29830.553
 20
3985.819000000001
 10
-29831.706
 20
3986.25
 10
-29832.831
 20
3986.752
 10
-29833.923
 20
3987.321
 10
-29834.978
 20
3987.957
 10
-29835.991
 20
3988.656000000001
 10
-29836.96
 20
3989.416
 10
-29837.881
 20
3990.234
 10
-29838.749
 20
3991.108
 10
-29839.562
 20
3992.033
 10
-29840.316
 20
3993.006
 10
-29841.01
 20
3994.024
 10
-29841.639
 20
3995.082000000001
 10
-29842.202
 20
3996.177
 10
-29842.697
 20
3997.305
 10
-29843.12200000001
 20
3998.461
 10
-29843.474
 20
3999.64
 10
-29843.614
 20
4000.24
 10
-30151.141
 20
4000.24
 10
-30151.749
 20
4001.025
 10
-30152.443
 20
4002.042999999999
 10
-30153.072
 20
4003.102000000001
 10
-30153.635
 20
4004.197
 10
-30154.13
 20
4005.324
 10
-30154.555
 20
4006.479999999999
 10
-30154.907
 20
4007.66
 10
-30155.04700000001
 20
4008.26
 10
-34118.079
 20
4008.26
 10
-34118.153
 20
4008.308
 10
-29554.644
 20
4008.308
 10
-29554.512
 20
4006.319
 10
-29554.007
 20
4002.365
 10
-29553.265
 20
3998.448
 10
-29552.288
 20
3994.584000000001
 10
-29551.079
 20
3990.785
 10
-29549.644
 20
3987.066
 10
-29547.986
 20
3983.44
 10
-29546.113
 20
3979.921
 10
-29544.032
 20
3976.522
 10
-29541.749
 20
3973.254000000001
 10
-29539.272
 20
3970.130000000001
 10
-29536.612
 20
3967.160999999999
 10
-29533.778
 20
3964.358
 10
-29530.78
 20
3961.73
 10
-29529.204
 20
3960.51
 10
-29486.704
 20
3960.51
 10
-29486.199
 20
3960.471
 10
-29485.187
 20
3960.456
 10
-29484.176
 20
3960.503
 10
-29483.17
 20
3960.614000000001
 10
-29482.172
 20
3960.786
 10
-29481.188
 20
3961.02
 10
-29480.219
 20
3961.315000000001
 10
-29479.271
 20
3961.67
 10
-29478.719
 20
3961.916
 10
-29331.451
 20
3961.916
 10
-29332.463
 20
3961.901
 10
-29332.968
 20
3961.862
 10
-29375.468
 20
3961.862
 10
-29377.044
 20
3960.641
 10
-29380.042
 20
3958.014
 10
-29382.876
 20
3955.211
 10
-29385.536
 20
3952.242
 10
-29388.012
 20
3949.117000000001
 10
-29390.295
 20
3945.85
 10
-29392.377
 20
3942.45
 10
-29394.25
 20
3938.931
 10
-29395.908
 20
3935.304999999999
 10
-29397.343
 20
3931.586
 10
-29398.55200000001
 20
3927.788000000001
 10
-29399.529
 20
3923.923
 10
-29400.271
 20
3920.006
 10
-29400.776
 20
3916.052
 10
-29400.908
 20
3914.063
 10
-29371.371
 20
3914.063
 10
-29371.231
 20
3914.663
 10
-29370.878
 20
3915.843
 10
-29370.454
 20
3916.999
 10
-29369.959
 20
3918.126
 10
-29369.396
 20
3919.221
 10
-29368.766
 20
3920.28
 10
-29368.073
 20
3921.297
 10
-29367.318
 20
3922.271
 10
-29366.505
 20
3923.196
 10
-29365.637
 20
3924.069000000001
 10
-29364.717
 20
3924.887
 10
-29363.748
 20
3925.647
 10
-29362.734
 20
3926.346
 10
-29361.68
 20
3926.982
 10
-29360.588
 20
3927.551
 10
-29359.463
 20
3928.053
 10
-29358.309
 20
3928.484
 10
-29357.132
 20
3928.844
 10
-29355.934
 20
3929.13
 10
-29354.721
 20
3929.342000000001
 10
-29353.49700000001
 20
3929.48
 10
-29352.267
 20
3929.542
 10
-29351.036
 20
3929.528
 10
-29350.422
 20
3929.483
 10
-29333.92200000001
 20
3929.483
 10
-29333.421
 20
3929.414000000001
 10
-29332.411
 20
3929.340000000001
 10
-29331.399
 20
3929.328
 10
-29330.388
 20
3929.378
 10
-29329.382
 20
3929.492000000001
 10
-29328.385
 20
3929.667999999999
 10
-29327.401
 20
3929.905
 10
-29326.433
 20
3930.203
 10
-29325.486
 20
3930.560999999999
 10
-29324.563
 20
3930.976
 10
-29323.668
 20
3931.447999999999
 10
-29322.803
 20
3931.975
 10
-29321.973
 20
3932.555
 10
-29321.181
 20
3933.185
 10
-29320.429
 20
3933.862
 10
-29319.721
 20
3934.586
 10
-29319.059
 20
3935.351
 10
-29318.446
 20
3936.157
 10
-29317.884
 20
3936.999
 10
-29317.375
 20
3937.874
 10
-29316.922
 20
3938.779
 10
-29316.525
 20
3939.711
 10
-29316.188
 20
3940.665
 10
-29315.91
 20
3941.638
 10
-29315.693
 20
3942.627
 10
-29315.538
 20
3943.628
 10
-29315.446
 20
3944.636
 10
-29315.416
 20
3945.647000000001
 10
-29315.449
 20
3946.659
 10
-29315.545
 20
3947.667
 10
-29315.703
 20
3948.667
 10
-29315.923
 20
3949.655000000001
 10
-29316.204
 20
3950.627
 10
-29316.544
 20
3951.581
 10
-29316.944
 20
3952.511
 10
-29317.4
 20
3953.415000000001
 10
-29317.911
 20
3954.288
 10
-29318.476
 20
3955.128
 10
-29319.092
 20
3955.932000000001
 10
-29319.756
 20
3956.695000000001
 10
-29320.467
 20
3957.416
 10
-29321.221
 20
3958.092
 10
-29322.015
 20
3958.719
 10
-29322.847
 20
3959.296
 10
-29323.713
 20
3959.82
 10
-29324.61
 20
3960.289
 10
-29325.535
 20
3960.702000000001
 10
-29326.483
 20
3961.056
 10
-29327.451
 20
3961.351
 10
-29328.436
 20
3961.585
 10
-29329.434
 20
3961.758
 10
-29330.44
 20
3961.868
 10
-29331.451
 20
3961.916
 10
-29478.719
 20
3961.916
 10
-29478.34700000001
 20
3962.082
 10
-29477.45
 20
3962.552
 10
-29476.584
 20
3963.076
 10
-29475.752
 20
3963.652000000001
 10
-29474.957
 20
3964.28
 10
-29474.203
 20
3964.955
 10
-29473.493
 20
3965.676
 10
-29472.828
 20
3966.44
 10
-29472.212
 20
3967.243
 10
-29471.648
 20
3968.083
 10
-29471.136
 20
3968.957000000001
 10
-29470.68
 20
3969.861
 10
-29470.281
 20
3970.791
 10
-29469.94
 20
3971.744000000001
 10
-29469.659
 20
3972.716
 10
-29469.439
 20
3973.705000000001
 10
-29469.281
 20
3974.704000000001
 10
-29469.185
 20
3975.712
 10
-29469.152
 20
3976.724
 10
-29469.182
 20
3977.736
 10
-29469.274
 20
3978.744000000001
 10
-29469.429
 20
3979.744
 10
-29469.646
 20
3980.733
 10
-29469.924
 20
3981.706
 10
-29470.261
 20
3982.661
 10
-29470.658
 20
3983.592
 10
-29471.111
 20
3984.497000000001
 10
-29471.62
 20
3985.373
 10
-29472.182
 20
3986.215
 10
-29472.795
 20
3987.020000000001
 10
-29473.45700000001
 20
3987.786
 10
-29474.165
 20
3988.509
 10
-29474.917
 20
3989.187
 10
-29475.71
 20
3989.817
 10
-29476.54
 20
3990.396
 10
-29477.404
 20
3990.923
 10
-29478.3
 20
3991.395
 10
-29479.223
 20
3991.811
 10
-29480.17
 20
3992.167999999999
 10
-29481.137
 20
3992.466
 10
-29482.121
 20
3992.704000000001
 10
-29483.118
 20
3992.879000000001
 10
-29484.124
 20
3992.993
 10
-29485.135
 20
3993.044000000001
 10
-29486.147
 20
3993.032
 10
-29487.15700000001
 20
3992.957
 10
-29487.658
 20
3992.888
 10
-29504.158
 20
3992.888
 10
-29504.772
 20
3992.844
 10
-29506.004
 20
3992.83
 10
-29507.233
 20
3992.892000000001
 10
-29508.457
 20
3993.029000000001
 10
-29509.67
 20
3993.241
 10
-29510.868
 20
3993.528
 10
-29512.046
 20
3993.887
 10
-29513.199
 20
3994.319000000001
 10
-29514.324
 20
3994.82
 10
-29515.416
 20
3995.389
 10
-29516.47
 20
3996.025
 10
-29517.484
 20
3996.724
 10
-29518.453
 20
3997.484000000001
 10
-29519.373
 20
3998.302000000001
 10
-29520.242
 20
3999.176
 10
-29521.054
 20
4000.100999999999
 10
-29521.809
 20
4001.074
 10
-29522.502
 20
4002.092
 10
-29523.132
 20
4003.15
 10
-29523.695
 20
4004.245
 10
-29524.19
 20
4005.373
 10
-29524.614
 20
4006.529
 10
-29524.967
 20
4007.709000000001
 10
-29525.107
 20
4008.308
 10
-34118.153
 20
4008.308
 10
-34118.229
 20
4008.357
 10
-29248.704
 20
4008.357
 10
-29248.572
 20
4006.368
 10
-29248.067
 20
4002.414
 10
-29247.325
 20
3998.497
 10
-29246.347
 20
3994.632
 10
-29245.139
 20
3990.833
 10
-29243.703
 20
3987.114
 10
-29242.046
 20
3983.489
 10
-29240.173
 20
3979.97
 10
-29238.091
 20
3976.57
 10
-29235.808
 20
3973.302
 10
-29233.332
 20
3970.178
 10
-29230.672
 20
3967.209
 10
-29227.838
 20
3964.406
 10
-29224.839
 20
3961.779000000001
 10
-29223.264
 20
3960.558000000001
 10
-29180.764
 20
3960.558000000001
 10
-29180.259
 20
3960.519
 10
-29179.247
 20
3960.504
 10
-29178.236
 20
3960.552000000001
 10
-29177.23
 20
3960.662000000001
 10
-29176.232
 20
3960.835
 10
-29175.247
 20
3961.069000000001
 10
-29174.279
 20
3961.364000000001
 10
-29173.331
 20
3961.718
 10
-29172.78
 20
3961.964
 10
-29025.511
 20
3961.964
 10
-29026.523
 20
3961.949
 10
-29027.028
 20
3961.909999999999
 10
-29069.528
 20
3961.909999999999
 10
-29071.103
 20
3960.689000000001
 10
-29074.10200000001
 20
3958.062
 10
-29076.936
 20
3955.259
 10
-29079.596
 20
3952.29
 10
-29082.072
 20
3949.166
 10
-29084.355
 20
3945.898
 10
-29086.437
 20
3942.498
 10
-29088.31
 20
3938.979000000001
 10
-29089.967
 20
3935.354
 10
-29091.403
 20
3931.635
 10
-29092.611
 20
3927.836
 10
-29093.588
 20
3923.971
 10
-29094.331
 20
3920.055
 10
-29094.835
 20
3916.1
 10
-29094.968
 20
3914.112
 10
-29065.43
 20
3914.112
 10
-29065.29
 20
3914.711
 10
-29064.938
 20
3915.891
 10
-29064.513
 20
3917.047
 10
-29064.018
 20
3918.175
 10
-29063.455
 20
3919.27
 10
-29062.826
 20
3920.328
 10
-29062.132
 20
3921.346
 10
-29061.378
 20
3922.319
 10
-29060.565
 20
3923.244
 10
-29059.697
 20
3924.117000000001
 10
-29058.776
 20
3924.936
 10
-29057.808
 20
3925.696
 10
-29056.794
 20
3926.395
 10
-29055.739
 20
3927.030000000001
 10
-29054.647
 20
3927.6
 10
-29053.523
 20
3928.101
 10
-29052.369
 20
3928.532
 10
-29051.191
 20
3928.892000000001
 10
-29049.994
 20
3929.178
 10
-29048.781
 20
3929.391
 10
-29047.557
 20
3929.528
 10
-29046.327
 20
3929.590000000001
 10
-29045.096
 20
3929.575999999999
 10
-29044.482
 20
3929.531
 10
-29027.982
 20
3929.531
 10
-29027.48
 20
3929.463
 10
-29026.471
 20
3929.388
 10
-29025.458
 20
3929.376
 10
-29024.447
 20
3929.427
 10
-29023.442
 20
3929.54
 10
-29022.445
 20
3929.716
 10
-29021.461
 20
3929.954
 10
-29020.493
 20
3930.252
 10
-29019.546
 20
3930.609
 10
-29018.623
 20
3931.025
 10
-29017.728
 20
3931.497
 10
-29016.863
 20
3932.024000000001
 10
-29016.033
 20
3932.603
 10
-29015.24100000001
 20
3933.233
 10
-29014.489
 20
3933.911
 10
-29013.78
 20
3934.634
 10
-29013.118
 20
3935.4
 10
-29012.505
 20
3936.205000000001
 10
-29011.943
 20
3937.047000000001
 10
-29011.435
 20
3937.922
 10
-29010.981
 20
3938.828
 10
-29010.585
 20
3939.759
 10
-29010.247
 20
3940.713
 10
-29009.97
 20
3941.687
 10
-29009.753
 20
3942.676
 10
-29009.598
 20
3943.676
 10
-29009.505
 20
3944.684
 10
-29009.475
 20
3945.696
 10
-29009.508
 20
3946.708
 10
-29009.604
 20
3947.715
 10
-29009.762
 20
3948.715
 10
-29009.982
 20
3949.703
 10
-29010.263
 20
3950.676
 10
-29010.604
 20
3951.629
 10
-29011.003
 20
3952.559
 10
-29011.46
 20
3953.463
 10
-29011.971
 20
3954.337000000001
 10
-29012.536
 20
3955.177000000001
 10
-29013.152
 20
3955.98
 10
-29013.816
 20
3956.744
 10
-29014.527
 20
3957.465000000001
 10
-29015.28100000001
 20
3958.14
 10
-29016.075
 20
3958.768
 10
-29016.90700000001
 20
3959.344
 10
-29017.773
 20
3959.868
 10
-29018.67
 20
3960.338
 10
-29019.594
 20
3960.75
 10
-29020.543
 20
3961.105
 10
-29021.511
 20
3961.400000000001
 10
-29022.496
 20
3961.634
 10
-29023.493
 20
3961.806
 10
-29024.5
 20
3961.917
 10
-29025.511
 20
3961.964
 10
-29172.78
 20
3961.964
 10
-29172.406
 20
3962.131
 10
-29171.509
 20
3962.6
 10
-29170.643
 20
3963.124
 10
-29169.811
 20
3963.701
 10
-29169.017
 20
3964.328
 10
-29168.263
 20
3965.004
 10
-29167.552
 20
3965.724
 10
-29166.888
 20
3966.488
 10
-29166.272
 20
3967.292
 10
-29165.707
 20
3968.132
 10
-29165.196
 20
3969.005
 10
-29164.739
 20
3969.909000000001
 10
-29164.34
 20
3970.839
 10
-29163.999
 20
3971.792
 10
-29163.719
 20
3972.765
 10
-29163.499
 20
3973.753
 10
-29163.34
 20
3974.753
 10
-29163.245
 20
3975.761
 10
-29163.212
 20
3976.772
 10
-29163.241
 20
3977.784000000001
 10
-29163.334
 20
3978.792
 10
-29163.489
 20
3979.793
 10
-29163.706
 20
3980.781
 10
-29163.983
 20
3981.755000000001
 10
-29164.321
 20
3982.709000000001
 10
-29164.717
 20
3983.641
 10
-29165.171
 20
3984.546
 10
-29165.679
 20
3985.421
 10
-29166.241
 20
3986.263
 10
-29166.855
 20
3987.068
 10
-29167.517
 20
3987.834
 10
-29168.225
 20
3988.557
 10
-29168.977
 20
3989.235
 10
-29169.769
 20
3989.865
 10
-29170.599
 20
3990.445000000001
 10
-29171.464
 20
3990.971
 10
-29172.359
 20
3991.444000000001
 10
-29173.282
 20
3991.859
 10
-29174.229
 20
3992.217
 10
-29175.197
 20
3992.515
 10
-29176.181
 20
3992.752
 10
-29177.178
 20
3992.928
 10
-29178.184
 20
3993.041
 10
-29179.195
 20
3993.092
 10
-29180.207
 20
3993.08
 10
-29181.216
 20
3993.006
 10
-29181.718
 20
3992.937
 10
-29198.218
 20
3992.937
 10
-29198.83200000001
 20
3992.892000000001
 10
-29200.063
 20
3992.878
 10
-29201.293
 20
3992.94
 10
-29202.51700000001
 20
3993.078
 10
-29203.73
 20
3993.29
 10
-29204.928
 20
3993.576
 10
-29206.105
 20
3993.936
 10
-29207.259
 20
3994.367
 10
-29208.384
 20
3994.868
 10
-29209.475
 20
3995.438
 10
-29210.53
 20
3996.073
 10
-29211.262
 20
3996.578
 10
-28930.197
 20
3996.578
 10
-28930.064
 20
3994.589000000001
 10
-28929.56
 20
3990.635000000001
 10
-28928.817
 20
3986.718
 10
-28927.84
 20
3982.853
 10
-28926.632
 20
3979.055
 10
-28925.196
 20
3975.336
 10
-28923.539
 20
3971.71
 10
-28921.666
 20
3968.191
 10
-28919.584
 20
3964.791
 10
-28917.301
 20
3961.524000000001
 10
-28914.825
 20
3958.399000000001
 10
-28912.165
 20
3955.43
 10
-28909.33
 20
3952.627000000001
 10
-28906.332
 20
3950.0
 10
-28904.757
 20
3948.779
 10
-28862.257
 20
3948.779
 10
-28861.752
 20
3948.74
 10
-28860.74
 20
3948.725000000001
 10
-28859.729
 20
3948.773
 10
-28858.722
 20
3948.883
 10
-28857.725
 20
3949.056
 10
-28856.74
 20
3949.29
 10
-28855.772
 20
3949.585000000001
 10
-28854.82299999999
 20
3949.939
 10
-28853.899
 20
3950.352
 10
-28853.002
 20
3950.821
 10
-28852.136
 20
3951.345
 10
-28851.304
 20
3951.922000000001
 10
-28850.51
 20
3952.549000000001
 10
-28849.756
 20
3953.225
 10
-28849.045
 20
3953.946
 10
-28848.38
 20
3954.709000000001
 10
-28847.765
 20
3955.513
 10
-28847.2
 20
3956.353
 10
-28846.688
 20
3957.227000000001
 10
-28846.232
 20
3958.13
 10
-28845.833
 20
3959.06
 10
-28845.492
 20
3960.014000000001
 10
-28845.211
 20
3960.986
 10
-28844.991
 20
3961.974
 10
-28844.833
 20
3962.974000000001
 10
-28844.737
 20
3963.982
 10
-28844.704
 20
3964.994
 10
-28844.734
 20
3966.005000000001
 10
-28844.827
 20
3967.013
 10
-28844.982
 20
3968.014
 10
-28845.19799999999
 20
3969.003
 10
-28845.476
 20
3969.976
 10
-28845.496
 20
3970.032000000001
 10
-28707.004
 20
3970.032000000001
 10
-28708.016
 20
3970.017000000001
 10
-28708.52
 20
3969.978000000001
 10
-28751.02
 20
3969.978000000001
 10
-28752.596
 20
3968.757
 10
-28755.594
 20
3966.130000000001
 10
-28758.429
 20
3963.327000000001
 10
-28761.089
 20
3960.358
 10
-28763.565
 20
3957.234000000001
 10
-28765.848
 20
3953.966
 10
-28767.93
 20
3950.567
 10
-28769.803
 20
3947.048
 10
-28771.46
 20
3943.422
 10
-28772.895
 20
3939.703
 10
-28774.104
 20
3935.904000000001
 10
-28775.081
 20
3932.04
 10
-28775.823
 20
3928.123
 10
-28776.328
 20
3924.169000000001
 10
-28776.461
 20
3922.18
 10
-28746.923
 20
3922.18
 10
-28746.783
 20
3922.779000000001
 10
-28746.431
 20
3923.959000000001
 10
-28746.006
 20
3925.115
 10
-28745.51100000001
 20
3926.243
 10
-28744.948
 20
3927.338
 10
-28744.318
 20
3928.396
 10
-28743.625
 20
3929.414000000001
 10
-28742.871
 20
3930.387000000001
 10
-28742.058
 20
3931.312
 10
-28741.19
 20
3932.185
 10
-28740.269
 20
3933.004
 10
-28739.3
 20
3933.764
 10
-28738.287
 20
3934.463
 10
-28737.232
 20
3935.099000000001
 10
-28736.14
 20
3935.668
 10
-28735.015
 20
3936.169000000001
 10
-28733.862
 20
3936.600999999999
 10
-28732.684
 20
3936.96
 10
-28731.486
 20
3937.247000000001
 10
-28730.273
 20
3937.459
 10
-28729.05
 20
3937.596
 10
-28727.82
 20
3937.658
 10
-28726.588
 20
3937.644
 10
-28725.974
 20
3937.6
 10
-28709.474
 20
3937.6
 10
-28708.973
 20
3937.531
 10
-28707.963
 20
3937.456
 10
-28706.951
 20
3937.444000000001
 10
-28705.94
 20
3937.495
 10
-28704.934
 20
3937.609000000001
 10
-28703.937
 20
3937.784
 10
-28702.953
 20
3938.022
 10
-28701.986
 20
3938.32
 10
-28701.039
 20
3938.677000000001
 10
-28700.116
 20
3939.093
 10
-28699.22
 20
3939.565
 10
-28698.356
 20
3940.092
 10
-28697.526
 20
3940.671
 10
-28696.733
 20
3941.301
 10
-28695.982
 20
3941.979000000001
 10
-28695.273
 20
3942.702
 10
-28694.611
 20
3943.468
 10
-28693.998
 20
3944.273
 10
-28693.436
 20
3945.115
 10
-28692.927
 20
3945.991
 10
-28692.474
 20
3946.896
 10
-28692.078
 20
3947.827
 10
-28691.74
 20
3948.782
 10
-28691.462
 20
3949.755000000001
 10
-28691.245
 20
3950.744
 10
-28691.09
 20
3951.744
 10
-28690.998
 20
3952.752
 10
-28690.968
 20
3953.764000000001
 10
-28691.001
 20
3954.776
 10
-28691.097
 20
3955.784
 10
-28691.255
 20
3956.783
 10
-28691.475
 20
3957.771
 10
-28691.756
 20
3958.744
 10
-28692.097
 20
3959.697
 10
-28692.496
 20
3960.627
 10
-28692.952
 20
3961.531
 10
-28693.464
 20
3962.405
 10
-28694.028
 20
3963.245
 10
-28694.644
 20
3964.048
 10
-28695.309
 20
3964.812
 10
-28696.019
 20
3965.533
 10
-28696.773
 20
3966.208
 10
-28697.568
 20
3966.836
 10
-28698.4
 20
3967.412
 10
-28699.266
 20
3967.936
 10
-28700.16299999999
 20
3968.406
 10
-28701.087
 20
3968.818
 10
-28702.035
 20
3969.173
 10
-28703.004
 20
3969.468
 10
-28703.989
 20
3969.702
 10
-28704.986
 20
3969.874
 10
-28705.992
 20
3969.985000000001
 10
-28707.004
 20
3970.032000000001
 10
-28845.496
 20
3970.032000000001
 10
-28845.814
 20
3970.93
 10
-28846.21
 20
3971.862
 10
-28846.663
 20
3972.767000000001
 10
-28847.172
 20
3973.642
 10
-28847.734
 20
3974.484
 10
-28848.347
 20
3975.290000000001
 10
-28849.009
 20
3976.055
 10
-28849.718
 20
3976.779
 10
-28850.47
 20
3977.456
 10
-28851.262
 20
3978.086
 10
-28852.092
 20
3978.666
 10
-28852.956
 20
3979.193
 10
-28853.852
 20
3979.665
 10
-28854.775
 20
3980.08
 10
-28855.722
 20
3980.438
 10
-28856.689
 20
3980.736
 10
-28857.674
 20
3980.973
 10
-28858.67
 20
3981.149000000001
 10
-28859.676
 20
3981.263
 10
-28860.687
 20
3981.313
 10
-28861.7
 20
3981.302
 10
-28862.709
 20
3981.227
 10
-28863.211
 20
3981.158
 10
-28879.711
 20
3981.158
 10
-28880.325
 20
3981.113
 10
-28881.556
 20
3981.099
 10
-28882.786
 20
3981.161
 10
-28884.01
 20
3981.299000000001
 10
-28885.223
 20
3981.511
 10
-28886.42
 20
3981.797
 10
-28887.598
 20
3982.157
 10
-28888.751
 20
3982.588
 10
-28889.876
 20
3983.09
 10
-28890.968
 20
3983.659
 10
-28892.023
 20
3984.295
 10
-28893.037
 20
3984.994
 10
-28894.005
 20
3985.754000000001
 10
-28894.926
 20
3986.572000000001
 10
-28895.794
 20
3987.445000000001
 10
-28896.607
 20
3988.37
 10
-28897.361
 20
3989.344
 10
-28898.055
 20
3990.361
 10
-28898.684
 20
3991.42
 10
-28899.247
 20
3992.515
 10
-28899.742
 20
3993.642000000001
 10
-28900.167
 20
3994.798
 10
-28900.519
 20
3995.978
 10
-28900.659
 20
3996.578
 10
-29211.262
 20
3996.578
 10
-29211.544
 20
3996.773
 10
-29212.513
 20
3997.533
 10
-29213.433
 20
3998.350999999999
 10
-29214.301
 20
3999.224
 10
-29215.114
 20
4000.149
 10
-29215.869
 20
4001.122
 10
-29216.562
 20
4002.139999999999
 10
-29217.191
 20
4003.199
 10
-29217.755
 20
4004.294
 10
-29218.249
 20
4005.421
 10
-29218.267
 20
4005.469999999999
 10
-28607.599
 20
4005.469999999999
 10
-28607.467
 20
4003.482
 10
-28606.962
 20
3999.527
 10
-28606.22
 20
3995.611
 10
-28605.243
 20
3991.746
 10
-28604.034
 20
3987.947000000001
 10
-28602.599
 20
3984.228
 10
-28600.941
 20
3980.603
 10
-28599.068
 20
3977.084000000001
 10
-28596.986
 20
3973.684
 10
-28594.703
 20
3970.416
 10
-28592.22700000001
 20
3967.292
 10
-28589.567
 20
3964.323
 10
-28586.733
 20
3961.52
 10
-28583.735
 20
3958.893
 10
-28582.159
 20
3957.672
 10
-28539.659
 20
3957.672
 10
-28539.154
 20
3957.633
 10
-28538.142
 20
3957.618
 10
-28537.131
 20
3957.665
 10
-28536.125
 20
3957.776
 10
-28535.127
 20
3957.948
 10
-28534.142
 20
3958.183
 10
-28533.174
 20
3958.477000000001
 10
-28532.226
 20
3958.832000000001
 10
-28531.301
 20
3959.245
 10
-28530.404
 20
3959.714
 10
-28529.538
 20
3960.238
 10
-28528.706
 20
3960.815
 10
-28527.912
 20
3961.442
 10
-28527.158
 20
3962.117
 10
-28526.447
 20
3962.838
 10
-28525.783
 20
3963.602
 10
-28525.167
 20
3964.405
 10
-28524.602
 20
3965.246
 10
-28524.408
 20
3965.578
 10
-28384.406
 20
3965.578
 10
-28385.418
 20
3965.563
 10
-28385.923
 20
3965.524000000001
 10
-28428.423
 20
3965.524000000001
 10
-28429.998
 20
3964.303000000001
 10
-28432.99700000001
 20
3961.676
 10
-28435.831
 20
3958.873
 10
-28438.491
 20
3955.904
 10
-28440.967
 20
3952.78
 10
-28443.25
 20
3949.512
 10
-28445.332
 20
3946.112
 10
-28447.205
 20
3942.593
 10
-28448.862
 20
3938.968
 10
-28450.298
 20
3935.249000000001
 10
-28451.506
 20
3931.45
 10
-28452.484
 20
3927.585
 10
-28453.226
 20
3923.669
 10
-28453.731
 20
3919.714000000001
 10
-28453.863
 20
3917.725
 10
-28424.325
 20
3917.725
 10
-28424.186
 20
3918.325
 10
-28423.833
 20
3919.505
 10
-28423.408
 20
3920.661
 10
-28422.914
 20
3921.788
 10
-28422.35
 20
3922.884
 10
-28421.721
 20
3923.942
 10
-28421.028
 20
3924.96
 10
-28420.273
 20
3925.933
 10
-28419.46
 20
3926.858
 10
-28418.592
 20
3927.731
 10
-28417.67200000001
 20
3928.549
 10
-28416.703
 20
3929.31
 10
-28415.689
 20
3930.009
 10
-28414.634
 20
3930.644
 10
-28413.543
 20
3931.214000000001
 10
-28412.418
 20
3931.715
 10
-28411.264
 20
3932.145999999999
 10
-28410.08700000001
 20
3932.506
 10
-28408.889
 20
3932.792
 10
-28407.676
 20
3933.005
 10
-28406.452
 20
3933.142
 10
-28405.222
 20
3933.204
 10
-28403.991
 20
3933.190000000001
 10
-28403.377
 20
3933.145000000001
 10
-28386.877
 20
3933.145000000001
 10
-28386.375
 20
3933.077
 10
-28385.366
 20
3933.002
 10
-28384.354
 20
3932.99
 10
-28383.34299999999
 20
3933.041
 10
-28382.337
 20
3933.154
 10
-28381.34
 20
3933.33
 10
-28380.356
 20
3933.567
 10
-28379.388
 20
3933.865
 10
-28378.441
 20
3934.223
 10
-28377.518
 20
3934.639
 10
-28376.623
 20
3935.111
 10
-28375.758
 20
3935.637000000001
 10
-28374.928
 20
3936.217
 10
-28374.13600000001
 20
3936.847
 10
-28373.384
 20
3937.525
 10
-28372.676
 20
3938.248
 10
-28372.014
 20
3939.014
 10
-28371.4
 20
3939.819000000001
 10
-28370.838
 20
3940.661
 10
-28370.33
 20
3941.536
 10
-28369.876
 20
3942.441
 10
-28369.48
 20
3943.373000000001
 10
-28369.143
 20
3944.327000000001
 10
-28368.865
 20
3945.301
 10
-28368.648
 20
3946.289
 10
-28368.493
 20
3947.29
 10
-28368.4
 20
3948.298
 10
-28368.371
 20
3949.31
 10
-28368.404
 20
3950.321
 10
-28368.499
 20
3951.329000000001
 10
-28368.658
 20
3952.329000000001
 10
-28368.878
 20
3953.317
 10
-28369.159
 20
3954.29
 10
-28369.499
 20
3955.243
 10
-28369.899
 20
3956.173
 10
-28370.355
 20
3957.077
 10
-28370.866
 20
3957.95
 10
-28371.431
 20
3958.79
 10
-28372.047
 20
3959.594
 10
-28372.711
 20
3960.358
 10
-28373.422
 20
3961.079
 10
-28374.176
 20
3961.754000000001
 10
-28374.97
 20
3962.381
 10
-28375.80200000001
 20
3962.958
 10
-28376.668
 20
3963.482
 10
-28377.565
 20
3963.951
 10
-28378.49
 20
3964.364
 10
-28379.438
 20
3964.718
 10
-28380.406
 20
3965.013
 10
-28381.391
 20
3965.247
 10
-28382.389
 20
3965.42
 10
-28383.395
 20
3965.530000000001
 10
-28384.406
 20
3965.578
 10
-28524.408
 20
3965.578
 10
-28524.091
 20
3966.119000000001
 10
-28523.635
 20
3967.023
 10
-28523.235
 20
3967.953
 10
-28522.895
 20
3968.906
 10
-28522.614
 20
3969.879
 10
-28522.394
 20
3970.867000000001
 10
-28522.236
 20
3971.867000000001
 10
-28522.14
 20
3972.874
 10
-28522.107
 20
3973.886
 10
-28522.137
 20
3974.897999999999
 10
-28522.229
 20
3975.906
 10
-28522.384
 20
3976.906000000001
 10
-28522.601
 20
3977.895
 10
-28522.879
 20
3978.869
 10
-28523.216
 20
3979.823
 10
-28523.613
 20
3980.755
 10
-28524.06600000001
 20
3981.66
 10
-28524.575
 20
3982.535
 10
-28525.137
 20
3983.377
 10
-28525.75
 20
3984.182
 10
-28526.412
 20
3984.948
 10
-28527.12
 20
3985.671
 10
-28527.872
 20
3986.349
 10
-28528.664
 20
3986.979
 10
-28529.494
 20
3987.558
 10
-28530.359
 20
3988.085
 10
-28531.254
 20
3988.557
 10
-28532.177
 20
3988.973
 10
-28533.124
 20
3989.330000000001
 10
-28534.092
 20
3989.628
 10
-28535.076
 20
3989.866
 10
-28536.073
 20
3990.042
 10
-28537.079
 20
3990.155
 10
-28538.09
 20
3990.206
 10
-28539.10200000001
 20
3990.194000000001
 10
-28540.112
 20
3990.119
 10
-28540.613
 20
3990.051
 10
-28557.113
 20
3990.051
 10
-28557.72700000001
 20
3990.006
 10
-28558.958
 20
3989.992
 10
-28560.188
 20
3990.054
 10
-28561.412
 20
3990.191
 10
-28562.625
 20
3990.404
 10
-28563.823
 20
3990.69
 10
-28565.0
 20
3991.050000000001
 10
-28566.154
 20
3991.481
 10
-28567.279
 20
3991.982
 10
-28568.371
 20
3992.552
 10
-28569.425
 20
3993.187
 10
-28570.439
 20
3993.886
 10
-28571.408
 20
3994.645999999999
 10
-28572.328
 20
3995.465
 10
-28573.196
 20
3996.338
 10
-28574.009
 20
3997.263
 10
-28574.764
 20
3998.236
 10
-28575.457
 20
3999.254
 10
-28576.016
 20
4000.192
 10
-28289.092
 20
4000.192
 10
-28288.959
 20
3998.203
 10
-28288.455
 20
3994.249000000001
 10
-28287.713
 20
3990.332
 10
-28286.735
 20
3986.467000000001
 10
-28285.527
 20
3982.668
 10
-28284.091
 20
3978.949
 10
-28282.434
 20
3975.324
 10
-28280.561
 20
3971.805
 10
-28278.479
 20
3968.405
 10
-28276.196
 20
3965.137
 10
-28273.72
 20
3962.013000000001
 10
-28271.06
 20
3959.044
 10
-28268.226
 20
3956.241
 10
-28265.227
 20
3953.614
 10
-28263.652
 20
3952.393
 10
-28221.152
 20
3952.393
 10
-28220.647
 20
3952.354000000001
 10
-28219.635
 20
3952.339000000001
 10
-28218.624
 20
3952.387
 10
-28217.617
 20
3952.497000000001
 10
-28216.62
 20
3952.67
 10
-28215.635
 20
3952.904
 10
-28214.667
 20
3953.199
 10
-28213.719
 20
3953.553
 10
-28212.794
 20
3953.966
 10
-28211.897
 20
3954.435
 10
-28211.031
 20
3954.959
 10
-28210.199
 20
3955.536
 10
-28209.405
 20
3956.163
 10
-28208.651
 20
3956.839000000001
 10
-28207.94
 20
3957.559000000001
 10
-28207.276
 20
3958.323
 10
-28206.66
 20
3959.127
 10
-28206.095
 20
3959.967000000001
 10
-28205.584
 20
3960.840000000001
 10
-28205.127
 20
3961.744
 10
-28204.728
 20
3962.674000000001
 10
-28204.387
 20
3963.627000000001
 10
-28204.107
 20
3964.6
 10
-28203.887
 20
3965.588
 10
-28203.728
 20
3966.588
 10
-28203.633
 20
3967.596
 10
-28203.599
 20
3968.607
 10
-28203.629
 20
3969.619
 10
-28203.722
 20
3970.627
 10
-28203.877
 20
3971.628
 10
-28204.094
 20
3972.616
 10
-28204.371
 20
3973.59
 10
-28204.391
 20
3973.646
 10
-28065.899
 20
3973.646
 10
-28066.911
 20
3973.631
 10
-28067.416
 20
3973.592
 10
-28109.916
 20
3973.592
 10
-28111.491
 20
3972.371
 10
-28114.489
 20
3969.744
 10
-28117.324
 20
3966.941
 10
-28119.984
 20
3963.972
 10
-28122.46
 20
3960.848
 10
-28124.743
 20
3957.58
 10
-28126.825
 20
3954.18
 10
-28128.69799999999
 20
3950.661
 10
-28130.355
 20
3947.036
 10
-28131.791
 20
3943.317
 10
-28132.999
 20
3939.518000000001
 10
-28133.976
 20
3935.653
 10
-28134.719
 20
3931.737
 10
-28135.223
 20
3927.782
 10
-28135.356
 20
3925.794000000001
 10
-28105.818
 20
3925.794000000001
 10
-28105.678
 20
3926.393
 10
-28105.326
 20
3927.573000000001
 10
-28104.901
 20
3928.729
 10
-28104.40600000001
 20
3929.857
 10
-28103.843
 20
3930.952000000001
 10
-28103.214
 20
3932.01
 10
-28102.52
 20
3933.028
 10
-28101.766
 20
3934.001
 10
-28100.953
 20
3934.926
 10
-28100.085
 20
3935.799000000001
 10
-28099.164
 20
3936.617
 10
-28098.196
 20
3937.378
 10
-28097.182
 20
3938.077000000001
 10
-28096.127
 20
3938.712000000001
 10
-28095.035
 20
3939.282
 10
-28093.911
 20
3939.783
 10
-28092.757
 20
3940.214
 10
-28091.579
 20
3940.574
 10
-28090.382
 20
3940.86
 10
-28089.169
 20
3941.073
 10
-28087.945
 20
3941.21
 10
-28086.715
 20
3941.272
 10
-28085.484
 20
3941.258
 10
-28084.87
 20
3941.213
 10
-28068.37
 20
3941.213
 10
-28067.868
 20
3941.145
 10
-28066.859
 20
3941.070000000001
 10
-28065.846
 20
3941.058
 10
-28064.835
 20
3941.109
 10
-28063.829
 20
3941.222000000001
 10
-28062.833
 20
3941.397999999999
 10
-28061.848
 20
3941.636
 10
-28060.881
 20
3941.934000000001
 10
-28059.934
 20
3942.290999999999
 10
-28059.011
 20
3942.707000000001
 10
-28058.115
 20
3943.179
 10
-28057.251
 20
3943.706
 10
-28056.421
 20
3944.285
 10
-28055.629
 20
3944.915
 10
-28054.877
 20
3945.593
 10
-28054.168
 20
3946.316
 10
-28053.506
 20
3947.082
 10
-28052.893
 20
3947.887
 10
-28052.331
 20
3948.729
 10
-28051.823
 20
3949.604
 10
-28051.369
 20
3950.509
 10
-28050.973
 20
3951.441
 10
-28050.635
 20
3952.395
 10
-28050.357
 20
3953.369
 10
-28050.141
 20
3954.358
 10
-28049.986
 20
3955.358
 10
-28049.893
 20
3956.366
 10
-28049.863
 20
3957.378
 10
-28049.896
 20
3958.39
 10
-28049.992
 20
3959.397
 10
-28050.15
 20
3960.397
 10
-28050.37
 20
3961.385000000001
 10
-28050.651
 20
3962.358
 10
-28050.992
 20
3963.311
 10
-28051.391
 20
3964.241
 10
-28051.847
 20
3965.145000000001
 10
-28052.359
 20
3966.018
 10
-28052.924
 20
3966.859
 10
-28053.539
 20
3967.662000000001
 10
-28054.204
 20
3968.426
 10
-28054.915
 20
3969.147
 10
-28055.669
 20
3969.822
 10
-28056.463
 20
3970.449
 10
-28057.295
 20
3971.026
 10
-28058.161
 20
3971.55
 10
-28059.058
 20
3972.019
 10
-28059.982
 20
3972.432000000001
 10
-28060.931
 20
3972.787
 10
-28061.899
 20
3973.081
 10
-28062.884
 20
3973.316
 10
-28063.881
 20
3973.488
 10
-28064.888
 20
3973.599
 10
-28065.899
 20
3973.646
 10
-28204.391
 20
3973.646
 10
-28204.709
 20
3974.544
 10
-28205.105
 20
3975.476
 10
-28205.559
 20
3976.381
 10
-28206.067
 20
3977.256
 10
-28206.629
 20
3978.098
 10
-28207.243
 20
3978.903
 10
-28207.905
 20
3979.669000000001
 10
-28208.613
 20
3980.392000000001
 10
-28209.365
 20
3981.070000000001
 10
-28210.157
 20
3981.7
 10
-28210.987
 20
3982.28
 10
-28211.852
 20
3982.806
 10
-28212.747
 20
3983.278
 10
-28213.67
 20
3983.694000000001
 10
-28214.617
 20
3984.052000000001
 10
-28215.585
 20
3984.35
 10
-28216.569
 20
3984.587
 10
-28217.566
 20
3984.763
 10
-28218.572
 20
3984.876
 10
-28219.583
 20
3984.927000000001
 10
-28220.595
 20
3984.915
 10
-28221.604
 20
3984.841
 10
-28222.106
 20
3984.772
 10
-28238.606
 20
3984.772
 10
-28239.22
 20
3984.727
 10
-28240.451
 20
3984.713
 10
-28241.681
 20
3984.775000000001
 10
-28242.905
 20
3984.913
 10
-28244.118
 20
3985.125
 10
-28245.315
 20
3985.411
 10
-28246.493
 20
3985.771
 10
-28247.647
 20
3986.202
 10
-28248.771
 20
3986.703
 10
-28249.863
 20
3987.273
 10
-28250.918
 20
3987.908
 10
-28251.932
 20
3988.608
 10
-28252.901
 20
3989.368000000001
 10
-28253.821
 20
3990.186
 10
-28254.689
 20
3991.059000000001
 10
-28255.502
 20
3991.984000000001
 10
-28256.257
 20
3992.957
 10
-28256.95
 20
3993.975
 10
-28257.579
 20
3995.033
 10
-28258.142
 20
3996.129000000001
 10
-28258.637
 20
3997.256
 10
-28259.062
 20
3998.412
 10
-28259.415
 20
3999.592000000001
 10
-28259.554
 20
4000.192
 10
-28576.016
 20
4000.192
 10
-28576.044
 20
4000.24
 10
-27983.152
 20
4000.24
 10
-27983.019
 20
3998.251
 10
-27982.514
 20
3994.297
 10
-27981.772
 20
3990.38
 10
-27980.795
 20
3986.516
 10
-27979.586
 20
3982.717
 10
-27978.151
 20
3978.998
 10
-27976.494
 20
3975.372
 10
-27974.621
 20
3971.853
 10
-27972.539
 20
3968.454000000001
 10
-27970.256
 20
3965.186
 10
-27967.78
 20
3962.062
 10
-27965.12
 20
3959.093
 10
-27962.285
 20
3956.289
 10
-27959.287
 20
3953.662000000001
 10
-27957.711
 20
3952.442
 10
-27915.211
 20
3952.442
 10
-27914.707
 20
3952.403
 10
-27913.695
 20
3952.387
 10
-27912.683
 20
3952.435
 10
-27911.677
 20
3952.545
 10
-27910.68
 20
3952.718
 10
-27909.695
 20
3952.952000000001
 10
-27908.72600000001
 20
3953.247000000001
 10
-27907.778
 20
3953.602
 10
-27906.854
 20
3954.014
 10
-27905.957
 20
3954.483
 10
-27905.091
 20
3955.007
 10
-27904.259
 20
3955.584
 10
-27903.464
 20
3956.212
 10
-27902.71
 20
3956.887
 10
-27902.0
 20
3957.608
 10
-27901.335
 20
3958.372000000001
 10
-27900.719
 20
3959.175
 10
-27900.155
 20
3960.015
 10
-27899.643
 20
3960.889
 10
-27899.187
 20
3961.792
 10
-27898.788
 20
3962.723
 10
-27898.447
 20
3963.676
 10
-27898.166
 20
3964.648
 10
-27897.946
 20
3965.636
 10
-27897.788
 20
3966.636
 10
-27897.692
 20
3967.644000000001
 10
-27897.659
 20
3968.656
 10
-27897.689
 20
3969.668
 10
-27897.782
 20
3970.676
 10
-27897.937
 20
3971.676
 10
-27898.153
 20
3972.665
 10
-27898.431
 20
3973.638
 10
-27898.451
 20
3973.695
 10
-27759.958
 20
3973.695
 10
-27760.971
 20
3973.679
 10
-27761.475
 20
3973.639999999999
 10
-27803.975
 20
3973.639999999999
 10
-27805.551
 20
3972.420000000001
 10
-27808.549
 20
3969.793
 10
-27811.383
 20
3966.989
 10
-27814.043
 20
3964.02
 10
-27816.52
 20
3960.896
 10
-27818.803
 20
3957.628
 10
-27820.885
 20
3954.229
 10
-27822.758
 20
3950.71
 10
-27824.415
 20
3947.084
 10
-27825.85
 20
3943.365
 10
-27827.059
 20
3939.567
 10
-27828.036
 20
3935.702000000001
 10
-27828.778
 20
3931.785
 10
-27829.283
 20
3927.831
 10
-27829.416
 20
3925.842
 10
-27799.878
 20
3925.842
 10
-27799.738
 20
3926.442
 10
-27799.385
 20
3927.621
 10
-27798.961
 20
3928.777
 10
-27798.466
 20
3929.905
 10
-27797.903
 20
3931.0
 10
-27797.273
 20
3932.059
 10
-27796.58
 20
3933.076
 10
-27795.826
 20
3934.049
 10
-27795.013
 20
3934.974
 10
-27794.144
 20
3935.848
 10
-27793.224
 20
3936.666
 10
-27792.255
 20
3937.426
 10
-27791.242
 20
3938.125
 10
-27790.187
 20
3938.761
 10
-27789.095
 20
3939.33
 10
-27787.97
 20
3939.832000000001
 10
-27786.817
 20
3940.263
 10
-27785.639
 20
3940.622000000001
 10
-27784.441
 20
3940.909
 10
-27783.228
 20
3941.121
 10
-27782.005
 20
3941.258
 10
-27780.775
 20
3941.320000000001
 10
-27779.543
 20
3941.307000000001
 10
-27778.929
 20
3941.262
 10
-27762.429
 20
3941.262
 10
-27761.928
 20
3941.193
 10
-27760.918
 20
3941.118
 10
-27759.906
 20
3941.106
 10
-27758.895
 20
3941.157
 10
-27757.889
 20
3941.271
 10
-27756.892
 20
3941.447
 10
-27755.908
 20
3941.684
 10
-27754.941
 20
3941.982
 10
-27753.994
 20
3942.34
 10
-27753.071
 20
3942.755
 10
-27752.175
 20
3943.227
 10
-27751.311
 20
3943.754000000001
 10
-27750.481
 20
3944.333
 10
-27749.688
 20
3944.963
 10
-27748.936
 20
3945.641
 10
-27748.228
 20
3946.364
 10
-27747.566
 20
3947.13
 10
-27746.953
 20
3947.936
 10
-27746.391
 20
3948.778
 10
-27745.882
 20
3949.653
 10
-27745.429
 20
3950.558
 10
-27745.033
 20
3951.489
 10
-27744.695
 20
3952.444000000001
 10
-27744.417
 20
3953.417
 10
-27744.2
 20
3954.406
 10
-27744.045
 20
3955.406
 10
-27743.953
 20
3956.414
 10
-27743.923
 20
3957.426
 10
-27743.956
 20
3958.438000000001
 10
-27744.052
 20
3959.446
 10
-27744.21
 20
3960.446000000001
 10
-27744.43
 20
3961.434
 10
-27744.711
 20
3962.406
 10
-27745.05200000001
 20
3963.359
 10
-27745.451
 20
3964.29
 10
-27745.907
 20
3965.193
 10
-27746.419
 20
3966.067000000001
 10
-27746.983
 20
3966.907000000001
 10
-27747.599
 20
3967.71
 10
-27748.264
 20
3968.474
 10
-27748.974
 20
3969.195000000001
 10
-27749.728
 20
3969.871
 10
-27750.523
 20
3970.498
 10
-27751.355
 20
3971.075
 10
-27752.221
 20
3971.599000000001
 10
-27753.118
 20
3972.068
 10
-27754.042
 20
3972.481
 10
-27754.99
 20
3972.835
 10
-27755.959
 20
3973.130000000001
 10
-27756.943
 20
3973.364
 10
-27757.94100000001
 20
3973.537
 10
-27758.947
 20
3973.647
 10
-27759.958
 20
3973.695
 10
-27898.451
 20
3973.695
 10
-27898.769
 20
3974.593
 10
-27899.165
 20
3975.524000000001
 10
-27899.618
 20
3976.429
 10
-27900.127
 20
3977.304
 10
-27900.689
 20
3978.146
 10
-27901.30200000001
 20
3978.952000000001
 10
-27901.964
 20
3979.718
 10
-27902.673
 20
3980.441
 10
-27903.424
 20
3981.119000000001
 10
-27904.217
 20
3981.749000000001
 10
-27905.047
 20
3982.328000000001
 10
-27905.911
 20
3982.855
 10
-27906.807
 20
3983.327000000001
 10
-27907.73
 20
3983.743
 10
-27908.67700000001
 20
3984.1
 10
-27909.644
 20
3984.398
 10
-27910.628
 20
3984.635
 10
-27911.625
 20
3984.811
 10
-27912.631
 20
3984.925
 10
-27913.642
 20
3984.975999999999
 10
-27914.654
 20
3984.964000000001
 10
-27915.664
 20
3984.889000000001
 10
-27916.165
 20
3984.820000000001
 10
-27932.665
 20
3984.820000000001
 10
-27933.279
 20
3984.776
 10
-27934.511
 20
3984.762
 10
-27935.741
 20
3984.824000000001
 10
-27936.964
 20
3984.961
 10
-27938.177
 20
3985.172999999999
 10
-27939.375
 20
3985.46
 10
-27940.553
 20
3985.819000000001
 10
-27941.706
 20
3986.25
 10
-27942.831
 20
3986.752
 10
-27943.923
 20
3987.321
 10
-27944.978
 20
3987.957
 10
-27945.991
 20
3988.656000000001
 10
-27946.96
 20
3989.416
 10
-27947.881
 20
3990.234
 10
-27948.749
 20
3991.108
 10
-27949.562
 20
3992.033
 10
-27950.316
 20
3993.006
 10
-27951.01
 20
3994.024
 10
-27951.639
 20
3995.082000000001
 10
-27952.202
 20
3996.177
 10
-27952.697
 20
3997.305
 10
-27953.12200000001
 20
3998.461
 10
-27953.474
 20
3999.64
 10
-27953.614
 20
4000.24
 10
-28576.044
 20
4000.24
 10
-28576.08700000001
 20
4000.312
 10
-28576.65
 20
4001.407
 10
-28577.145
 20
4002.534999999999
 10
-28577.569
 20
4003.690999999999
 10
-28577.922
 20
4004.871
 10
-28578.062
 20
4005.469999999999
 10
-29218.267
 20
4005.469999999999
 10
-29218.674
 20
4006.577
 10
-29219.027
 20
4007.757
 10
-29219.155
 20
4008.308
 10
-27664.644
 20
4008.308
 10
-27664.512
 20
4006.319
 10
-27664.007
 20
4002.365
 10
-27663.265
 20
3998.448
 10
-27662.288
 20
3994.584000000001
 10
-27661.079
 20
3990.785
 10
-27659.644
 20
3987.066
 10
-27657.986
 20
3983.44
 10
-27656.113
 20
3979.921
 10
-27654.03200000001
 20
3976.522
 10
-27651.749
 20
3973.254000000001
 10
-27649.272
 20
3970.130000000001
 10
-27646.612
 20
3967.160999999999
 10
-27643.778
 20
3964.358
 10
-27640.78
 20
3961.73
 10
-27639.204
 20
3960.51
 10
-27596.704
 20
3960.51
 10
-27596.199
 20
3960.471
 10
-27595.187
 20
3960.456
 10
-27594.176
 20
3960.503
 10
-27593.17
 20
3960.614000000001
 10
-27592.172
 20
3960.786
 10
-27591.188
 20
3961.02
 10
-27590.219
 20
3961.315000000001
 10
-27589.271
 20
3961.67
 10
-27588.719
 20
3961.916
 10
-27441.451
 20
3961.916
 10
-27442.463
 20
3961.901
 10
-27442.968
 20
3961.862
 10
-27485.468
 20
3961.862
 10
-27487.044
 20
3960.641
 10
-27490.042
 20
3958.014
 10
-27492.876
 20
3955.211
 10
-27495.536
 20
3952.242
 10
-27498.012
 20
3949.117000000001
 10
-27500.295
 20
3945.85
 10
-27502.377
 20
3942.45
 10
-27504.25
 20
3938.931
 10
-27505.908
 20
3935.304999999999
 10
-27507.343
 20
3931.586
 10
-27508.55200000001
 20
3927.788000000001
 10
-27509.529
 20
3923.923
 10
-27510.271
 20
3920.006
 10
-27510.776
 20
3916.052
 10
-27510.908
 20
3914.063
 10
-27481.371
 20
3914.063
 10
-27481.231
 20
3914.663
 10
-27480.878
 20
3915.843
 10
-27480.454
 20
3916.999
 10
-27479.959
 20
3918.126
 10
-27479.396
 20
3919.221
 10
-27478.766
 20
3920.28
 10
-27478.073
 20
3921.297
 10
-27477.318
 20
3922.271
 10
-27476.505
 20
3923.196
 10
-27475.637
 20
3924.069000000001
 10
-27474.717
 20
3924.887
 10
-27473.748
 20
3925.647
 10
-27472.734
 20
3926.346
 10
-27471.68
 20
3926.982
 10
-27470.588
 20
3927.551
 10
-27469.463
 20
3928.053
 10
-27468.309
 20
3928.484
 10
-27467.132
 20
3928.844
 10
-27465.934
 20
3929.13
 10
-27464.721
 20
3929.342000000001
 10
-27463.49700000001
 20
3929.48
 10
-27462.26700000001
 20
3929.542
 10
-27461.036
 20
3929.528
 10
-27460.422
 20
3929.483
 10
-27443.922
 20
3929.483
 10
-27443.421
 20
3929.414000000001
 10
-27442.411
 20
3929.340000000001
 10
-27441.399
 20
3929.328
 10
-27440.388
 20
3929.378
 10
-27439.382
 20
3929.492000000001
 10
-27438.385
 20
3929.667999999999
 10
-27437.401
 20
3929.905
 10
-27436.433
 20
3930.203
 10
-27435.486
 20
3930.560999999999
 10
-27434.563
 20
3930.976
 10
-27433.668
 20
3931.447999999999
 10
-27432.803
 20
3931.975
 10
-27431.973
 20
3932.555
 10
-27431.181
 20
3933.185
 10
-27430.429
 20
3933.862
 10
-27429.721
 20
3934.586
 10
-27429.059
 20
3935.351
 10
-27428.446
 20
3936.157
 10
-27427.884
 20
3936.999
 10
-27427.375
 20
3937.874
 10
-27426.922
 20
3938.779
 10
-27426.525
 20
3939.711
 10
-27426.188
 20
3940.665
 10
-27425.91
 20
3941.638
 10
-27425.693
 20
3942.627
 10
-27425.538
 20
3943.628
 10
-27425.446
 20
3944.636
 10
-27425.416
 20
3945.647000000001
 10
-27425.449
 20
3946.659
 10
-27425.545
 20
3947.667
 10
-27425.703
 20
3948.667
 10
-27425.923
 20
3949.655000000001
 10
-27426.204
 20
3950.627
 10
-27426.544
 20
3951.581
 10
-27426.944
 20
3952.511
 10
-27427.4
 20
3953.415000000001
 10
-27427.911
 20
3954.288
 10
-27428.476
 20
3955.128
 10
-27429.092
 20
3955.932000000001
 10
-27429.756
 20
3956.695000000001
 10
-27430.467
 20
3957.416
 10
-27431.221
 20
3958.092
 10
-27432.015
 20
3958.719
 10
-27432.847
 20
3959.296
 10
-27433.713
 20
3959.82
 10
-27434.61
 20
3960.289
 10
-27435.535
 20
3960.702000000001
 10
-27436.483
 20
3961.056
 10
-27437.451
 20
3961.351
 10
-27438.436
 20
3961.585
 10
-27439.434
 20
3961.758
 10
-27440.44
 20
3961.868
 10
-27441.451
 20
3961.916
 10
-27588.719
 20
3961.916
 10
-27588.347
 20
3962.082
 10
-27587.45
 20
3962.552
 10
-27586.584
 20
3963.076
 10
-27585.752
 20
3963.652000000001
 10
-27584.957
 20
3964.28
 10
-27584.203
 20
3964.955
 10
-27583.493
 20
3965.676
 10
-27582.828
 20
3966.44
 10
-27582.212
 20
3967.243
 10
-27581.648
 20
3968.083
 10
-27581.136
 20
3968.957000000001
 10
-27580.68
 20
3969.861
 10
-27580.281
 20
3970.791
 10
-27579.94
 20
3971.744000000001
 10
-27579.659
 20
3972.716
 10
-27579.439
 20
3973.705000000001
 10
-27579.281
 20
3974.704000000001
 10
-27579.185
 20
3975.712
 10
-27579.152
 20
3976.724
 10
-27579.182
 20
3977.736
 10
-27579.274
 20
3978.744000000001
 10
-27579.429
 20
3979.744
 10
-27579.646
 20
3980.733
 10
-27579.924
 20
3981.706
 10
-27580.261
 20
3982.661
 10
-27580.658
 20
3983.592
 10
-27581.111
 20
3984.497000000001
 10
-27581.62
 20
3985.373
 10
-27582.182
 20
3986.215
 10
-27582.795
 20
3987.020000000001
 10
-27583.457
 20
3987.786
 10
-27584.165
 20
3988.509
 10
-27584.917
 20
3989.187
 10
-27585.71
 20
3989.817
 10
-27586.54
 20
3990.396
 10
-27587.404
 20
3990.923
 10
-27588.3
 20
3991.395
 10
-27589.223
 20
3991.811
 10
-27590.17
 20
3992.167999999999
 10
-27591.137
 20
3992.466
 10
-27592.121
 20
3992.704000000001
 10
-27593.118
 20
3992.879000000001
 10
-27594.124
 20
3992.993
 10
-27595.135
 20
3993.044000000001
 10
-27596.147
 20
3993.032
 10
-27597.157
 20
3992.957
 10
-27597.658
 20
3992.888
 10
-27614.158
 20
3992.888
 10
-27614.772
 20
3992.844
 10
-27616.004
 20
3992.83
 10
-27617.233
 20
3992.892000000001
 10
-27618.457
 20
3993.029000000001
 10
-27619.67
 20
3993.241
 10
-27620.868
 20
3993.528
 10
-27622.046
 20
3993.887
 10
-27623.199
 20
3994.319000000001
 10
-27624.324
 20
3994.82
 10
-27625.416
 20
3995.389
 10
-27626.47
 20
3996.025
 10
-27627.484
 20
3996.724
 10
-27628.453
 20
3997.484000000001
 10
-27629.373
 20
3998.302000000001
 10
-27630.242
 20
3999.176
 10
-27631.054
 20
4000.100999999999
 10
-27631.2
 20
4000.289
 10
-27353.211
 20
4000.289
 10
-27353.079
 20
3998.3
 10
-27352.574
 20
3994.345
 10
-27351.832
 20
3990.429000000001
 10
-27350.855
 20
3986.564000000001
 10
-27349.646
 20
3982.765
 10
-27348.211
 20
3979.046
 10
-27346.553
 20
3975.421
 10
-27344.68
 20
3971.902
 10
-27342.599
 20
3968.502
 10
-27340.315
 20
3965.234
 10
-27337.839
 20
3962.110000000001
 10
-27335.179
 20
3959.141
 10
-27332.345
 20
3956.338
 10
-27329.347
 20
3953.711
 10
-27327.771
 20
3952.49
 10
-27285.271
 20
3952.49
 10
-27284.766
 20
3952.451
 10
-27283.754
 20
3952.436
 10
-27282.743
 20
3952.484
 10
-27281.737
 20
3952.594
 10
-27280.739
 20
3952.766
 10
-27279.754
 20
3953.001
 10
-27278.786
 20
3953.296
 10
-27277.838
 20
3953.650000000001
 10
-27276.914
 20
3954.063
 10
-27276.01700000001
 20
3954.532
 10
-27275.15
 20
3955.056
 10
-27274.319
 20
3955.633
 10
-27273.524
 20
3956.26
 10
-27272.77
 20
3956.935
 10
-27272.059
 20
3957.656
 10
-27271.395
 20
3958.42
 10
-27270.779
 20
3959.223
 10
-27270.214
 20
3960.064000000001
 10
-27269.703
 20
3960.937
 10
-27269.247
 20
3961.841
 10
-27268.847
 20
3962.771
 10
-27268.507
 20
3963.724000000001
 10
-27268.226
 20
3964.697000000001
 10
-27268.006
 20
3965.685
 10
-27267.848
 20
3966.685
 10
-27267.752
 20
3967.693
 10
-27267.719
 20
3968.704000000001
 10
-27267.749
 20
3969.716
 10
-27267.841
 20
3970.724
 10
-27267.996
 20
3971.725
 10
-27268.213
 20
3972.713
 10
-27268.491
 20
3973.687
 10
-27268.511
 20
3973.743000000001
 10
-27130.018
 20
3973.743000000001
 10
-27131.03
 20
3973.728
 10
-27131.535
 20
3973.689
 10
-27174.035
 20
3973.689
 10
-27175.61
 20
3972.468
 10
-27178.609
 20
3969.841
 10
-27181.443
 20
3967.038
 10
-27184.103
 20
3964.069000000001
 10
-27186.579
 20
3960.945
 10
-27188.862
 20
3957.677
 10
-27190.944
 20
3954.277000000001
 10
-27192.817
 20
3950.758
 10
-27194.474
 20
3947.133
 10
-27195.91
 20
3943.414
 10
-27197.119
 20
3939.615
 10
-27198.096
 20
3935.75
 10
-27198.838
 20
3931.834000000001
 10
-27199.343
 20
3927.879000000001
 10
-27199.475
 20
3925.89
 10
-27169.938
 20
3925.89
 10
-27169.798
 20
3926.49
 10
-27169.445
 20
3927.67
 10
-27169.02
 20
3928.825999999999
 10
-27168.526
 20
3929.953
 10
-27167.962
 20
3931.049000000001
 10
-27167.333
 20
3932.107
 10
-27166.64
 20
3933.125
 10
-27165.885
 20
3934.098
 10
-27165.072
 20
3935.023
 10
-27164.204
 20
3935.895999999999
 10
-27163.284
 20
3936.714000000001
 10
-27162.315
 20
3937.475
 10
-27161.301
 20
3938.174000000001
 10
-27160.246
 20
3938.809000000001
 10
-27159.155
 20
3939.379
 10
-27158.03
 20
3939.88
 10
-27156.876
 20
3940.311
 10
-27155.699
 20
3940.671
 10
-27154.501
 20
3940.957
 10
-27153.288
 20
3941.170000000001
 10
-27152.064
 20
3941.307000000001
 10
-27150.834
 20
3941.369
 10
-27149.603
 20
3941.355
 10
-27148.989
 20
3941.31
 10
-27132.489
 20
3941.31
 10
-27131.987
 20
3941.242000000001
 10
-27130.978
 20
3941.167
 10
-27129.966
 20
3941.155000000001
 10
-27128.955
 20
3941.206
 10
-27127.949
 20
3941.319000000001
 10
-27126.952
 20
3941.495
 10
-27125.968
 20
3941.732
 10
-27125.0
 20
3942.030000000001
 10
-27124.053
 20
3942.388
 10
-27123.13
 20
3942.804
 10
-27122.235
 20
3943.276
 10
-27121.37
 20
3943.802
 10
-27120.54
 20
3944.382
 10
-27119.748
 20
3945.012000000001
 10
-27118.996
 20
3945.690000000001
 10
-27118.288
 20
3946.413000000001
 10
-27117.626
 20
3947.179
 10
-27117.013
 20
3947.984
 10
-27116.45
 20
3948.826
 10
-27115.942
 20
3949.701
 10
-27115.488
 20
3950.606
 10
-27115.092
 20
3951.538
 10
-27114.755
 20
3952.492
 10
-27114.477
 20
3953.466
 10
-27114.26
 20
3954.454000000001
 10
-27114.105
 20
3955.455
 10
-27114.012
 20
3956.463
 10
-27113.983
 20
3957.475
 10
-27114.016
 20
3958.486
 10
-27114.111
 20
3959.494
 10
-27114.27
 20
3960.494
 10
-27114.49
 20
3961.482
 10
-27114.771
 20
3962.455
 10
-27115.111
 20
3963.408
 10
-27115.511
 20
3964.338
 10
-27115.967
 20
3965.242
 10
-27116.478
 20
3966.115
 10
-27117.043
 20
3966.956
 10
-27117.659
 20
3967.759
 10
-27118.323
 20
3968.523
 10
-27119.034
 20
3969.244000000001
 10
-27119.788
 20
3969.919
 10
-27120.582
 20
3970.546
 10
-27121.414
 20
3971.123
 10
-27122.28
 20
3971.647
 10
-27123.177
 20
3972.116
 10
-27124.102
 20
3972.529000000001
 10
-27125.05
 20
3972.883
 10
-27126.018
 20
3973.178
 10
-27127.003
 20
3973.413
 10
-27128.001
 20
3973.585
 10
-27129.007
 20
3973.695
 10
-27130.018
 20
3973.743000000001
 10
-27268.511
 20
3973.743000000001
 10
-27268.828
 20
3974.641
 10
-27269.225
 20
3975.573
 10
-27269.678
 20
3976.478
 10
-27270.187
 20
3977.353
 10
-27270.749
 20
3978.195
 10
-27271.362
 20
3979.0
 10
-27272.024
 20
3979.766
 10
-27272.732
 20
3980.489
 10
-27273.484
 20
3981.167
 10
-27274.276
 20
3981.797
 10
-27275.107
 20
3982.376
 10
-27275.971
 20
3982.903
 10
-27276.866
 20
3983.375
 10
-27277.789
 20
3983.791
 10
-27278.737
 20
3984.149000000001
 10
-27279.704
 20
3984.447
 10
-27280.688
 20
3984.684
 10
-27281.685
 20
3984.860000000001
 10
-27282.691
 20
3984.973
 10
-27283.702
 20
3985.024000000001
 10
-27284.714
 20
3985.012000000001
 10
-27285.724
 20
3984.937
 10
-27286.225
 20
3984.869000000001
 10
-27302.725
 20
3984.869000000001
 10
-27303.339
 20
3984.824000000001
 10
-27304.57
 20
3984.81
 10
-27305.8
 20
3984.872000000001
 10
-27307.024
 20
3985.009
 10
-27308.237
 20
3985.222
 10
-27309.435
 20
3985.508
 10
-27310.613
 20
3985.868
 10
-27311.766
 20
3986.299000000001
 10
-27312.891
 20
3986.8
 10
-27313.983
 20
3987.37
 10
-27315.037
 20
3988.005000000001
 10
-27316.051
 20
3988.704000000001
 10
-27317.02
 20
3989.465000000001
 10
-27317.94
 20
3990.283
 10
-27318.808
 20
3991.156
 10
-27319.621
 20
3992.081
 10
-27320.376
 20
3993.054
 10
-27321.069
 20
3994.072
 10
-27321.699
 20
3995.130000000001
 10
-27322.262
 20
3996.225
 10
-27322.757
 20
3997.353
 10
-27323.181
 20
3998.509
 10
-27323.534
 20
3999.689
 10
-27323.674
 20
4000.289
 10
-27631.2
 20
4000.289
 10
-27631.809
 20
4001.074
 10
-27632.502
 20
4002.092
 10
-27633.132
 20
4003.15
 10
-27633.695
 20
4004.245
 10
-27634.19
 20
4005.373
 10
-27634.614
 20
4006.529
 10
-27634.967
 20
4007.709000000001
 10
-27635.107
 20
4008.308
 10
-29219.155
 20
4008.308
 10
-29219.166
 20
4008.357
 10
-27034.704
 20
4008.357
 10
-27034.572
 20
4006.368
 10
-27034.067
 20
4002.414
 10
-27033.325
 20
3998.497
 10
-27032.347
 20
3994.632
 10
-27031.139
 20
3990.833
 10
-27029.703
 20
3987.114
 10
-27028.046
 20
3983.489
 10
-27026.173
 20
3979.97
 10
-27024.091
 20
3976.57
 10
-27021.808
 20
3973.302
 10
-27019.332
 20
3970.178
 10
-27016.672
 20
3967.209
 10
-27013.838
 20
3964.406
 10
-27010.839
 20
3961.779000000001
 10
-27009.264
 20
3960.558000000001
 10
-26966.764
 20
3960.558000000001
 10
-26966.259
 20
3960.519
 10
-26965.247
 20
3960.504
 10
-26964.236
 20
3960.552000000001
 10
-26963.23
 20
3960.662000000001
 10
-26962.232
 20
3960.835
 10
-26961.247
 20
3961.069000000001
 10
-26960.279
 20
3961.364000000001
 10
-26959.331
 20
3961.718
 10
-26958.78
 20
3961.964
 10
-26811.51100000001
 20
3961.964
 10
-26812.523
 20
3961.949
 10
-26813.028
 20
3961.909999999999
 10
-26855.528
 20
3961.909999999999
 10
-26857.103
 20
3960.689000000001
 10
-26860.10200000001
 20
3958.062
 10
-26862.936
 20
3955.259
 10
-26865.596
 20
3952.29
 10
-26868.072
 20
3949.166
 10
-26870.355
 20
3945.898
 10
-26872.437
 20
3942.498
 10
-26874.31
 20
3938.979000000001
 10
-26875.967
 20
3935.354
 10
-26877.403
 20
3931.635
 10
-26878.611
 20
3927.836
 10
-26879.588
 20
3923.971
 10
-26880.331
 20
3920.055
 10
-26880.835
 20
3916.1
 10
-26880.968
 20
3914.112
 10
-26851.43
 20
3914.112
 10
-26851.29
 20
3914.711
 10
-26850.938
 20
3915.891
 10
-26850.513
 20
3917.047
 10
-26850.018
 20
3918.175
 10
-26849.455
 20
3919.27
 10
-26848.826
 20
3920.328
 10
-26848.132
 20
3921.346
 10
-26847.378
 20
3922.319
 10
-26846.565
 20
3923.244
 10
-26845.697
 20
3924.117000000001
 10
-26844.776
 20
3924.936
 10
-26843.808
 20
3925.696
 10
-26842.794
 20
3926.395
 10
-26841.739
 20
3927.030000000001
 10
-26840.647
 20
3927.6
 10
-26839.523
 20
3928.101
 10
-26838.369
 20
3928.532
 10
-26837.191
 20
3928.892000000001
 10
-26835.994
 20
3929.178
 10
-26834.781
 20
3929.391
 10
-26833.557
 20
3929.528
 10
-26832.327
 20
3929.590000000001
 10
-26831.096
 20
3929.575999999999
 10
-26830.482
 20
3929.531
 10
-26813.982
 20
3929.531
 10
-26813.48
 20
3929.463
 10
-26812.471
 20
3929.388
 10
-26811.458
 20
3929.376
 10
-26810.447
 20
3929.427
 10
-26809.442
 20
3929.54
 10
-26808.445
 20
3929.716
 10
-26807.461
 20
3929.954
 10
-26806.493
 20
3930.252
 10
-26805.546
 20
3930.609
 10
-26804.623
 20
3931.025
 10
-26803.728
 20
3931.497
 10
-26802.863
 20
3932.024000000001
 10
-26802.033
 20
3932.603
 10
-26801.241
 20
3933.233
 10
-26800.489
 20
3933.911
 10
-26799.78
 20
3934.634
 10
-26799.118
 20
3935.4
 10
-26798.505
 20
3936.205000000001
 10
-26797.943
 20
3937.047000000001
 10
-26797.435
 20
3937.922
 10
-26796.981
 20
3938.828
 10
-26796.585
 20
3939.759
 10
-26796.24700000001
 20
3940.713
 10
-26795.97
 20
3941.687
 10
-26795.753
 20
3942.676
 10
-26795.598
 20
3943.676
 10
-26795.505
 20
3944.684
 10
-26795.475
 20
3945.696
 10
-26795.508
 20
3946.708
 10
-26795.604
 20
3947.715
 10
-26795.762
 20
3948.715
 10
-26795.982
 20
3949.703
 10
-26796.263
 20
3950.676
 10
-26796.604
 20
3951.629
 10
-26797.003
 20
3952.559
 10
-26797.46
 20
3953.463
 10
-26797.971
 20
3954.337000000001
 10
-26798.536
 20
3955.177000000001
 10
-26799.152
 20
3955.98
 10
-26799.816
 20
3956.744
 10
-26800.527
 20
3957.465000000001
 10
-26801.28100000001
 20
3958.14
 10
-26802.075
 20
3958.768
 10
-26802.907
 20
3959.344
 10
-26803.773
 20
3959.868
 10
-26804.67
 20
3960.338
 10
-26805.594
 20
3960.75
 10
-26806.543
 20
3961.105
 10
-26807.511
 20
3961.400000000001
 10
-26808.496
 20
3961.634
 10
-26809.493
 20
3961.806
 10
-26810.5
 20
3961.917
 10
-26811.51100000001
 20
3961.964
 10
-26958.78
 20
3961.964
 10
-26958.406
 20
3962.131
 10
-26957.509
 20
3962.6
 10
-26956.643
 20
3963.124
 10
-26955.811
 20
3963.701
 10
-26955.017
 20
3964.328
 10
-26954.263
 20
3965.004
 10
-26953.552
 20
3965.724
 10
-26952.888
 20
3966.488
 10
-26952.272
 20
3967.292
 10
-26951.707
 20
3968.132
 10
-26951.196
 20
3969.005
 10
-26950.739
 20
3969.909000000001
 10
-26950.34
 20
3970.839
 10
-26949.999
 20
3971.792
 10
-26949.719
 20
3972.765
 10
-26949.499
 20
3973.753
 10
-26949.34
 20
3974.753
 10
-26949.245
 20
3975.761
 10
-26949.212
 20
3976.772
 10
-26949.241
 20
3977.784000000001
 10
-26949.334
 20
3978.792
 10
-26949.489
 20
3979.793
 10
-26949.706
 20
3980.781
 10
-26949.983
 20
3981.755000000001
 10
-26950.321
 20
3982.709000000001
 10
-26950.717
 20
3983.641
 10
-26951.171
 20
3984.546
 10
-26951.679
 20
3985.421
 10
-26952.241
 20
3986.263
 10
-26952.855
 20
3987.068
 10
-26953.51700000001
 20
3987.834
 10
-26954.225
 20
3988.557
 10
-26954.977
 20
3989.235
 10
-26955.769
 20
3989.865
 10
-26956.599
 20
3990.445000000001
 10
-26957.464
 20
3990.971
 10
-26958.359
 20
3991.444000000001
 10
-26959.282
 20
3991.859
 10
-26960.229
 20
3992.217
 10
-26961.197
 20
3992.515
 10
-26962.181
 20
3992.752
 10
-26963.178
 20
3992.928
 10
-26964.184
 20
3993.041
 10
-26965.195
 20
3993.092
 10
-26966.207
 20
3993.08
 10
-26967.216
 20
3993.006
 10
-26967.718
 20
3992.937
 10
-26984.218
 20
3992.937
 10
-26984.832
 20
3992.892000000001
 10
-26986.063
 20
3992.878
 10
-26987.293
 20
3992.94
 10
-26988.517
 20
3993.078
 10
-26989.73
 20
3993.29
 10
-26990.928
 20
3993.576
 10
-26992.105
 20
3993.936
 10
-26993.259
 20
3994.367
 10
-26994.384
 20
3994.868
 10
-26995.475
 20
3995.438
 10
-26996.53
 20
3996.073
 10
-26997.544
 20
3996.773
 10
-26998.513
 20
3997.533
 10
-26999.433
 20
3998.350999999999
 10
-27000.301
 20
3999.224
 10
-27001.114
 20
4000.149
 10
-27001.869
 20
4001.122
 10
-27002.562
 20
4002.139999999999
 10
-27003.191
 20
4003.199
 10
-27003.755
 20
4004.294
 10
-27004.249
 20
4005.421
 10
-27004.674
 20
4006.577
 10
-27005.027
 20
4007.757
 10
-27005.166
 20
4008.357
 10
-34118.229
 20
4008.357
 10
-34118.303
 20
4008.405
 10
-26728.764
 20
4008.405
 10
-26728.631
 20
4006.416
 10
-26728.127
 20
4002.462
 10
-26727.384
 20
3998.545
 10
-26726.407
 20
3994.681
 10
-26725.199
 20
3990.882
 10
-26723.763
 20
3987.163000000001
 10
-26722.106
 20
3983.537
 10
-26720.233
 20
3980.018000000001
 10
-26718.151
 20
3976.619
 10
-26715.868
 20
3973.351
 10
-26713.39200000001
 20
3970.227000000001
 10
-26710.732
 20
3967.258
 10
-26707.897
 20
3964.454
 10
-26704.899
 20
3961.827
 10
-26703.323
 20
3960.607
 10
-26660.823
 20
3960.607
 10
-26660.319
 20
3960.568
 10
-26659.307
 20
3960.552000000001
 10
-26658.295
 20
3960.6
 10
-26657.289
 20
3960.71
 10
-26656.292
 20
3960.883
 10
-26655.307
 20
3961.117
 10
-26654.338
 20
3961.412000000001
 10
-26653.39
 20
3961.767
 10
-26652.838
 20
3962.013000000001
 10
-26505.57
 20
3962.013000000001
 10
-26506.583
 20
3961.998
 10
-26507.087
 20
3961.959
 10
-26549.587
 20
3961.959
 10
-26551.163
 20
3960.738
 10
-26554.161
 20
3958.111
 10
-26556.995
 20
3955.308
 10
-26559.656
 20
3952.338
 10
-26562.132
 20
3949.214000000001
 10
-26564.415
 20
3945.947
 10
-26566.497
 20
3942.547000000001
 10
-26568.37
 20
3939.028
 10
-26570.027
 20
3935.402
 10
-26571.46200000001
 20
3931.683000000001
 10
-26572.671
 20
3927.885000000001
 10
-26573.648
 20
3924.02
 10
-26574.39
 20
3920.103000000001
 10
-26574.895
 20
3916.149000000001
 10
-26575.028
 20
3914.16
 10
-26545.49
 20
3914.16
 10
-26545.35
 20
3914.760000000001
 10
-26544.99700000001
 20
3915.94
 10
-26544.573
 20
3917.095
 10
-26544.078
 20
3918.223
 10
-26543.515
 20
3919.318
 10
-26542.885
 20
3920.377
 10
-26542.192
 20
3921.394
 10
-26541.438
 20
3922.368
 10
-26540.625
 20
3923.293
 10
-26539.756
 20
3924.165999999999
 10
-26538.836
 20
3924.984000000001
 10
-26537.867
 20
3925.744
 10
-26536.854
 20
3926.443
 10
-26535.799
 20
3927.079000000001
 10
-26534.707
 20
3927.648
 10
-26533.582
 20
3928.15
 10
-26532.429
 20
3928.581
 10
-26531.251
 20
3928.94
 10
-26530.053
 20
3929.227
 10
-26528.84
 20
3929.439000000001
 10
-26527.617
 20
3929.577
 10
-26526.387
 20
3929.638
 10
-26525.155
 20
3929.625
 10
-26524.541
 20
3929.58
 10
-26508.041
 20
3929.58
 10
-26507.54
 20
3929.511
 10
-26506.53
 20
3929.436
 10
-26505.518
 20
3929.424
 10
-26504.507
 20
3929.475
 10
-26503.501
 20
3929.589000000001
 10
-26502.504
 20
3929.765
 10
-26501.52
 20
3930.002
 10
-26500.553
 20
3930.300000000001
 10
-26499.606
 20
3930.658
 10
-26498.683
 20
3931.073
 10
-26497.787
 20
3931.545
 10
-26496.923
 20
3932.072
 10
-26496.093
 20
3932.652
 10
-26495.3
 20
3933.281
 10
-26494.548
 20
3933.959
 10
-26493.84
 20
3934.683000000001
 10
-26493.178
 20
3935.448
 10
-26492.565
 20
3936.254
 10
-26492.003
 20
3937.096
 10
-26491.494
 20
3937.971
 10
-26491.041
 20
3938.876
 10
-26490.645
 20
3939.808
 10
-26490.307
 20
3940.762
 10
-26490.029
 20
3941.735
 10
-26489.812
 20
3942.724000000001
 10
-26489.657
 20
3943.724
 10
-26489.565
 20
3944.732
 10
-26489.535
 20
3945.744000000001
 10
-26489.568
 20
3946.756
 10
-26489.664
 20
3947.764
 10
-26489.822
 20
3948.764
 10
-26490.042
 20
3949.752
 10
-26490.323
 20
3950.724000000001
 10
-26490.664
 20
3951.678
 10
-26491.063
 20
3952.608
 10
-26491.519
 20
3953.511000000001
 10
-26492.031
 20
3954.385000000001
 10
-26492.595
 20
3955.225
 10
-26493.211
 20
3956.029
 10
-26493.876
 20
3956.792
 10
-26494.586
 20
3957.513
 10
-26495.34
 20
3958.189
 10
-26496.135
 20
3958.816
 10
-26496.967
 20
3959.393
 10
-26497.833
 20
3959.917
 10
-26498.73
 20
3960.386
 10
-26499.654
 20
3960.799000000001
 10
-26500.602
 20
3961.153
 10
-26501.571
 20
3961.448
 10
-26502.556
 20
3961.682000000001
 10
-26503.553
 20
3961.855
 10
-26504.559
 20
3961.965
 10
-26505.57
 20
3962.013000000001
 10
-26652.838
 20
3962.013000000001
 10
-26652.466
 20
3962.179000000001
 10
-26651.569
 20
3962.648
 10
-26650.703
 20
3963.172
 10
-26649.871
 20
3963.749000000001
 10
-26649.076
 20
3964.377000000001
 10
-26648.322
 20
3965.052
 10
-26647.612
 20
3965.773
 10
-26646.947
 20
3966.537000000001
 10
-26646.332
 20
3967.34
 10
-26645.767
 20
3968.18
 10
-26645.255
 20
3969.054
 10
-26644.799
 20
3969.957
 10
-26644.4
 20
3970.888
 10
-26644.059
 20
3971.841
 10
-26643.778
 20
3972.813
 10
-26643.558
 20
3973.802
 10
-26643.4
 20
3974.801
 10
-26643.304
 20
3975.809
 10
-26643.271
 20
3976.821000000001
 10
-26643.301
 20
3977.833
 10
-26643.394
 20
3978.841
 10
-26643.549
 20
3979.841
 10
-26643.765
 20
3980.83
 10
-26644.043
 20
3981.803
 10
-26644.381
 20
3982.758
 10
-26644.777
 20
3983.689
 10
-26645.23
 20
3984.594
 10
-26645.739
 20
3985.47
 10
-26646.301
 20
3986.311
 10
-26646.914
 20
3987.117
 10
-26647.576
 20
3987.883
 10
-26648.285
 20
3988.606
 10
-26649.036
 20
3989.284
 10
-26649.829
 20
3989.914
 10
-26650.659
 20
3990.493
 10
-26651.523
 20
3991.020000000001
 10
-26652.419
 20
3991.492
 10
-26653.342
 20
3991.908
 10
-26654.289
 20
3992.265
 10
-26655.256
 20
3992.563
 10
-26656.24
 20
3992.800000000001
 10
-26657.237
 20
3992.976
 10
-26658.243
 20
3993.09
 10
-26659.254
 20
3993.141
 10
-26660.266
 20
3993.129000000001
 10
-26661.276
 20
3993.054
 10
-26661.777
 20
3992.985
 10
-26678.277
 20
3992.985
 10
-26678.892
 20
3992.941
 10
-26680.123
 20
3992.927
 10
-26681.353
 20
3992.989
 10
-26682.577
 20
3993.126
 10
-26683.79
 20
3993.338
 10
-26684.987
 20
3993.625
 10
-26686.165
 20
3993.984000000001
 10
-26687.318
 20
3994.416
 10
-26688.443
 20
3994.917
 10
-26689.535
 20
3995.486
 10
-26690.59
 20
3996.122000000001
 10
-26691.32
 20
3996.626
 10
-26410.257
 20
3996.626
 10
-26410.124
 20
3994.638
 10
-26409.619
 20
3990.683
 10
-26408.877
 20
3986.767
 10
-26407.9
 20
3982.902
 10
-26406.691
 20
3979.103
 10
-26405.256
 20
3975.384
 10
-26403.598
 20
3971.758
 10
-26401.726
 20
3968.239
 10
-26399.644
 20
3964.84
 10
-26397.361
 20
3961.572
 10
-26394.884
 20
3958.448
 10
-26392.224
 20
3955.479
 10
-26389.39
 20
3952.676
 10
-26386.392
 20
3950.049000000001
 10
-26384.816
 20
3948.828000000001
 10
-26342.31600000001
 20
3948.828000000001
 10
-26341.812
 20
3948.789
 10
-26340.799
 20
3948.774
 10
-26339.788
 20
3948.821
 10
-26338.782
 20
3948.932000000001
 10
-26337.784
 20
3949.104000000001
 10
-26336.8
 20
3949.338
 10
-26335.831
 20
3949.633
 10
-26334.883
 20
3949.988
 10
-26333.959
 20
3950.400000000001
 10
-26333.062
 20
3950.87
 10
-26332.196
 20
3951.394
 10
-26331.364
 20
3951.97
 10
-26330.569
 20
3952.598
 10
-26329.815
 20
3953.273
 10
-26329.105
 20
3953.994
 10
-26328.44
 20
3954.758
 10
-26327.824
 20
3955.560999999999
 10
-26327.26
 20
3956.400999999999
 10
-26326.748
 20
3957.275
 10
-26326.292
 20
3958.179000000001
 10
-26325.893
 20
3959.109
 10
-26325.552
 20
3960.062
 10
-26325.271
 20
3961.035
 10
-26325.051
 20
3962.023
 10
-26324.893
 20
3963.023
 10
-26324.797
 20
3964.030000000001
 10
-26324.764
 20
3965.042
 10
-26324.794
 20
3966.054000000001
 10
-26324.886
 20
3967.062
 10
-26325.041
 20
3968.062
 10
-26325.258
 20
3969.051
 10
-26325.536
 20
3970.025000000001
 10
-26325.556
 20
3970.081
 10
-26187.063
 20
3970.081
 10
-26188.075
 20
3970.066
 10
-26188.58
 20
3970.027
 10
-26231.08
 20
3970.027
 10
-26232.656
 20
3968.806
 10
-26235.654
 20
3966.179
 10
-26238.488
 20
3963.376
 10
-26241.148
 20
3960.407
 10
-26243.624
 20
3957.282
 10
-26245.908
 20
3954.015
 10
-26247.989
 20
3950.615
 10
-26249.862
 20
3947.096
 10
-26251.52
 20
3943.47
 10
-26252.955
 20
3939.752
 10
-26254.164
 20
3935.953
 10
-26255.141
 20
3932.088
 10
-26255.883
 20
3928.171
 10
-26256.388
 20
3924.217
 10
-26256.52
 20
3922.228
 10
-26226.983
 20
3922.228
 10
-26226.843
 20
3922.828
 10
-26226.49
 20
3924.008
 10
-26226.06600000001
 20
3925.164
 10
-26225.571
 20
3926.291
 10
-26225.008
 20
3927.386
 10
-26224.378
 20
3928.445
 10
-26223.685
 20
3929.463
 10
-26222.93
 20
3930.436
 10
-26222.117
 20
3931.361
 10
-26221.249
 20
3932.234000000001
 10
-26220.329
 20
3933.052
 10
-26219.36
 20
3933.811999999999
 10
-26218.346
 20
3934.511
 10
-26217.292
 20
3935.147
 10
-26216.2
 20
3935.716
 10
-26215.075
 20
3936.218
 10
-26213.922
 20
3936.649000000001
 10
-26212.744
 20
3937.009
 10
-26211.54600000001
 20
3937.295000000001
 10
-26210.333
 20
3937.507
 10
-26209.109
 20
3937.645
 10
-26207.879
 20
3937.707000000001
 10
-26206.648
 20
3937.693
 10
-26206.034
 20
3937.648
 10
-26189.534
 20
3937.648
 10
-26189.033
 20
3937.579
 10
-26188.023
 20
3937.505
 10
-26187.011
 20
3937.493
 10
-26186.0
 20
3937.543
 10
-26184.994
 20
3937.657
 10
-26183.997
 20
3937.833
 10
-26183.013
 20
3938.070000000001
 10
-26182.045
 20
3938.368
 10
-26181.098
 20
3938.726
 10
-26180.175
 20
3939.141
 10
-26179.28
 20
3939.613
 10
-26178.416
 20
3940.14
 10
-26177.585
 20
3940.72
 10
-26176.793
 20
3941.35
 10
-26176.041
 20
3942.027
 10
-26175.333
 20
3942.751
 10
-26174.671
 20
3943.516
 10
-26174.058
 20
3944.322000000001
 10
-26173.496
 20
3945.164000000001
 10
-26172.987
 20
3946.039000000001
 10
-26172.534
 20
3946.944000000001
 10
-26172.137
 20
3947.876
 10
-26171.8
 20
3948.83
 10
-26171.522
 20
3949.803
 10
-26171.305
 20
3950.792
 10
-26171.15
 20
3951.793
 10
-26171.058
 20
3952.801
 10
-26171.028
 20
3953.812
 10
-26171.061
 20
3954.824
 10
-26171.157
 20
3955.832
 10
-26171.315
 20
3956.832000000001
 10
-26171.535
 20
3957.82
 10
-26171.816
 20
3958.792
 10
-26172.156
 20
3959.746
 10
-26172.556
 20
3960.676
 10
-26173.012
 20
3961.58
 10
-26173.523
 20
3962.453
 10
-26174.088
 20
3963.293
 10
-26174.704
 20
3964.097000000001
 10
-26175.368
 20
3964.86
 10
-26176.079
 20
3965.581
 10
-26176.833
 20
3966.257
 10
-26177.628
 20
3966.884
 10
-26178.459
 20
3967.461
 10
-26179.326
 20
3967.985
 10
-26180.222
 20
3968.454000000001
 10
-26181.147
 20
3968.867
 10
-26182.095
 20
3969.221
 10
-26183.063
 20
3969.516
 10
-26184.048
 20
3969.75
 10
-26185.046
 20
3969.923
 10
-26186.05200000001
 20
3970.033
 10
-26187.063
 20
3970.081
 10
-26325.556
 20
3970.081
 10
-26325.874
 20
3970.979000000001
 10
-26326.27
 20
3971.91
 10
-26326.723
 20
3972.815
 10
-26327.232
 20
3973.691
 10
-26327.794
 20
3974.533
 10
-26328.407
 20
3975.338
 10
-26329.069
 20
3976.104
 10
-26329.777
 20
3976.827
 10
-26330.529
 20
3977.505
 10
-26331.322
 20
3978.135
 10
-26332.152
 20
3978.714000000001
 10
-26333.016
 20
3979.241
 10
-26333.912
 20
3979.713
 10
-26334.835
 20
3980.129
 10
-26335.782
 20
3980.486
 10
-26336.749
 20
3980.784
 10
-26337.733
 20
3981.022
 10
-26338.73
 20
3981.197
 10
-26339.736
 20
3981.311
 10
-26340.747
 20
3981.362
 10
-26341.759
 20
3981.35
 10
-26342.769
 20
3981.275
 10
-26343.27
 20
3981.207000000001
 10
-26359.77
 20
3981.207000000001
 10
-26360.384
 20
3981.162000000001
 10
-26361.616
 20
3981.148
 10
-26362.846
 20
3981.21
 10
-26364.069
 20
3981.347
 10
-26365.282
 20
3981.559
 10
-26366.48
 20
3981.845999999999
 10
-26367.658
 20
3982.205
 10
-26368.811
 20
3982.637
 10
-26369.936
 20
3983.138
 10
-26371.028
 20
3983.708
 10
-26372.083
 20
3984.343
 10
-26373.096
 20
3985.042
 10
-26374.065
 20
3985.802000000001
 10
-26374.985
 20
3986.620999999999
 10
-26375.854
 20
3987.494
 10
-26376.666
 20
3988.419
 10
-26377.421
 20
3989.392
 10
-26378.114
 20
3990.41
 10
-26378.744
 20
3991.468
 10
-26379.307
 20
3992.563
 10
-26379.802
 20
3993.691
 10
-26380.226
 20
3994.847
 10
-26380.579
 20
3996.027
 10
-26380.719
 20
3996.626
 10
-26691.32
 20
3996.626
 10
-26691.603
 20
3996.821
 10
-26692.572
 20
3997.581
 10
-26693.493
 20
3998.399000000001
 10
-26694.361
 20
3999.273
 10
-26695.174
 20
4000.198
 10
-26695.282
 20
4000.337
 10
-26104.271
 20
4000.337
 10
-26104.138
 20
3998.348
 10
-26103.634
 20
3994.394000000001
 10
-26102.892
 20
3990.477000000001
 10
-26101.914
 20
3986.612
 10
-26100.706
 20
3982.814000000001
 10
-26099.27
 20
3979.095
 10
-26097.613
 20
3975.469
 10
-26095.74
 20
3971.95
 10
-26093.658
 20
3968.551
 10
-26091.375
 20
3965.283
 10
-26088.899
 20
3962.159000000001
 10
-26086.239
 20
3959.19
 10
-26083.405
 20
3956.386
 10
-26080.406
 20
3953.759
 10
-26078.831
 20
3952.539
 10
-26036.331
 20
3952.539
 10
-26035.826
 20
3952.5
 10
-26034.814
 20
3952.484
 10
-26033.803
 20
3952.532
 10
-26032.796
 20
3952.642
 10
-26031.799
 20
3952.815000000001
 10
-26030.814
 20
3953.049000000001
 10
-26029.846
 20
3953.344
 10
-26028.898
 20
3953.698
 10
-26027.973
 20
3954.111
 10
-26027.076
 20
3954.58
 10
-26026.21
 20
3955.104
 10
-26025.378
 20
3955.681
 10
-26024.584
 20
3956.308
 10
-26023.83
 20
3956.984000000001
 10
-26023.119
 20
3957.705
 10
-26022.455
 20
3958.468
 10
-26021.839
 20
3959.272
 10
-26021.274
 20
3960.112
 10
-26020.763
 20
3960.986
 10
-26020.306
 20
3961.889
 10
-26019.907
 20
3962.82
 10
-26019.566
 20
3963.773
 10
-26019.285
 20
3964.745
 10
-26019.066
 20
3965.733
 10
-26018.907
 20
3966.733
 10
-26018.811
 20
3967.741
 10
-26018.778
 20
3968.752999999999
 10
-26018.808
 20
3969.765000000001
 10
-26018.901
 20
3970.773
 10
-26019.056
 20
3971.773
 10
-26019.273
 20
3972.762
 10
-26019.55
 20
3973.735
 10
-26019.57
 20
3973.792
 10
-25881.078
 20
3973.792
 10
-25882.09
 20
3973.776
 10
-25882.594
 20
3973.737
 10
-25925.094
 20
3973.737
 10
-25926.67
 20
3972.517000000001
 10
-25929.668
 20
3969.89
 10
-25932.503
 20
3967.086
 10
-25935.163
 20
3964.117
 10
-25937.639
 20
3960.993
 10
-25939.922
 20
3957.725
 10
-25942.004
 20
3954.326
 10
-25943.877
 20
3950.807000000001
 10
-25945.534
 20
3947.181
 10
-25946.97
 20
3943.462
 10
-25948.178
 20
3939.663
 10
-25949.155
 20
3935.799000000001
 10
-25949.898
 20
3931.882
 10
-25950.402
 20
3927.928
 10
-25950.535
 20
3925.939000000001
 10
-25920.997
 20
3925.939000000001
 10
-25920.85700000001
 20
3926.539
 10
-25920.505
 20
3927.718
 10
-25920.08
 20
3928.874
 10
-25919.585
 20
3930.002
 10
-25919.022
 20
3931.097000000001
 10
-25918.393
 20
3932.155
 10
-25917.699
 20
3933.173
 10
-25916.945
 20
3934.146
 10
-25916.132
 20
3935.071
 10
-25915.264
 20
3935.945
 10
-25914.343
 20
3936.763
 10
-25913.375
 20
3937.523
 10
-25912.361
 20
3938.222000000001
 10
-25911.306
 20
3938.858
 10
-25910.214
 20
3939.427
 10
-25909.089
 20
3939.929
 10
-25907.936
 20
3940.36
 10
-25906.758
 20
3940.719
 10
-25905.561
 20
3941.006
 10
-25904.348
 20
3941.218
 10
-25903.124
 20
3941.355
 10
-25901.894
 20
3941.417
 10
-25900.663
 20
3941.403
 10
-25900.049
 20
3941.359000000001
 10
-25883.549
 20
3941.359000000001
 10
-25883.04700000001
 20
3941.29
 10
-25882.038
 20
3941.215000000001
 10
-25881.025
 20
3941.203
 10
-25880.014
 20
3941.254000000001
 10
-25879.008
 20
3941.368
 10
-25878.012
 20
3941.544
 10
-25877.027
 20
3941.781000000001
 10
-25876.06
 20
3942.079000000001
 10
-25875.113
 20
3942.436
 10
-25874.19
 20
3942.852000000001
 10
-25873.294
 20
3943.324
 10
-25872.43
 20
3943.851
 10
-25871.6
 20
3944.43
 10
-25870.808
 20
3945.06
 10
-25870.056
 20
3945.738
 10
-25869.347
 20
3946.461
 10
-25868.685
 20
3947.227
 10
-25868.072
 20
3948.033
 10
-25867.51
 20
3948.875000000001
 10
-25867.001
 20
3949.75
 10
-25866.548
 20
3950.655000000001
 10
-25866.152
 20
3951.586
 10
-25865.814
 20
3952.541
 10
-25865.536
 20
3953.514000000001
 10
-25865.32
 20
3954.503
 10
-25865.165
 20
3955.503
 10
-25865.072
 20
3956.511
 10
-25865.042
 20
3957.523
 10
-25865.075
 20
3958.535
 10
-25865.171
 20
3959.543
 10
-25865.329
 20
3960.543
 10
-25865.549
 20
3961.531
 10
-25865.83
 20
3962.503
 10
-25866.171
 20
3963.456
 10
-25866.57
 20
3964.387
 10
-25867.026
 20
3965.29
 10
-25867.538
 20
3966.164000000001
 10
-25868.103
 20
3967.004000000001
 10
-25868.718
 20
3967.807
 10
-25869.383
 20
3968.571
 10
-25870.094
 20
3969.292
 10
-25870.848
 20
3969.967
 10
-25871.64200000001
 20
3970.595
 10
-25872.474
 20
3971.172
 10
-25873.34
 20
3971.696
 10
-25874.237
 20
3972.165
 10
-25875.161
 20
3972.577000000001
 10
-25876.11
 20
3972.932
 10
-25877.078
 20
3973.227000000001
 10
-25878.063
 20
3973.461
 10
-25879.06
 20
3973.634
 10
-25880.067
 20
3973.744
 10
-25881.078
 20
3973.792
 10
-26019.57
 20
3973.792
 10
-26019.888
 20
3974.690000000001
 10
-26020.284
 20
3975.621
 10
-26020.738
 20
3976.526
 10
-26021.246
 20
3977.401
 10
-26021.808
 20
3978.243
 10
-26022.422
 20
3979.049000000001
 10
-26023.084
 20
3979.815
 10
-26023.792
 20
3980.538
 10
-26024.544
 20
3981.216
 10
-26025.336
 20
3981.845999999999
 10
-26026.166
 20
3982.425
 10
-26027.031
 20
3982.952
 10
-26027.926
 20
3983.424000000001
 10
-26028.849
 20
3983.839000000001
 10
-26029.796
 20
3984.197
 10
-26030.764
 20
3984.495
 10
-26031.748
 20
3984.732000000001
 10
-26032.745
 20
3984.908
 10
-26033.75
 20
3985.022
 10
-26034.761
 20
3985.073
 10
-26035.774
 20
3985.061
 10
-26036.783
 20
3984.986
 10
-26037.285
 20
3984.917
 10
-26053.785
 20
3984.917
 10
-26054.399
 20
3984.872000000001
 10
-26055.63
 20
3984.859
 10
-26056.86
 20
3984.921
 10
-26058.084
 20
3985.058
 10
-26059.297
 20
3985.27
 10
-26060.494
 20
3985.557
 10
-26061.672
 20
3985.915999999999
 10
-26062.826
 20
3986.347
 10
-26063.95
 20
3986.849
 10
-26065.042
 20
3987.418
 10
-26066.097
 20
3988.054
 10
-26067.111
 20
3988.753
 10
-26068.08
 20
3989.513
 10
-26069.0
 20
3990.331
 10
-26069.868
 20
3991.205
 10
-26070.681
 20
3992.13
 10
-26071.436
 20
3993.103
 10
-26072.129
 20
3994.12
 10
-26072.758
 20
3995.179
 10
-26073.321
 20
3996.274000000001
 10
-26073.816
 20
3997.402000000001
 10
-26074.241
 20
3998.558
 10
-26074.594
 20
3999.737000000001
 10
-26074.733
 20
4000.337
 10
-26695.282
 20
4000.337
 10
-26695.928
 20
4001.171
 10
-26696.622
 20
4002.189
 10
-26697.251
 20
4003.247
 10
-26697.814
 20
4004.342
 10
-26698.309
 20
4005.469999999999
 10
-26698.734
 20
4006.625999999999
 10
-26699.086
 20
4007.805
 10
-26699.226
 20
4008.405
 10
-25785.764
 20
4008.405
 10
-25785.631
 20
4006.416
 10
-25785.127
 20
4002.462
 10
-25784.384
 20
3998.545
 10
-25783.407
 20
3994.681
 10
-25782.199
 20
3990.882
 10
-25780.763
 20
3987.163000000001
 10
-25779.106
 20
3983.537
 10
-25777.233
 20
3980.018000000001
 10
-25775.151
 20
3976.619
 10
-25772.868
 20
3973.351
 10
-25770.39200000001
 20
3970.227000000001
 10
-25767.732
 20
3967.258
 10
-25764.897
 20
3964.454
 10
-25761.899
 20
3961.827
 10
-25760.323
 20
3960.607
 10
-25717.823
 20
3960.607
 10
-25717.319
 20
3960.568
 10
-25716.307
 20
3960.552000000001
 10
-25715.295
 20
3960.6
 10
-25714.289
 20
3960.71
 10
-25713.292
 20
3960.883
 10
-25712.307
 20
3961.117
 10
-25711.338
 20
3961.412000000001
 10
-25710.39
 20
3961.767
 10
-25709.838
 20
3962.013000000001
 10
-25562.57
 20
3962.013000000001
 10
-25563.583
 20
3961.998
 10
-25564.087
 20
3961.959
 10
-25606.587
 20
3961.959
 10
-25608.163
 20
3960.738
 10
-25611.161
 20
3958.111
 10
-25613.995
 20
3955.308
 10
-25616.656
 20
3952.338
 10
-25619.132
 20
3949.214000000001
 10
-25621.415
 20
3945.947
 10
-25623.497
 20
3942.547000000001
 10
-25625.37
 20
3939.028
 10
-25627.027
 20
3935.402
 10
-25628.462
 20
3931.683000000001
 10
-25629.671
 20
3927.885000000001
 10
-25630.648
 20
3924.02
 10
-25631.39
 20
3920.103000000001
 10
-25631.895
 20
3916.149000000001
 10
-25632.028
 20
3914.16
 10
-25602.49
 20
3914.16
 10
-25602.35
 20
3914.760000000001
 10
-25601.997
 20
3915.94
 10
-25601.573
 20
3917.095
 10
-25601.078
 20
3918.223
 10
-25600.515
 20
3919.318
 10
-25599.885
 20
3920.377
 10
-25599.192
 20
3921.394
 10
-25598.438
 20
3922.368
 10
-25597.625
 20
3923.293
 10
-25596.756
 20
3924.165999999999
 10
-25595.836
 20
3924.984000000001
 10
-25594.867
 20
3925.744
 10
-25593.854
 20
3926.443
 10
-25592.799
 20
3927.079000000001
 10
-25591.707
 20
3927.648
 10
-25590.582
 20
3928.15
 10
-25589.429
 20
3928.581
 10
-25588.251
 20
3928.94
 10
-25587.053
 20
3929.227
 10
-25585.84
 20
3929.439000000001
 10
-25584.617
 20
3929.577
 10
-25583.387
 20
3929.638
 10
-25582.155
 20
3929.625
 10
-25581.541
 20
3929.58
 10
-25565.041
 20
3929.58
 10
-25564.54
 20
3929.511
 10
-25563.53
 20
3929.436
 10
-25562.518
 20
3929.424
 10
-25561.507
 20
3929.475
 10
-25560.501
 20
3929.589000000001
 10
-25559.504
 20
3929.765
 10
-25558.52
 20
3930.002
 10
-25557.553
 20
3930.300000000001
 10
-25556.606
 20
3930.658
 10
-25555.683
 20
3931.073
 10
-25554.787
 20
3931.545
 10
-25553.923
 20
3932.072
 10
-25553.093
 20
3932.652
 10
-25552.3
 20
3933.281
 10
-25551.548
 20
3933.959
 10
-25550.84
 20
3934.683000000001
 10
-25550.178
 20
3935.448
 10
-25549.565
 20
3936.254
 10
-25549.003
 20
3937.096
 10
-25548.494
 20
3937.971
 10
-25548.041
 20
3938.876
 10
-25547.645
 20
3939.808
 10
-25547.307
 20
3940.762
 10
-25547.029
 20
3941.735
 10
-25546.812
 20
3942.724000000001
 10
-25546.65700000001
 20
3943.724
 10
-25546.565
 20
3944.732
 10
-25546.535
 20
3945.744000000001
 10
-25546.568
 20
3946.756
 10
-25546.664
 20
3947.764
 10
-25546.822
 20
3948.764
 10
-25547.042
 20
3949.752
 10
-25547.323
 20
3950.724000000001
 10
-25547.664
 20
3951.678
 10
-25548.063
 20
3952.608
 10
-25548.519
 20
3953.511000000001
 10
-25549.031
 20
3954.385000000001
 10
-25549.595
 20
3955.225
 10
-25550.211
 20
3956.029
 10
-25550.876
 20
3956.792
 10
-25551.586
 20
3957.513
 10
-25552.34
 20
3958.189
 10
-25553.135
 20
3958.816
 10
-25553.967
 20
3959.393
 10
-25554.833
 20
3959.917
 10
-25555.73
 20
3960.386
 10
-25556.654
 20
3960.799000000001
 10
-25557.602
 20
3961.153
 10
-25558.571
 20
3961.448
 10
-25559.556
 20
3961.682000000001
 10
-25560.553
 20
3961.855
 10
-25561.559
 20
3961.965
 10
-25562.57
 20
3962.013000000001
 10
-25709.838
 20
3962.013000000001
 10
-25709.466
 20
3962.179000000001
 10
-25708.569
 20
3962.648
 10
-25707.703
 20
3963.172
 10
-25706.871
 20
3963.749000000001
 10
-25706.076
 20
3964.377000000001
 10
-25705.322
 20
3965.052
 10
-25704.612
 20
3965.773
 10
-25703.947
 20
3966.537000000001
 10
-25703.332
 20
3967.34
 10
-25702.767
 20
3968.18
 10
-25702.255
 20
3969.054
 10
-25701.799
 20
3969.957
 10
-25701.4
 20
3970.888
 10
-25701.059
 20
3971.841
 10
-25700.778
 20
3972.813
 10
-25700.558
 20
3973.802
 10
-25700.4
 20
3974.801
 10
-25700.304
 20
3975.809
 10
-25700.271
 20
3976.821000000001
 10
-25700.301
 20
3977.833
 10
-25700.394
 20
3978.841
 10
-25700.549
 20
3979.841
 10
-25700.765
 20
3980.83
 10
-25701.043
 20
3981.803
 10
-25701.381
 20
3982.758
 10
-25701.777
 20
3983.689
 10
-25702.23
 20
3984.594
 10
-25702.739
 20
3985.47
 10
-25703.301
 20
3986.311
 10
-25703.914
 20
3987.117
 10
-25704.576
 20
3987.883
 10
-25705.285
 20
3988.606
 10
-25706.036
 20
3989.284
 10
-25706.829
 20
3989.914
 10
-25707.659
 20
3990.493
 10
-25708.523
 20
3991.020000000001
 10
-25709.419
 20
3991.492
 10
-25710.342
 20
3991.908
 10
-25711.289
 20
3992.265
 10
-25712.256
 20
3992.563
 10
-25713.24
 20
3992.800000000001
 10
-25714.237
 20
3992.976
 10
-25715.243
 20
3993.09
 10
-25716.254
 20
3993.141
 10
-25717.266
 20
3993.129000000001
 10
-25718.276
 20
3993.054
 10
-25718.777
 20
3992.985
 10
-25735.277
 20
3992.985
 10
-25735.89200000001
 20
3992.941
 10
-25737.123
 20
3992.927
 10
-25738.353
 20
3992.989
 10
-25739.577
 20
3993.126
 10
-25740.79
 20
3993.338
 10
-25741.987
 20
3993.625
 10
-25743.165
 20
3993.984000000001
 10
-25744.318
 20
3994.416
 10
-25745.443
 20
3994.917
 10
-25746.535
 20
3995.486
 10
-25747.59
 20
3996.122000000001
 10
-25748.603
 20
3996.821
 10
-25749.572
 20
3997.581
 10
-25750.493
 20
3998.399000000001
 10
-25751.361
 20
3999.273
 10
-25752.174
 20
4000.198
 10
-25752.928
 20
4001.171
 10
-25753.622
 20
4002.189
 10
-25754.251
 20
4003.247
 10
-25754.814
 20
4004.342
 10
-25755.309
 20
4005.469999999999
 10
-25755.734
 20
4006.625999999999
 10
-25756.086
 20
4007.805
 10
-25756.226
 20
4008.405
 10
-34118.303
 20
4008.405
 10
-34118.379
 20
4008.454
 10
-25479.823
 20
4008.454
 10
-25479.691
 20
4006.465
 10
-25479.186
 20
4002.51
 10
-25478.444
 20
3998.594
 10
-25477.467
 20
3994.729
 10
-25476.258
 20
3990.93
 10
-25474.823
 20
3987.211
 10
-25473.165
 20
3983.586
 10
-25471.292
 20
3980.067
 10
-25469.211
 20
3976.667
 10
-25466.927
 20
3973.399
 10
-25464.451
 20
3970.275
 10
-25461.791
 20
3967.306
 10
-25458.957
 20
3964.503
 10
-25455.959
 20
3961.876
 10
-25454.383
 20
3960.655000000001
 10
-25411.883
 20
3960.655000000001
 10
-25411.378
 20
3960.616
 10
-25410.366
 20
3960.601
 10
-25409.355
 20
3960.649
 10
-25408.349
 20
3960.759
 10
-25407.351
 20
3960.931
 10
-25406.367
 20
3961.166
 10
-25405.398
 20
3961.461
 10
-25404.45
 20
3961.815
 10
-25403.9
 20
3962.061
 10
-25256.63
 20
3962.061
 10
-25257.64200000001
 20
3962.046
 10
-25258.147
 20
3962.007
 10
-25300.647
 20
3962.007
 10
-25302.223
 20
3960.786
 10
-25305.221
 20
3958.159
 10
-25308.055
 20
3955.356
 10
-25310.715
 20
3952.387
 10
-25313.191
 20
3949.263
 10
-25315.474
 20
3945.995
 10
-25317.556
 20
3942.595
 10
-25319.429
 20
3939.076
 10
-25321.086
 20
3935.451
 10
-25322.522
 20
3931.732
 10
-25323.731
 20
3927.933
 10
-25324.708
 20
3924.068
 10
-25325.45
 20
3920.152
 10
-25325.955
 20
3916.197
 10
-25326.087
 20
3914.209000000001
 10
-25296.55
 20
3914.209000000001
 10
-25296.41
 20
3914.808
 10
-25296.057
 20
3915.988
 10
-25295.632
 20
3917.144
 10
-25295.138
 20
3918.272
 10
-25294.574
 20
3919.367000000001
 10
-25293.945
 20
3920.425
 10
-25293.252
 20
3921.443
 10
-25292.497
 20
3922.416
 10
-25291.684
 20
3923.341
 10
-25290.816
 20
3924.214000000001
 10
-25289.896
 20
3925.033
 10
-25288.927
 20
3925.793
 10
-25287.913
 20
3926.492000000001
 10
-25286.858
 20
3927.127
 10
-25285.767
 20
3927.697
 10
-25284.64200000001
 20
3928.198
 10
-25283.488
 20
3928.629
 10
-25282.311
 20
3928.989
 10
-25281.113
 20
3929.275
 10
-25279.9
 20
3929.488
 10
-25278.676
 20
3929.625
 10
-25277.446
 20
3929.687
 10
-25276.215
 20
3929.673
 10
-25275.601
 20
3929.628
 10
-25259.101
 20
3929.628
 10
-25258.599
 20
3929.56
 10
-25257.59
 20
3929.485000000001
 10
-25256.578
 20
3929.473
 10
-25255.567
 20
3929.524000000001
 10
-25254.561
 20
3929.637000000001
 10
-25253.564
 20
3929.813
 10
-25252.58
 20
3930.051
 10
-25251.612
 20
3930.349000000001
 10
-25250.665
 20
3930.706
 10
-25249.742
 20
3931.122000000001
 10
-25248.847
 20
3931.594
 10
-25247.98200000001
 20
3932.121
 10
-25247.152
 20
3932.7
 10
-25246.36
 20
3933.33
 10
-25245.608
 20
3934.008
 10
-25244.9
 20
3934.731
 10
-25244.238
 20
3935.497
 10
-25243.625
 20
3936.302
 10
-25243.063
 20
3937.144
 10
-25242.554
 20
3938.019
 10
-25242.101
 20
3938.924000000001
 10
-25241.704
 20
3939.856
 10
-25241.367
 20
3940.81
 10
-25241.089
 20
3941.784000000001
 10
-25240.872
 20
3942.773
 10
-25240.717
 20
3943.773
 10
-25240.624
 20
3944.781
 10
-25240.595
 20
3945.793
 10
-25240.628
 20
3946.805
 10
-25240.724
 20
3947.812
 10
-25240.882
 20
3948.812
 10
-25241.102
 20
3949.800000000001
 10
-25241.383
 20
3950.773
 10
-25241.723
 20
3951.726
 10
-25242.123
 20
3952.656000000001
 10
-25242.579
 20
3953.56
 10
-25243.09
 20
3954.433
 10
-25243.655
 20
3955.274000000001
 10
-25244.271
 20
3956.077
 10
-25244.935
 20
3956.841
 10
-25245.646
 20
3957.562
 10
-25246.4
 20
3958.237
 10
-25247.194
 20
3958.864
 10
-25248.026
 20
3959.441
 10
-25248.892
 20
3959.965
 10
-25249.789
 20
3960.434
 10
-25250.714
 20
3960.847000000001
 10
-25251.662
 20
3961.202
 10
-25252.63
 20
3961.496
 10
-25253.615
 20
3961.731
 10
-25254.613
 20
3961.903
 10
-25255.619
 20
3962.014
 10
-25256.63
 20
3962.061
 10
-25403.9
 20
3962.061
 10
-25403.526
 20
3962.228000000001
 10
-25402.629
 20
3962.697
 10
-25401.762
 20
3963.220999999999
 10
-25400.931
 20
3963.798
 10
-25400.136
 20
3964.425
 10
-25399.382
 20
3965.100000000001
 10
-25398.671
 20
3965.821
 10
-25398.007
 20
3966.585
 10
-25397.391
 20
3967.389
 10
-25396.826
 20
3968.229
 10
-25396.315
 20
3969.102
 10
-25395.859
 20
3970.006
 10
-25395.46
 20
3970.936
 10
-25395.119
 20
3971.889
 10
-25394.838
 20
3972.862
 10
-25394.618
 20
3973.85
 10
-25394.46
 20
3974.85
 10
-25394.364
 20
3975.858
 10
-25394.331
 20
3976.869
 10
-25394.361
 20
3977.881
 10
-25394.453
 20
3978.889
 10
-25394.608
 20
3979.89
 10
-25394.825
 20
3980.878
 10
-25395.103
 20
3981.852000000001
 10
-25395.44
 20
3982.806
 10
-25395.837
 20
3983.738
 10
-25396.29
 20
3984.643
 10
-25396.799
 20
3985.518000000001
 10
-25397.361
 20
3986.360000000001
 10
-25397.974
 20
3987.165
 10
-25398.636
 20
3987.931
 10
-25399.344
 20
3988.654
 10
-25400.096
 20
3989.332
 10
-25400.889
 20
3989.962
 10
-25401.719
 20
3990.542
 10
-25402.583
 20
3991.068
 10
-25403.478
 20
3991.54
 10
-25404.401
 20
3991.956
 10
-25405.349
 20
3992.314
 10
-25406.316
 20
3992.612000000001
 10
-25407.3
 20
3992.849000000001
 10
-25408.297
 20
3993.025
 10
-25409.303
 20
3993.138
 10
-25410.314
 20
3993.189
 10
-25411.326
 20
3993.177
 10
-25412.336
 20
3993.102
 10
-25412.83700000001
 20
3993.034
 10
-25429.337
 20
3993.034
 10
-25429.951
 20
3992.989
 10
-25431.183
 20
3992.975
 10
-25432.412
 20
3993.037000000001
 10
-25433.636
 20
3993.174000000001
 10
-25434.849
 20
3993.387000000001
 10
-25436.047
 20
3993.673
 10
-25437.225
 20
3994.033
 10
-25438.378
 20
3994.464000000001
 10
-25439.503
 20
3994.965
 10
-25440.595
 20
3995.535
 10
-25441.649
 20
3996.17
 10
-25442.382
 20
3996.675000000001
 10
-25161.316
 20
3996.675000000001
 10
-25161.184
 20
3994.686
 10
-25160.679
 20
3990.732
 10
-25159.937
 20
3986.815
 10
-25158.959
 20
3982.95
 10
-25157.751
 20
3979.151
 10
-25156.315
 20
3975.433000000001
 10
-25154.658
 20
3971.807
 10
-25152.785
 20
3968.288000000001
 10
-25150.703
 20
3964.888
 10
-25148.42
 20
3961.621
 10
-25145.944
 20
3958.496
 10
-25143.284
 20
3955.527
 10
-25140.45
 20
3952.724
 10
-25137.451
 20
3950.097
 10
-25135.876
 20
3948.876
 10
-25093.376
 20
3948.876
 10
-25092.871
 20
3948.837000000001
 10
-25091.859
 20
3948.822000000001
 10
-25090.848
 20
3948.87
 10
-25089.842
 20
3948.98
 10
-25088.844
 20
3949.153
 10
-25087.859
 20
3949.387
 10
-25086.891
 20
3949.682000000001
 10
-25085.943
 20
3950.035999999999
 10
-25085.018
 20
3950.449000000001
 10
-25084.121
 20
3950.918
 10
-25083.255
 20
3951.442
 10
-25082.423
 20
3952.019000000001
 10
-25081.629
 20
3952.646
 10
-25080.875
 20
3953.322
 10
-25080.164
 20
3954.043
 10
-25079.5
 20
3954.806
 10
-25078.884
 20
3955.61
 10
-25078.319
 20
3956.45
 10
-25077.808
 20
3957.323
 10
-25077.352
 20
3958.227
 10
-25076.952
 20
3959.157000000001
 10
-25076.612
 20
3960.111
 10
-25076.331
 20
3961.083
 10
-25076.111
 20
3962.071
 10
-25075.952
 20
3963.071
 10
-25075.857
 20
3964.079
 10
-25075.824
 20
3965.091000000001
 10
-25075.853
 20
3966.102
 10
-25075.946
 20
3967.11
 10
-25076.101
 20
3968.111
 10
-25076.318
 20
3969.1
 10
-25076.596
 20
3970.073
 10
-25076.616
 20
3970.129000000001
 10
-24938.123
 20
3970.129000000001
 10
-24939.135
 20
3970.114
 10
-24939.64
 20
3970.075
 10
-24982.14
 20
3970.075
 10
-24983.715
 20
3968.854
 10
-24986.714
 20
3966.227000000001
 10
-24989.548
 20
3963.424000000001
 10
-24992.208
 20
3960.455000000001
 10
-24994.684
 20
3957.331
 10
-24996.967
 20
3954.063
 10
-24999.049
 20
3950.664000000001
 10
-25000.922
 20
3947.145
 10
-25002.579
 20
3943.519000000001
 10
-25004.015
 20
3939.8
 10
-25005.223
 20
3936.001
 10
-25006.2
 20
3932.136
 10
-25006.943
 20
3928.219999999999
 10
-25007.447
 20
3924.265
 10
-25007.58
 20
3922.277000000001
 10
-24978.042
 20
3922.277000000001
 10
-24977.903
 20
3922.876
 10
-24977.55
 20
3924.056
 10
-24977.125
 20
3925.212
 10
-24976.63
 20
3926.340000000001
 10
-24976.067
 20
3927.435
 10
-24975.438
 20
3928.493
 10
-24974.745
 20
3929.511
 10
-24973.99
 20
3930.484000000001
 10
-24973.177
 20
3931.409
 10
-24972.309
 20
3932.282
 10
-24971.389
 20
3933.101
 10
-24970.42
 20
3933.861
 10
-24969.406
 20
3934.56
 10
-24968.351
 20
3935.195
 10
-24967.259
 20
3935.765
 10
-24966.135
 20
3936.266
 10
-24964.981
 20
3936.698
 10
-24963.803
 20
3937.057
 10
-24962.606
 20
3937.343
 10
-24961.393
 20
3937.556
 10
-24960.169
 20
3937.693
 10
-24958.939
 20
3937.755
 10
-24957.708
 20
3937.741
 10
-24957.094
 20
3937.696
 10
-24940.594
 20
3937.696
 10
-24940.092
 20
3937.628
 10
-24939.083
 20
3937.553
 10
-24938.07
 20
3937.540999999999
 10
-24937.059
 20
3937.592
 10
-24936.054
 20
3937.706
 10
-24935.057
 20
3937.881
 10
-24934.073
 20
3938.119
 10
-24933.105
 20
3938.417
 10
-24932.158
 20
3938.774
 10
-24931.235
 20
3939.19
 10
-24930.34
 20
3939.662000000001
 10
-24929.475
 20
3940.189
 10
-24928.645
 20
3940.768
 10
-24927.853
 20
3941.397999999999
 10
-24927.101
 20
3942.076
 10
-24926.393
 20
3942.799000000001
 10
-24925.73
 20
3943.565
 10
-24925.117
 20
3944.37
 10
-24924.555
 20
3945.212
 10
-24924.047
 20
3946.087999999999
 10
-24923.593
 20
3946.993
 10
-24923.197
 20
3947.924
 10
-24922.859
 20
3948.878
 10
-24922.582
 20
3949.852000000001
 10
-24922.365
 20
3950.841
 10
-24922.21
 20
3951.841
 10
-24922.117
 20
3952.849
 10
-24922.087
 20
3953.861
 10
-24922.12
 20
3954.873
 10
-24922.216
 20
3955.88
 10
-24922.374
 20
3956.88
 10
-24922.594
 20
3957.868
 10
-24922.875
 20
3958.841000000001
 10
-24923.216
 20
3959.794
 10
-24923.615
 20
3960.724000000001
 10
-24924.072
 20
3961.628
 10
-24924.583
 20
3962.502
 10
-24925.148
 20
3963.342
 10
-24925.764
 20
3964.145
 10
-24926.428
 20
3964.909
 10
-24927.139
 20
3965.63
 10
-24927.893
 20
3966.305
 10
-24928.687
 20
3966.933
 10
-24929.519
 20
3967.509000000001
 10
-24930.385
 20
3968.033
 10
-24931.28200000001
 20
3968.503
 10
-24932.207
 20
3968.915
 10
-24933.155
 20
3969.27
 10
-24934.123
 20
3969.565
 10
-24935.108
 20
3969.799
 10
-24936.105
 20
3969.971
 10
-24937.112
 20
3970.082000000001
 10
-24938.123
 20
3970.129000000001
 10
-25076.616
 20
3970.129000000001
 10
-25076.933
 20
3971.027
 10
-25077.329
 20
3971.959
 10
-25077.783
 20
3972.864
 10
-25078.291
 20
3973.739
 10
-25078.853
 20
3974.581
 10
-25079.467
 20
3975.387
 10
-25080.129
 20
3976.152000000001
 10
-25080.837
 20
3976.876
 10
-25081.589
 20
3977.553
 10
-25082.381
 20
3978.183
 10
-25083.211
 20
3978.763
 10
-25084.076
 20
3979.290000000001
 10
-25084.971
 20
3979.762
 10
-25085.894
 20
3980.177000000001
 10
-25086.841
 20
3980.535
 10
-25087.809
 20
3980.833
 10
-25088.793
 20
3981.070000000001
 10
-25089.79
 20
3981.246
 10
-25090.796
 20
3981.359000000001
 10
-25091.807
 20
3981.41
 10
-25092.819
 20
3981.398
 10
-25093.828
 20
3981.324
 10
-25094.33
 20
3981.255
 10
-25110.83
 20
3981.255
 10
-25111.444
 20
3981.21
 10
-25112.675
 20
3981.196
 10
-25113.905
 20
3981.258
 10
-25115.129
 20
3981.396
 10
-25116.342
 20
3981.608
 10
-25117.54
 20
3981.894
 10
-25118.717
 20
3982.254000000001
 10
-25119.871
 20
3982.685
 10
-25120.996
 20
3983.186
 10
-25122.087
 20
3983.755999999999
 10
-25123.142
 20
3984.392000000001
 10
-25124.156
 20
3985.091
 10
-25125.125
 20
3985.851
 10
-25126.045
 20
3986.669000000001
 10
-25126.913
 20
3987.542
 10
-25127.726
 20
3988.467
 10
-25128.481
 20
3989.44
 10
-25129.174
 20
3990.458
 10
-25129.803
 20
3991.517
 10
-25130.367
 20
3992.612000000001
 10
-25130.861
 20
3993.739
 10
-25131.286
 20
3994.895000000001
 10
-25131.639
 20
3996.075
 10
-25131.778
 20
3996.675000000001
 10
-25442.382
 20
3996.675000000001
 10
-25442.663
 20
3996.869
 10
-25443.632
 20
3997.63
 10
-25444.552
 20
3998.448
 10
-25445.42
 20
3999.321
 10
-25446.233
 20
4000.245999999999
 10
-25446.988
 20
4001.219
 10
-25447.681
 20
4002.237
 10
-25448.311
 20
4003.295
 10
-25448.874
 20
4004.391
 10
-25449.369
 20
4005.518
 10
-25449.793
 20
4006.674
 10
-25450.146
 20
4007.854
 10
-25450.286
 20
4008.454
 10
-34118.379
 20
4008.454
 10
-34118.453
 20
4008.502
 10
-24849.883
 20
4008.502
 10
-24849.75
 20
4006.513
 10
-24849.246
 20
4002.559
 10
-24848.504
 20
3998.642
 10
-24847.526
 20
3994.778
 10
-24846.318
 20
3990.979
 10
-24844.882
 20
3987.260000000001
 10
-24843.225
 20
3983.634
 10
-24841.352
 20
3980.115
 10
-24839.27
 20
3976.716
 10
-24836.987
 20
3973.448
 10
-24834.511
 20
3970.324
 10
-24831.851
 20
3967.355
 10
-24829.01700000001
 20
3964.551
 10
-24826.018
 20
3961.924000000001
 10
-24824.443
 20
3960.704000000001
 10
-24781.943
 20
3960.704000000001
 10
-24781.438
 20
3960.665
 10
-24780.426
 20
3960.649
 10
-24779.415
 20
3960.697000000001
 10
-24778.408
 20
3960.807000000001
 10
-24777.411
 20
3960.98
 10
-24776.426
 20
3961.214
 10
-24775.458
 20
3961.509
 10
-24774.51
 20
3961.864
 10
-24773.958
 20
3962.110000000001
 10
-24626.69
 20
3962.110000000001
 10
-24627.702
 20
3962.094
 10
-24628.207
 20
3962.055
 10
-24670.707
 20
3962.055
 10
-24672.282
 20
3960.835
 10
-24675.28
 20
3958.208000000001
 10
-24678.115
 20
3955.404000000001
 10
-24680.775
 20
3952.435
 10
-24683.251
 20
3949.311
 10
-24685.534
 20
3946.042999999999
 10
-24687.616
 20
3942.644000000001
 10
-24689.489
 20
3939.125
 10
-24691.146
 20
3935.499
 10
-24692.582
 20
3931.780000000001
 10
-24693.79
 20
3927.982
 10
-24694.767
 20
3924.117000000001
 10
-24695.51
 20
3920.2
 10
-24696.014
 20
3916.246
 10
-24696.147
 20
3914.257
 10
-24666.609
 20
3914.257
 10
-24666.469
 20
3914.857
 10
-24666.117
 20
3916.036
 10
-24665.692
 20
3917.192
 10
-24665.197
 20
3918.32
 10
-24664.634
 20
3919.415
 10
-24664.005
 20
3920.474
 10
-24663.311
 20
3921.491000000001
 10
-24662.557
 20
3922.464000000001
 10
-24661.744
 20
3923.389
 10
-24660.876
 20
3924.263
 10
-24659.955
 20
3925.081
 10
-24658.987
 20
3925.841
 10
-24657.973
 20
3926.54
 10
-24656.918
 20
3927.176
 10
-24655.826
 20
3927.745
 10
-24654.702
 20
3928.247000000001
 10
-24653.548
 20
3928.678
 10
-24652.37
 20
3929.037000000001
 10
-24651.173
 20
3929.324000000001
 10
-24649.96
 20
3929.536
 10
-24648.736
 20
3929.673
 10
-24647.506
 20
3929.735
 10
-24646.275
 20
3929.722
 10
-24645.661
 20
3929.677
 10
-24629.161
 20
3929.677
 10
-24628.659
 20
3929.608
 10
-24627.65
 20
3929.533
 10
-24626.637
 20
3929.521
 10
-24625.626
 20
3929.572
 10
-24624.62
 20
3929.686
 10
-24623.624
 20
3929.862
 10
-24622.639
 20
3930.099000000001
 10
-24621.672
 20
3930.397
 10
-24620.725
 20
3930.755
 10
-24619.80200000001
 20
3931.17
 10
-24618.906
 20
3931.642
 10
-24618.042
 20
3932.169
 10
-24617.212
 20
3932.749000000001
 10
-24616.42
 20
3933.378
 10
-24615.668
 20
3934.056
 10
-24614.959
 20
3934.779000000001
 10
-24614.297
 20
3935.545000000001
 10
-24613.684
 20
3936.351
 10
-24613.122
 20
3937.193
 10
-24612.614
 20
3938.068
 10
-24612.16
 20
3938.973
 10
-24611.764
 20
3939.904000000001
 10
-24611.426
 20
3940.859000000001
 10
-24611.148
 20
3941.832
 10
-24610.932
 20
3942.821
 10
-24610.777
 20
3943.821
 10
-24610.684
 20
3944.829
 10
-24610.654
 20
3945.841
 10
-24610.687
 20
3946.853
 10
-24610.783
 20
3947.860999999999
 10
-24610.941
 20
3948.861
 10
-24611.161
 20
3949.849
 10
-24611.44200000001
 20
3950.821
 10
-24611.783
 20
3951.774
 10
-24612.182
 20
3952.705
 10
-24612.638
 20
3953.608
 10
-24613.15
 20
3954.482
 10
-24613.715
 20
3955.322000000001
 10
-24614.33
 20
3956.126
 10
-24614.995
 20
3956.889
 10
-24615.706
 20
3957.610000000001
 10
-24616.46
 20
3958.286
 10
-24617.254
 20
3958.913000000001
 10
-24618.086
 20
3959.49
 10
-24618.952
 20
3960.014000000001
 10
-24619.849
 20
3960.483
 10
-24620.773
 20
3960.896
 10
-24621.722
 20
3961.250000000001
 10
-24622.69
 20
3961.545
 10
-24623.675
 20
3961.779000000001
 10
-24624.672
 20
3961.952
 10
-24625.679
 20
3962.062
 10
-24626.69
 20
3962.110000000001
 10
-24773.958
 20
3962.110000000001
 10
-24773.585
 20
3962.276
 10
-24772.688
 20
3962.745
 10
-24771.822
 20
3963.269
 10
-24770.99
 20
3963.846
 10
-24770.196
 20
3964.473
 10
-24769.44200000001
 20
3965.149
 10
-24768.731
 20
3965.870000000001
 10
-24768.067
 20
3966.634
 10
-24767.451
 20
3967.437
 10
-24766.886
 20
3968.277
 10
-24766.375
 20
3969.151
 10
-24765.918
 20
3970.054000000001
 10
-24765.519
 20
3970.985000000001
 10
-24765.178
 20
3971.938
 10
-24764.898
 20
3972.91
 10
-24764.678
 20
3973.898
 10
-24764.519
 20
3974.897999999999
 10
-24764.424
 20
3975.906
 10
-24764.39
 20
3976.918
 10
-24764.42
 20
3977.93
 10
-24764.513
 20
3978.938
 10
-24764.668
 20
3979.938
 10
-24764.885
 20
3980.927000000001
 10
-24765.162
 20
3981.9
 10
-24765.5
 20
3982.855
 10
-24765.896
 20
3983.786
 10
-24766.35
 20
3984.691
 10
-24766.858
 20
3985.566
 10
-24767.42
 20
3986.408
 10
-24768.034
 20
3987.214
 10
-24768.696
 20
3987.98
 10
-24769.404
 20
3988.703
 10
-24770.156
 20
3989.381
 10
-24770.948
 20
3990.011
 10
-24771.778
 20
3990.59
 10
-24772.643
 20
3991.117000000001
 10
-24773.538
 20
3991.589000000001
 10
-24774.461
 20
3992.005000000001
 10
-24775.408
 20
3992.362
 10
-24776.376
 20
3992.66
 10
-24777.36
 20
3992.897
 10
-24778.357
 20
3993.073
 10
-24779.363
 20
3993.187
 10
-24780.374
 20
3993.238
 10
-24781.386
 20
3993.226
 10
-24782.395
 20
3993.151
 10
-24782.897
 20
3993.082000000001
 10
-24799.397
 20
3993.082000000001
 10
-24800.011
 20
3993.038
 10
-24801.242
 20
3993.024000000001
 10
-24802.472
 20
3993.086
 10
-24803.696
 20
3993.223
 10
-24804.909
 20
3993.435
 10
-24806.106
 20
3993.722
 10
-24807.284
 20
3994.081
 10
-24808.438
 20
3994.512
 10
-24809.562
 20
3995.014000000001
 10
-24810.654
 20
3995.583
 10
-24811.709
 20
3996.219
 10
-24812.44
 20
3996.723
 10
-24531.376
 20
3996.723
 10
-24531.243
 20
3994.734000000001
 10
-24530.739
 20
3990.78
 10
-24529.996
 20
3986.862999999999
 10
-24529.019
 20
3982.999
 10
-24527.811
 20
3979.2
 10
-24526.375
 20
3975.481
 10
-24524.718
 20
3971.855
 10
-24522.845
 20
3968.336
 10
-24520.763
 20
3964.937
 10
-24518.48
 20
3961.669
 10
-24516.004
 20
3958.545
 10
-24513.344
 20
3955.576
 10
-24510.509
 20
3952.773
 10
-24507.511
 20
3950.145
 10
-24505.935
 20
3948.925000000001
 10
-24463.435
 20
3948.925000000001
 10
-24462.931
 20
3948.886
 10
-24461.919
 20
3948.871
 10
-24460.907
 20
3948.918
 10
-24459.901
 20
3949.029000000001
 10
-24458.904
 20
3949.201
 10
-24457.919
 20
3949.435
 10
-24456.951
 20
3949.73
 10
-24456.002
 20
3950.085
 10
-24455.078
 20
3950.497000000001
 10
-24454.181
 20
3950.967
 10
-24453.315
 20
3951.491
 10
-24452.483
 20
3952.067
 10
-24451.688
 20
3952.695
 10
-24450.934
 20
3953.370000000001
 10
-24450.224
 20
3954.091
 10
-24449.559
 20
3954.855
 10
-24448.944
 20
3955.658
 10
-24448.379
 20
3956.498
 10
-24447.867
 20
3957.372
 10
-24447.411
 20
3958.276
 10
-24447.012
 20
3959.206
 10
-24446.671
 20
3960.159
 10
-24446.39
 20
3961.132
 10
-24446.17
 20
3962.12
 10
-24446.012
 20
3963.119000000001
 10
-24445.916
 20
3964.127
 10
-24445.883
 20
3965.139
 10
-24445.913
 20
3966.151
 10
-24446.006
 20
3967.159
 10
-24446.161
 20
3968.159
 10
-24446.377
 20
3969.148
 10
-24446.655
 20
3970.121
 10
-24446.675
 20
3970.178
 10
-24308.182
 20
3970.178
 10
-24309.195
 20
3970.163
 10
-24309.699
 20
3970.124000000001
 10
-24352.199
 20
3970.124000000001
 10
-24353.775
 20
3968.903
 10
-24356.773
 20
3966.276
 10
-24359.608
 20
3963.473
 10
-24362.268
 20
3960.504
 10
-24364.744
 20
3957.379
 10
-24367.027
 20
3954.112
 10
-24369.109
 20
3950.712
 10
-24370.982
 20
3947.193
 10
-24372.639
 20
3943.567
 10
-24374.074
 20
3939.848
 10
-24375.283
 20
3936.05
 10
-24376.26
 20
3932.185
 10
-24377.002
 20
3928.268
 10
-24377.507
 20
3924.314000000001
 10
-24377.64
 20
3922.325
 10
-24348.102
 20
3922.325
 10
-24347.962
 20
3922.925
 10
-24347.609
 20
3924.105
 10
-24347.185
 20
3925.261
 10
-24346.69
 20
3926.388
 10
-24346.127
 20
3927.483
 10
-24345.497
 20
3928.542
 10
-24344.804
 20
3929.559000000001
 10
-24344.05
 20
3930.533
 10
-24343.237
 20
3931.458
 10
-24342.368
 20
3932.331
 10
-24341.448
 20
3933.149
 10
-24340.479
 20
3933.909
 10
-24339.466
 20
3934.608
 10
-24338.411
 20
3935.244
 10
-24337.319
 20
3935.813
 10
-24336.194
 20
3936.315
 10
-24335.041
 20
3936.745999999999
 10
-24333.863
 20
3937.105000000001
 10
-24332.665
 20
3937.392000000001
 10
-24331.452
 20
3937.604
 10
-24330.229
 20
3937.742
 10
-24328.999
 20
3937.803
 10
-24327.76700000001
 20
3937.790000000001
 10
-24327.153
 20
3937.745000000001
 10
-24310.653
 20
3937.745000000001
 10
-24310.152
 20
3937.676
 10
-24309.14200000001
 20
3937.601
 10
-24308.13
 20
3937.589000000001
 10
-24307.119
 20
3937.64
 10
-24306.113
 20
3937.754
 10
-24305.116
 20
3937.93
 10
-24304.132
 20
3938.167
 10
-24303.165
 20
3938.465
 10
-24302.218
 20
3938.823
 10
-24301.295
 20
3939.237999999999
 10
-24300.399
 20
3939.71
 10
-24299.535
 20
3940.237000000001
 10
-24298.705
 20
3940.817
 10
-24297.912
 20
3941.446
 10
-24297.16
 20
3942.124000000001
 10
-24296.452
 20
3942.848
 10
-24295.79
 20
3943.613
 10
-24295.177
 20
3944.419000000001
 10
-24294.615
 20
3945.261
 10
-24294.106
 20
3946.136
 10
-24293.653
 20
3947.041
 10
-24293.257
 20
3947.973000000001
 10
-24292.919
 20
3948.927000000001
 10
-24292.641
 20
3949.9
 10
-24292.424
 20
3950.889
 10
-24292.269
 20
3951.889
 10
-24292.17700000001
 20
3952.898
 10
-24292.147
 20
3953.909
 10
-24292.18
 20
3954.921
 10
-24292.276
 20
3955.929000000001
 10
-24292.434
 20
3956.929
 10
-24292.654
 20
3957.917
 10
-24292.935
 20
3958.889
 10
-24293.276
 20
3959.843
 10
-24293.675
 20
3960.773
 10
-24294.131
 20
3961.676
 10
-24294.643
 20
3962.55
 10
-24295.207
 20
3963.39
 10
-24295.823
 20
3964.194000000001
 10
-24296.488
 20
3964.957
 10
-24297.198
 20
3965.678
 10
-24297.952
 20
3966.354000000001
 10
-24298.747
 20
3966.981
 10
-24299.579
 20
3967.558
 10
-24300.445
 20
3968.082000000001
 10
-24301.342
 20
3968.551
 10
-24302.266
 20
3968.964000000001
 10
-24303.214
 20
3969.318
 10
-24304.183
 20
3969.613
 10
-24305.168
 20
3969.847
 10
-24306.165
 20
3970.02
 10
-24307.171
 20
3970.130000000001
 10
-24308.182
 20
3970.178
 10
-24446.675
 20
3970.178
 10
-24446.993
 20
3971.076
 10
-24447.389
 20
3972.007
 10
-24447.842
 20
3972.912
 10
-24448.351
 20
3973.788000000001
 10
-24448.913
 20
3974.630000000001
 10
-24449.526
 20
3975.435
 10
-24450.188
 20
3976.201
 10
-24450.897
 20
3976.924
 10
-24451.648
 20
3977.602
 10
-24452.441
 20
3978.232
 10
-24453.271
 20
3978.811
 10
-24454.135
 20
3979.338
 10
-24455.031
 20
3979.81
 10
-24455.954
 20
3980.226
 10
-24456.901
 20
3980.583
 10
-24457.868
 20
3980.881
 10
-24458.852
 20
3981.119000000001
 10
-24459.849
 20
3981.294
 10
-24460.855
 20
3981.408
 10
-24461.866
 20
3981.459
 10
-24462.878
 20
3981.447
 10
-24463.888
 20
3981.372
 10
-24464.389
 20
3981.303
 10
-24480.889
 20
3981.303
 10
-24481.504
 20
3981.259
 10
-24482.735
 20
3981.245
 10
-24483.965
 20
3981.307000000001
 10
-24485.189
 20
3981.444000000001
 10
-24486.402
 20
3981.656
 10
-24487.599
 20
3981.943
 10
-24488.777
 20
3982.302
 10
-24489.93
 20
3982.734000000001
 10
-24491.055
 20
3983.235
 10
-24492.147
 20
3983.804
 10
-24493.202
 20
3984.44
 10
-24494.216
 20
3985.139
 10
-24495.184
 20
3985.899000000001
 10
-24496.105
 20
3986.718
 10
-24496.973
 20
3987.591
 10
-24497.786
 20
3988.516
 10
-24498.54
 20
3989.489000000001
 10
-24499.234
 20
3990.507
 10
-24499.863
 20
3991.565
 10
-24500.426
 20
3992.66
 10
-24500.921
 20
3993.788
 10
-24501.346
 20
3994.944
 10
-24501.698
 20
3996.124
 10
-24501.838
 20
3996.723
 10
-24812.44
 20
3996.723
 10
-24812.511
 20
3996.772
 10
-24225.435
 20
3996.772
 10
-24225.303
 20
3994.783
 10
-24224.798
 20
3990.829
 10
-24224.056
 20
3986.912
 10
-24223.079
 20
3983.047
 10
-24221.87
 20
3979.248000000001
 10
-24220.435
 20
3975.529
 10
-24218.777
 20
3971.904000000001
 10
-24216.904
 20
3968.385
 10
-24214.823
 20
3964.985
 10
-24212.54
 20
3961.717
 10
-24210.063
 20
3958.593
 10
-24207.403
 20
3955.624
 10
-24204.569
 20
3952.821
 10
-24201.571
 20
3950.194000000001
 10
-24199.995
 20
3948.973
 10
-24157.495
 20
3948.973
 10
-24156.99
 20
3948.934000000001
 10
-24155.978
 20
3948.919
 10
-24154.967
 20
3948.967000000001
 10
-24153.961
 20
3949.077000000001
 10
-24152.963
 20
3949.25
 10
-24151.979
 20
3949.484
 10
-24151.01
 20
3949.779
 10
-24150.062
 20
3950.133
 10
-24149.138
 20
3950.546
 10
-24148.241
 20
3951.015
 10
-24147.375
 20
3951.539
 10
-24146.543
 20
3952.116
 10
-24145.748
 20
3952.743
 10
-24144.994
 20
3953.419
 10
-24144.284
 20
3954.140000000001
 10
-24143.619
 20
3954.903
 10
-24143.003
 20
3955.707
 10
-24142.439
 20
3956.547
 10
-24141.927
 20
3957.420000000001
 10
-24141.471
 20
3958.324000000001
 10
-24141.072
 20
3959.254000000001
 10
-24140.731
 20
3960.207
 10
-24140.45
 20
3961.18
 10
-24140.23
 20
3962.168
 10
-24140.072
 20
3963.167999999999
 10
-24139.976
 20
3964.176
 10
-24139.943
 20
3965.187
 10
-24139.973
 20
3966.199000000001
 10
-24140.065
 20
3967.207000000001
 10
-24140.22
 20
3968.208
 10
-24140.437
 20
3969.196
 10
-24140.715
 20
3970.17
 10
-24140.735
 20
3970.226
 10
-24002.242
 20
3970.226
 10
-24003.254
 20
3970.211
 10
-24003.759
 20
3970.172
 10
-24046.259
 20
3970.172
 10
-24047.835
 20
3968.951
 10
-24050.833
 20
3966.324
 10
-24053.667
 20
3963.521
 10
-24056.327
 20
3960.552000000001
 10
-24058.803
 20
3957.428
 10
-24061.086
 20
3954.16
 10
-24063.168
 20
3950.760000000001
 10
-24065.041
 20
3947.241
 10
-24066.699
 20
3943.616
 10
-24068.134
 20
3939.897
 10
-24069.343
 20
3936.098
 10
-24070.32
 20
3932.233
 10
-24071.062
 20
3928.317
 10
-24071.567
 20
3924.362
 10
-24071.699
 20
3922.374000000001
 10
-24042.162
 20
3922.374000000001
 10
-24042.022
 20
3922.973000000001
 10
-24041.669
 20
3924.153
 10
-24041.245
 20
3925.309
 10
-24040.75
 20
3926.437
 10
-24040.187
 20
3927.532
 10
-24039.557
 20
3928.590000000001
 10
-24038.864
 20
3929.608
 10
-24038.109
 20
3930.581
 10
-24037.296
 20
3931.506
 10
-24036.428
 20
3932.379
 10
-24035.508
 20
3933.198
 10
-24034.539
 20
3933.958
 10
-24033.525
 20
3934.657
 10
-24032.471
 20
3935.292
 10
-24031.379
 20
3935.862
 10
-24030.254
 20
3936.363
 10
-24029.1
 20
3936.794000000001
 10
-24027.923
 20
3937.154000000001
 10
-24026.725
 20
3937.44
 10
-24025.512
 20
3937.653
 10
-24024.288
 20
3937.790000000001
 10
-24023.058
 20
3937.852
 10
-24021.827
 20
3937.838
 10
-24021.213
 20
3937.793
 10
-24004.713
 20
3937.793
 10
-24004.212
 20
3937.725
 10
-24003.202
 20
3937.65
 10
-24002.19
 20
3937.638
 10
-24001.179
 20
3937.689000000001
 10
-24000.173
 20
3937.802
 10
-23999.176
 20
3937.978000000001
 10
-23998.192
 20
3938.216
 10
-23997.224
 20
3938.514
 10
-23996.277
 20
3938.871
 10
-23995.354
 20
3939.287
 10
-23994.459
 20
3939.759
 10
-23993.594
 20
3940.286
 10
-23992.764
 20
3940.865
 10
-23991.972
 20
3941.495
 10
-23991.22
 20
3942.173
 10
-23990.512
 20
3942.896
 10
-23989.85
 20
3943.662000000001
 10
-23989.237
 20
3944.467
 10
-23988.675
 20
3945.309
 10
-23988.166
 20
3946.184
 10
-23987.713
 20
3947.09
 10
-23987.316
 20
3948.021
 10
-23986.979
 20
3948.975
 10
-23986.701
 20
3949.949
 10
-23986.484
 20
3950.938
 10
-23986.329
 20
3951.938000000001
 10
-23986.237
 20
3952.946
 10
-23986.207
 20
3953.958
 10
-23986.24
 20
3954.97
 10
-23986.336
 20
3955.977000000001
 10
-23986.494
 20
3956.977000000001
 10
-23986.714
 20
3957.965
 10
-23986.995
 20
3958.938
 10
-23987.335
 20
3959.891
 10
-23987.735
 20
3960.821
 10
-23988.191
 20
3961.725
 10
-23988.702
 20
3962.599
 10
-23989.267
 20
3963.439000000001
 10
-23989.883
 20
3964.242
 10
-23990.547
 20
3965.006
 10
-23991.258
 20
3965.727000000001
 10
-23992.012
 20
3966.402
 10
-23992.806
 20
3967.029000000001
 10
-23993.638
 20
3967.606
 10
-23994.504
 20
3968.13
 10
-23995.401
 20
3968.599000000001
 10
-23996.326
 20
3969.012
 10
-23997.274
 20
3969.367
 10
-23998.242
 20
3969.661
 10
-23999.227
 20
3969.896
 10
-24000.225
 20
3970.068
 10
-24001.231
 20
3970.179
 10
-24002.242
 20
3970.226
 10
-24140.735
 20
3970.226
 10
-24141.052
 20
3971.124000000001
 10
-24141.449
 20
3972.056
 10
-24141.902
 20
3972.961
 10
-24142.411
 20
3973.836
 10
-24142.973
 20
3974.678
 10
-24143.586
 20
3975.483
 10
-24144.248
 20
3976.249000000001
 10
-24144.956
 20
3976.972
 10
-24145.708
 20
3977.65
 10
-24146.501
 20
3978.28
 10
-24147.331
 20
3978.86
 10
-24148.195
 20
3979.386
 10
-24149.091
 20
3979.859000000001
 10
-24150.014
 20
3980.274000000001
 10
-24150.961
 20
3980.632
 10
-24151.928
 20
3980.93
 10
-24152.912
 20
3981.167
 10
-24153.909
 20
3981.343
 10
-24154.915
 20
3981.456
 10
-24155.926
 20
3981.507
 10
-24156.938
 20
3981.495000000001
 10
-24157.948
 20
3981.421
 10
-24158.449
 20
3981.352000000001
 10
-24174.949
 20
3981.352000000001
 10
-24175.563
 20
3981.307000000001
 10
-24176.795
 20
3981.292999999999
 10
-24178.024
 20
3981.355
 10
-24179.248
 20
3981.493
 10
-24180.461
 20
3981.705
 10
-24181.659
 20
3981.991
 10
-24182.837
 20
3982.351
 10
-24183.99
 20
3982.782
 10
-24185.115
 20
3983.283
 10
-24186.207
 20
3983.853
 10
-24187.261
 20
3984.488
 10
-24188.275
 20
3985.188
 10
-24189.244
 20
3985.948
 10
-24190.164
 20
3986.765999999999
 10
-24191.033
 20
3987.639
 10
-24191.845
 20
3988.564
 10
-24192.6
 20
3989.537000000001
 10
-24193.293
 20
3990.555
 10
-24193.923
 20
3991.614
 10
-24194.486
 20
3992.709000000001
 10
-24194.981
 20
3993.836
 10
-24195.405
 20
3994.992000000001
 10
-24195.758
 20
3996.172
 10
-24195.898
 20
3996.772
 10
-24812.511
 20
3996.772
 10
-24812.723
 20
3996.917999999999
 10
-24813.692
 20
3997.678
 10
-24814.612
 20
3998.495999999999
 10
-24815.48
 20
3999.37
 10
-24816.293
 20
4000.295
 10
-24817.048
 20
4001.268
 10
-24817.741
 20
4002.284999999999
 10
-24818.37
 20
4003.344
 10
-24818.933
 20
4004.439
 10
-24819.109
 20
4004.84
 10
-23906.928
 20
4004.84
 10
-23906.796
 20
4002.850999999999
 10
-23906.291
 20
3998.897
 10
-23905.549
 20
3994.98
 10
-23904.572
 20
3991.115
 10
-23903.363
 20
3987.316
 10
-23901.927
 20
3983.598
 10
-23900.27
 20
3979.972
 10
-23898.397
 20
3976.453
 10
-23896.315
 20
3973.053
 10
-23894.032
 20
3969.786
 10
-23891.556
 20
3966.661
 10
-23888.896
 20
3963.692
 10
-23886.062
 20
3960.889
 10
-23883.063
 20
3958.262000000001
 10
-23881.488
 20
3957.041
 10
-23838.988
 20
3957.041
 10
-23838.483
 20
3957.002
 10
-23837.471
 20
3956.987
 10
-23836.46
 20
3957.035
 10
-23835.454
 20
3957.145
 10
-23834.456
 20
3957.318
 10
-23833.471
 20
3957.552000000001
 10
-23832.503
 20
3957.847000000001
 10
-23831.555
 20
3958.201
 10
-23830.63
 20
3958.614
 10
-23829.733
 20
3959.083000000001
 10
-23828.867
 20
3959.607
 10
-23828.035
 20
3960.184
 10
-23827.241
 20
3960.810999999999
 10
-23826.487
 20
3961.487
 10
-23825.776
 20
3962.208
 10
-23825.112
 20
3962.970999999999
 10
-23824.496
 20
3963.775
 10
-23823.931
 20
3964.615
 10
-23823.737
 20
3964.947
 10
-23683.735
 20
3964.947
 10
-23684.74700000001
 20
3964.932000000001
 10
-23685.252
 20
3964.893
 10
-23727.752
 20
3964.893
 10
-23729.327
 20
3963.673
 10
-23732.326
 20
3961.045
 10
-23735.16
 20
3958.242000000001
 10
-23737.82
 20
3955.273
 10
-23740.296
 20
3952.149000000001
 10
-23742.579
 20
3948.881
 10
-23744.661
 20
3945.482
 10
-23746.534
 20
3941.963
 10
-23748.191
 20
3938.337
 10
-23749.627
 20
3934.618
 10
-23750.835
 20
3930.819000000001
 10
-23751.813
 20
3926.955
 10
-23752.555
 20
3923.038
 10
-23753.059
 20
3919.084
 10
-23753.192
 20
3917.095
 10
-23723.654
 20
3917.095
 10
-23723.515
 20
3917.694
 10
-23723.162
 20
3918.874
 10
-23722.737
 20
3920.03
 10
-23722.242
 20
3921.158
 10
-23721.679
 20
3922.253
 10
-23721.05
 20
3923.311
 10
-23720.357
 20
3924.329
 10
-23719.602
 20
3925.302
 10
-23718.789
 20
3926.227
 10
-23717.921
 20
3927.1
 10
-23717.001
 20
3927.919000000001
 10
-23716.032
 20
3928.679000000001
 10
-23715.018
 20
3929.378
 10
-23713.963
 20
3930.014
 10
-23712.871
 20
3930.583
 10
-23711.747
 20
3931.084000000001
 10
-23710.593
 20
3931.516
 10
-23709.415
 20
3931.875
 10
-23708.218
 20
3932.162
 10
-23707.005
 20
3932.374
 10
-23705.781
 20
3932.511
 10
-23704.551
 20
3932.573
 10
-23703.32
 20
3932.559000000001
 10
-23702.706
 20
3932.515
 10
-23686.206
 20
3932.515
 10
-23685.704
 20
3932.446
 10
-23684.695
 20
3932.371
 10
-23683.683
 20
3932.359
 10
-23682.671
 20
3932.41
 10
-23681.666
 20
3932.524
 10
-23680.669
 20
3932.699
 10
-23679.685
 20
3932.937
 10
-23678.717
 20
3933.235000000001
 10
-23677.77
 20
3933.592
 10
-23676.847
 20
3934.008
 10
-23675.952
 20
3934.48
 10
-23675.08700000001
 20
3935.007
 10
-23674.257
 20
3935.586
 10
-23673.465
 20
3936.216
 10
-23672.713
 20
3936.894
 10
-23672.005
 20
3937.617
 10
-23671.343
 20
3938.383
 10
-23670.729
 20
3939.188
 10
-23670.167
 20
3940.03
 10
-23669.659
 20
3940.906
 10
-23669.205
 20
3941.811
 10
-23668.809
 20
3942.742000000001
 10
-23668.471
 20
3943.697
 10
-23668.194
 20
3944.67
 10
-23667.977
 20
3945.659
 10
-23667.822
 20
3946.659
 10
-23667.729
 20
3947.667
 10
-23667.699
 20
3948.679
 10
-23667.733
 20
3949.691
 10
-23667.828
 20
3950.699
 10
-23667.987
 20
3951.698
 10
-23668.207
 20
3952.686
 10
-23668.487
 20
3953.659
 10
-23668.828
 20
3954.612
 10
-23669.227
 20
3955.542
 10
-23669.684
 20
3956.446
 10
-23670.195
 20
3957.32
 10
-23670.76
 20
3958.16
 10
-23671.376
 20
3958.963
 10
-23672.04
 20
3959.727
 10
-23672.751
 20
3960.448
 10
-23673.505
 20
3961.123
 10
-23674.299
 20
3961.750999999999
 10
-23675.131
 20
3962.327000000001
 10
-23675.997
 20
3962.851
 10
-23676.894
 20
3963.321
 10
-23677.819
 20
3963.733
 10
-23678.767
 20
3964.088
 10
-23679.735
 20
3964.383
 10
-23680.72
 20
3964.617
 10
-23681.717
 20
3964.789000000001
 10
-23682.724
 20
3964.9
 10
-23683.735
 20
3964.947
 10
-23823.737
 20
3964.947
 10
-23823.42
 20
3965.488
 10
-23822.964
 20
3966.392000000001
 10
-23822.564
 20
3967.322
 10
-23822.224
 20
3968.276
 10
-23821.943
 20
3969.248
 10
-23821.723
 20
3970.236
 10
-23821.564
 20
3971.236
 10
-23821.469
 20
3972.244
 10
-23821.436
 20
3973.256
 10
-23821.465
 20
3974.267000000001
 10
-23821.558
 20
3975.275
 10
-23821.713
 20
3976.276
 10
-23821.93
 20
3977.265
 10
-23822.208
 20
3978.238
 10
-23822.545
 20
3979.192
 10
-23822.941
 20
3980.124
 10
-23823.395
 20
3981.029
 10
-23823.903
 20
3981.904000000001
 10
-23824.466
 20
3982.746
 10
-23825.079
 20
3983.552
 10
-23825.741
 20
3984.317
 10
-23826.449
 20
3985.041
 10
-23827.201
 20
3985.718
 10
-23827.993
 20
3986.348
 10
-23828.823
 20
3986.928
 10
-23829.688
 20
3987.455
 10
-23830.583
 20
3987.927000000001
 10
-23831.506
 20
3988.342
 10
-23832.453
 20
3988.7
 10
-23833.421
 20
3988.998
 10
-23834.405
 20
3989.235
 10
-23835.402
 20
3989.411
 10
-23836.408
 20
3989.525
 10
-23837.419
 20
3989.575
 10
-23838.431
 20
3989.563
 10
-23839.44
 20
3989.489000000001
 10
-23839.942
 20
3989.420000000001
 10
-23856.442
 20
3989.420000000001
 10
-23857.056
 20
3989.375000000001
 10
-23858.287
 20
3989.361
 10
-23859.51700000001
 20
3989.423
 10
-23860.741
 20
3989.561
 10
-23861.954
 20
3989.772999999999
 10
-23863.152
 20
3990.059
 10
-23864.329
 20
3990.419000000001
 10
-23865.483
 20
3990.85
 10
-23866.608
 20
3991.352000000001
 10
-23867.699
 20
3991.921
 10
-23868.754
 20
3992.557
 10
-23869.768
 20
3993.256
 10
-23870.737
 20
3994.016
 10
-23871.65700000001
 20
3994.834
 10
-23872.525
 20
3995.707
 10
-23873.338
 20
3996.632
 10
-23874.093
 20
3997.606
 10
-23874.786
 20
3998.623
 10
-23875.415
 20
3999.682000000001
 10
-23875.979
 20
4000.777
 10
-23876.473
 20
4001.904
 10
-23876.898
 20
4003.06
 10
-23876.976
 20
4003.32
 10
-23606.252
 20
4003.32
 10
-23606.119
 20
4001.330999999999
 10
-23605.614
 20
3997.377
 10
-23604.87200000001
 20
3993.460000000001
 10
-23603.895
 20
3989.596
 10
-23602.686
 20
3985.797
 10
-23601.251
 20
3982.078
 10
-23599.594
 20
3978.452
 10
-23597.721
 20
3974.933
 10
-23595.639
 20
3971.534000000001
 10
-23593.356
 20
3968.266
 10
-23590.88
 20
3965.142
 10
-23588.22
 20
3962.173
 10
-23585.385
 20
3959.37
 10
-23582.387
 20
3956.742000000001
 10
-23580.811
 20
3955.522
 10
-23538.311
 20
3955.522
 10
-23537.807
 20
3955.483
 10
-23536.795
 20
3955.467
 10
-23535.783
 20
3955.515
 10
-23534.777
 20
3955.625
 10
-23533.78
 20
3955.798
 10
-23532.795
 20
3956.032
 10
-23531.826
 20
3956.327
 10
-23530.878
 20
3956.682
 10
-23529.954
 20
3957.094
 10
-23529.057
 20
3957.563
 10
-23528.191
 20
3958.087
 10
-23527.359
 20
3958.664
 10
-23526.564
 20
3959.292
 10
-23525.81
 20
3959.967000000001
 10
-23525.1
 20
3960.688000000001
 10
-23524.435
 20
3961.452000000001
 10
-23523.819
 20
3962.255000000001
 10
-23523.255
 20
3963.095
 10
-23522.743
 20
3963.969
 10
-23522.287
 20
3964.872000000001
 10
-23521.888
 20
3965.803
 10
-23521.547
 20
3966.756
 10
-23521.266
 20
3967.728000000001
 10
-23521.046
 20
3968.717
 10
-23520.888
 20
3969.716
 10
-23520.792
 20
3970.724
 10
-23520.759
 20
3971.736
 10
-23520.789
 20
3972.748
 10
-23520.881
 20
3973.756
 10
-23521.036
 20
3974.756
 10
-23521.253
 20
3975.745
 10
-23521.531
 20
3976.718
 10
-23521.551
 20
3976.775
 10
-23383.058
 20
3976.775
 10
-23384.071
 20
3976.76
 10
-23384.575
 20
3976.721
 10
-23427.075
 20
3976.721
 10
-23428.651
 20
3975.5
 10
-23431.649
 20
3972.873
 10
-23434.483
 20
3970.070000000001
 10
-23437.143
 20
3967.1
 10
-23439.62
 20
3963.976
 10
-23441.903
 20
3960.708
 10
-23443.985
 20
3957.309
 10
-23445.857
 20
3953.79
 10
-23447.515
 20
3950.164
 10
-23448.95
 20
3946.445
 10
-23450.159
 20
3942.647
 10
-23451.136
 20
3938.782000000001
 10
-23451.878
 20
3934.865
 10
-23452.383
 20
3930.911
 10
-23452.516
 20
3928.922
 10
-23422.978
 20
3928.922
 10
-23422.838
 20
3929.522
 10
-23422.485
 20
3930.702
 10
-23422.061
 20
3931.857
 10
-23421.566
 20
3932.985
 10
-23421.003
 20
3934.08
 10
-23420.373
 20
3935.139
 10
-23419.68
 20
3936.156
 10
-23418.925
 20
3937.130000000001
 10
-23418.113
 20
3938.055
 10
-23417.244
 20
3938.928
 10
-23416.324
 20
3939.745999999999
 10
-23415.355
 20
3940.506
 10
-23414.342
 20
3941.205
 10
-23413.287
 20
3941.841
 10
-23412.195
 20
3942.41
 10
-23411.07
 20
3942.912000000001
 10
-23409.917
 20
3943.343
 10
-23408.739
 20
3943.702
 10
-23407.541
 20
3943.989
 10
-23406.328
 20
3944.200999999999
 10
-23405.105
 20
3944.339000000001
 10
-23403.875
 20
3944.4
 10
-23402.643
 20
3944.387000000001
 10
-23402.029
 20
3944.342000000001
 10
-23385.529
 20
3944.342000000001
 10
-23385.028
 20
3944.273
 10
-23384.018
 20
3944.198
 10
-23383.006
 20
3944.186
 10
-23381.995
 20
3944.237000000001
 10
-23380.989
 20
3944.351
 10
-23379.992
 20
3944.527
 10
-23379.008
 20
3944.764
 10
-23378.041
 20
3945.062
 10
-23377.094
 20
3945.42
 10
-23376.171
 20
3945.835000000001
 10
-23375.275
 20
3946.307
 10
-23374.411
 20
3946.834000000001
 10
-23373.581
 20
3947.414000000001
 10
-23372.788
 20
3948.043
 10
-23372.036
 20
3948.721
 10
-23371.328
 20
3949.444000000001
 10
-23370.666
 20
3950.21
 10
-23370.053
 20
3951.016
 10
-23369.491
 20
3951.858
 10
-23368.982
 20
3952.733
 10
-23368.529
 20
3953.638
 10
-23368.133
 20
3954.569000000001
 10
-23367.795
 20
3955.524
 10
-23367.51700000001
 20
3956.497
 10
-23367.3
 20
3957.486
 10
-23367.145
 20
3958.486
 10
-23367.053
 20
3959.494
 10
-23367.023
 20
3960.506
 10
-23367.056
 20
3961.518
 10
-23367.152
 20
3962.526
 10
-23367.31
 20
3963.526
 10
-23367.53
 20
3964.514000000001
 10
-23367.811
 20
3965.486
 10
-23368.152
 20
3966.44
 10
-23368.551
 20
3967.37
 10
-23369.007
 20
3968.273
 10
-23369.519
 20
3969.147
 10
-23370.083
 20
3969.987000000001
 10
-23370.699
 20
3970.791
 10
-23371.364
 20
3971.554000000001
 10
-23372.074
 20
3972.275000000001
 10
-23372.828
 20
3972.951
 10
-23373.623
 20
3973.578
 10
-23374.455
 20
3974.155000000001
 10
-23375.321
 20
3974.679
 10
-23376.218
 20
3975.148
 10
-23377.14200000001
 20
3975.561
 10
-23378.09
 20
3975.915
 10
-23379.059
 20
3976.21
 10
-23380.043
 20
3976.444000000001
 10
-23381.041
 20
3976.617
 10
-23382.047
 20
3976.727
 10
-23383.058
 20
3976.775
 10
-23521.551
 20
3976.775
 10
-23521.869
 20
3977.673
 10
-23522.265
 20
3978.604000000001
 10
-23522.718
 20
3979.509
 10
-23523.227
 20
3980.385
 10
-23523.789
 20
3981.225999999999
 10
-23524.402
 20
3982.032
 10
-23525.064
 20
3982.798
 10
-23525.773
 20
3983.521
 10
-23526.524
 20
3984.199
 10
-23527.317
 20
3984.829000000001
 10
-23528.147
 20
3985.408000000001
 10
-23529.011
 20
3985.935
 10
-23529.907
 20
3986.407000000001
 10
-23530.83
 20
3986.823
 10
-23531.777
 20
3987.18
 10
-23532.744
 20
3987.478
 10
-23533.728
 20
3987.715
 10
-23534.725
 20
3987.891
 10
-23535.731
 20
3988.005000000001
 10
-23536.742
 20
3988.056
 10
-23537.754
 20
3988.044000000001
 10
-23538.764
 20
3987.969000000001
 10
-23539.265
 20
3987.900000000001
 10
-23555.765
 20
3987.900000000001
 10
-23556.379
 20
3987.856
 10
-23557.611
 20
3987.842
 10
-23558.841
 20
3987.904
 10
-23560.064
 20
3988.041
 10
-23561.277
 20
3988.253
 10
-23562.475
 20
3988.54
 10
-23563.653
 20
3988.899000000001
 10
-23564.806
 20
3989.331
 10
-23565.931
 20
3989.832000000001
 10
-23567.023
 20
3990.401
 10
-23568.078
 20
3991.037
 10
-23569.091
 20
3991.736
 10
-23570.06
 20
3992.496
 10
-23570.98
 20
3993.314
 10
-23571.849
 20
3994.188000000001
 10
-23572.662
 20
3995.113
 10
-23573.416
 20
3996.086
 10
-23574.109
 20
3997.104
 10
-23574.739
 20
3998.162000000001
 10
-23575.302
 20
3999.257
 10
-23575.797
 20
4000.385
 10
-23576.222
 20
4001.540999999999
 10
-23576.574
 20
4002.721
 10
-23576.714
 20
4003.32
 10
-23876.976
 20
4003.32
 10
-23877.251
 20
4004.24
 10
-23877.391
 20
4004.84
 10
-24819.109
 20
4004.84
 10
-24819.428
 20
4005.567
 10
-24819.853
 20
4006.723
 10
-24820.206
 20
4007.902
 10
-24820.345
 20
4008.502
 10
-34118.453
 20
4008.502
 10
-34122.923
 20
4011.388
 10
-23287.744
 20
4011.388
 10
-23287.612
 20
4009.399000000001
 10
-23287.10700000001
 20
4005.445
 10
-23286.365
 20
4001.527999999999
 10
-23285.388
 20
3997.664
 10
-23284.179
 20
3993.864999999999
 10
-23282.744
 20
3990.146
 10
-23281.086
 20
3986.52
 10
-23279.213
 20
3983.001
 10
-23277.132
 20
3979.602000000001
 10
-23274.848
 20
3976.334000000001
 10
-23272.372
 20
3973.21
 10
-23269.712
 20
3970.241
 10
-23266.878
 20
3967.438
 10
-23263.88
 20
3964.811
 10
-23262.304
 20
3963.59
 10
-23219.804
 20
3963.59
 10
-23219.299
 20
3963.551000000001
 10
-23218.287
 20
3963.536
 10
-23217.276
 20
3963.583
 10
-23216.27
 20
3963.694
 10
-23215.272
 20
3963.866
 10
-23214.288
 20
3964.1
 10
-23213.319
 20
3964.395000000001
 10
-23212.371
 20
3964.75
 10
-23211.819
 20
3964.996
 10
-23064.551
 20
3964.996
 10
-23065.563
 20
3964.981
 10
-23066.068
 20
3964.942
 10
-23108.568
 20
3964.942
 10
-23110.144
 20
3963.720999999999
 10
-23113.142
 20
3961.094
 10
-23115.976
 20
3958.291
 10
-23118.636
 20
3955.322000000001
 10
-23121.112
 20
3952.197
 10
-23123.395
 20
3948.93
 10
-23125.477
 20
3945.53
 10
-23127.35
 20
3942.011
 10
-23129.007
 20
3938.385
 10
-23130.443
 20
3934.667000000001
 10
-23131.652
 20
3930.868
 10
-23132.629
 20
3927.003
 10
-23133.371
 20
3923.086
 10
-23133.876
 20
3919.132000000001
 10
-23134.008
 20
3917.143
 10
-23104.471
 20
3917.143
 10
-23104.331
 20
3917.743
 10
-23103.978
 20
3918.923
 10
-23103.554
 20
3920.079000000001
 10
-23103.059
 20
3921.206
 10
-23102.496
 20
3922.301
 10
-23101.866
 20
3923.36
 10
-23101.173
 20
3924.378
 10
-23100.418
 20
3925.351
 10
-23099.605
 20
3926.276
 10
-23098.737
 20
3927.149000000001
 10
-23097.817
 20
3927.967000000001
 10
-23096.848
 20
3928.727000000001
 10
-23095.834
 20
3929.426
 10
-23094.78
 20
3930.062
 10
-23093.688
 20
3930.632
 10
-23092.563
 20
3931.133
 10
-23091.409
 20
3931.564
 10
-23090.232
 20
3931.924000000001
 10
-23089.034
 20
3932.21
 10
-23087.821
 20
3932.422000000001
 10
-23086.597
 20
3932.56
 10
-23085.367
 20
3932.622000000001
 10
-23084.136
 20
3932.608
 10
-23083.522
 20
3932.563
 10
-23067.022
 20
3932.563
 10
-23066.52
 20
3932.494000000001
 10
-23065.511
 20
3932.42
 10
-23064.499
 20
3932.408
 10
-23063.488
 20
3932.459
 10
-23062.48200000001
 20
3932.572
 10
-23061.485
 20
3932.748
 10
-23060.501
 20
3932.985
 10
-23059.533
 20
3933.283
 10
-23058.586
 20
3933.641
 10
-23057.663
 20
3934.056
 10
-23056.768
 20
3934.528
 10
-23055.903
 20
3935.055
 10
-23055.073
 20
3935.635000000001
 10
-23054.281
 20
3936.265
 10
-23053.529
 20
3936.942
 10
-23052.821
 20
3937.666
 10
-23052.159
 20
3938.431
 10
-23051.546
 20
3939.237
 10
-23050.984
 20
3940.079
 10
-23050.475
 20
3940.954
 10
-23050.022
 20
3941.859
 10
-23049.625
 20
3942.791
 10
-23049.288
 20
3943.745
 10
-23049.01
 20
3944.718
 10
-23048.793
 20
3945.707
 10
-23048.638
 20
3946.708
 10
-23048.545
 20
3947.716
 10
-23048.516
 20
3948.727
 10
-23048.549
 20
3949.739
 10
-23048.645
 20
3950.747000000001
 10
-23048.803
 20
3951.747000000001
 10
-23049.023
 20
3952.735
 10
-23049.304
 20
3953.707000000001
 10
-23049.644
 20
3954.661
 10
-23050.044
 20
3955.591
 10
-23050.5
 20
3956.495
 10
-23051.011
 20
3957.368000000001
 10
-23051.576
 20
3958.208000000001
 10
-23052.192
 20
3959.012000000001
 10
-23052.856
 20
3959.775
 10
-23053.567
 20
3960.496
 10
-23054.321
 20
3961.172
 10
-23055.115
 20
3961.799000000001
 10
-23055.947
 20
3962.376
 10
-23056.813
 20
3962.900000000001
 10
-23057.71
 20
3963.369
 10
-23058.635
 20
3963.782000000001
 10
-23059.583
 20
3964.136
 10
-23060.551
 20
3964.431
 10
-23061.536
 20
3964.665
 10
-23062.534
 20
3964.838
 10
-23063.54
 20
3964.948
 10
-23064.551
 20
3964.996
 10
-23211.819
 20
3964.996
 10
-23211.447
 20
3965.162
 10
-23210.55
 20
3965.632
 10
-23209.683
 20
3966.156
 10
-23208.852
 20
3966.732
 10
-23208.057
 20
3967.36
 10
-23207.303
 20
3968.035
 10
-23206.592
 20
3968.756
 10
-23205.928
 20
3969.52
 10
-23205.312
 20
3970.323
 10
-23204.74700000001
 20
3971.163
 10
-23204.236
 20
3972.037
 10
-23203.78
 20
3972.941
 10
-23203.381
 20
3973.871
 10
-23203.04
 20
3974.824
 10
-23202.759
 20
3975.797
 10
-23202.539
 20
3976.785
 10
-23202.381
 20
3977.785
 10
-23202.285
 20
3978.792
 10
-23202.252
 20
3979.804
 10
-23202.282
 20
3980.816
 10
-23202.374
 20
3981.824000000001
 10
-23202.529
 20
3982.824
 10
-23202.746
 20
3983.813
 10
-23203.024
 20
3984.787
 10
-23203.361
 20
3985.741
 10
-23203.758
 20
3986.672
 10
-23204.211
 20
3987.577
 10
-23204.72
 20
3988.453
 10
-23205.282
 20
3989.295
 10
-23205.895
 20
3990.1
 10
-23206.557
 20
3990.866
 10
-23207.265
 20
3991.589000000001
 10
-23208.017
 20
3992.267
 10
-23208.81
 20
3992.897
 10
-23209.64
 20
3993.476
 10
-23210.504
 20
3994.003
 10
-23211.399
 20
3994.475
 10
-23212.323
 20
3994.891
 10
-23213.27
 20
3995.248
 10
-23214.237
 20
3995.546
 10
-23215.221
 20
3995.784
 10
-23216.218
 20
3995.959000000001
 10
-23217.224
 20
3996.073
 10
-23218.235
 20
3996.124
 10
-23219.247
 20
3996.112
 10
-23220.257
 20
3996.037000000001
 10
-23220.758
 20
3995.968
 10
-23237.258
 20
3995.968
 10
-23237.872
 20
3995.924000000001
 10
-23239.104
 20
3995.91
 10
-23240.333
 20
3995.972
 10
-23241.557
 20
3996.109
 10
-23242.77
 20
3996.321
 10
-23243.968
 20
3996.608
 10
-23245.146
 20
3996.967
 10
-23246.299
 20
3997.399000000001
 10
-23247.424
 20
3997.9
 10
-23248.516
 20
3998.469
 10
-23249.57
 20
3999.105
 10
-23250.584
 20
3999.804000000001
 10
-23251.553
 20
4000.564
 10
-23252.473
 20
4001.382999999999
 10
-23253.341
 20
4002.256
 10
-23254.154
 20
4003.181
 10
-23254.3
 20
4003.369
 10
-22976.311
 20
4003.369
 10
-22976.179
 20
4001.38
 10
-22975.674
 20
3997.426
 10
-22974.932
 20
3993.509
 10
-22973.955
 20
3989.644000000001
 10
-22972.746
 20
3985.845
 10
-22971.311
 20
3982.126
 10
-22969.653
 20
3978.501
 10
-22967.78
 20
3974.982
 10
-22965.699
 20
3971.582
 10
-22963.415
 20
3968.314
 10
-22960.939
 20
3965.190000000001
 10
-22958.279
 20
3962.220999999999
 10
-22955.445
 20
3959.417999999999
 10
-22952.447
 20
3956.791
 10
-22950.871
 20
3955.57
 10
-22908.371
 20
3955.57
 10
-22907.866
 20
3955.531
 10
-22906.854
 20
3955.515999999999
 10
-22905.843
 20
3955.564000000001
 10
-22904.837
 20
3955.674000000001
 10
-22903.839
 20
3955.847
 10
-22902.854
 20
3956.081
 10
-22901.886
 20
3956.376
 10
-22900.938
 20
3956.73
 10
-22900.013
 20
3957.143
 10
-22899.117
 20
3957.612000000001
 10
-22898.25
 20
3958.136000000001
 10
-22897.418
 20
3958.712999999999
 10
-22896.624
 20
3959.34
 10
-22895.87
 20
3960.015
 10
-22895.159
 20
3960.736
 10
-22894.495
 20
3961.5
 10
-22893.879
 20
3962.304000000001
 10
-22893.314
 20
3963.144000000001
 10
-22892.803
 20
3964.017000000001
 10
-22892.347
 20
3964.921
 10
-22891.947
 20
3965.851
 10
-22891.607
 20
3966.804000000001
 10
-22891.326
 20
3967.777
 10
-22891.106
 20
3968.765
 10
-22890.948
 20
3969.765000000001
 10
-22890.852
 20
3970.773
 10
-22890.819
 20
3971.784
 10
-22890.849
 20
3972.796
 10
-22890.941
 20
3973.804000000001
 10
-22891.096
 20
3974.805
 10
-22891.313
 20
3975.792999999999
 10
-22891.591
 20
3976.767
 10
-22891.611
 20
3976.823
 10
-22753.118
 20
3976.823
 10
-22754.13
 20
3976.808
 10
-22754.635
 20
3976.769
 10
-22797.135
 20
3976.769
 10
-22798.71
 20
3975.548
 10
-22801.709
 20
3972.921
 10
-22804.543
 20
3970.118
 10
-22807.203
 20
3967.149000000001
 10
-22809.679
 20
3964.025
 10
-22811.96200000001
 20
3960.757
 10
-22814.044
 20
3957.357
 10
-22815.917
 20
3953.838
 10
-22817.574
 20
3950.213
 10
-22819.01
 20
3946.494000000001
 10
-22820.218
 20
3942.695
 10
-22821.196
 20
3938.83
 10
-22821.938
 20
3934.914000000001
 10
-22822.443
 20
3930.959000000001
 10
-22822.575
 20
3928.971
 10
-22793.037
 20
3928.971
 10
-22792.898
 20
3929.57
 10
-22792.545
 20
3930.75
 10
-22792.12
 20
3931.906
 10
-22791.626
 20
3933.034
 10
-22791.062
 20
3934.129000000001
 10
-22790.433
 20
3935.187
 10
-22789.74
 20
3936.205000000001
 10
-22788.985
 20
3937.178
 10
-22788.172
 20
3938.103
 10
-22787.304
 20
3938.976
 10
-22786.384
 20
3939.794000000001
 10
-22785.415
 20
3940.555
 10
-22784.401
 20
3941.254000000001
 10
-22783.346
 20
3941.889000000001
 10
-22782.255
 20
3942.459
 10
-22781.13
 20
3942.96
 10
-22779.976
 20
3943.391
 10
-22778.799
 20
3943.751
 10
-22777.601
 20
3944.037
 10
-22776.388
 20
3944.25
 10
-22775.164
 20
3944.387000000001
 10
-22773.934
 20
3944.449
 10
-22772.703
 20
3944.435
 10
-22772.089
 20
3944.39
 10
-22755.589
 20
3944.39
 10
-22755.087
 20
3944.322000000001
 10
-22754.078
 20
3944.247000000001
 10
-22753.066
 20
3944.235000000001
 10
-22752.055
 20
3944.286
 10
-22751.049
 20
3944.399000000001
 10
-22750.052
 20
3944.575
 10
-22749.068
 20
3944.813
 10
-22748.1
 20
3945.111
 10
-22747.153
 20
3945.468
 10
-22746.23
 20
3945.884
 10
-22745.335
 20
3946.356
 10
-22744.47
 20
3946.883
 10
-22743.64
 20
3947.462
 10
-22742.848
 20
3948.092000000001
 10
-22742.096
 20
3948.770000000001
 10
-22741.388
 20
3949.493
 10
-22740.726
 20
3950.259
 10
-22740.112
 20
3951.064
 10
-22739.55
 20
3951.906000000001
 10
-22739.042
 20
3952.781
 10
-22738.588
 20
3953.686
 10
-22738.19200000001
 20
3954.618
 10
-22737.855
 20
3955.572
 10
-22737.577
 20
3956.546
 10
-22737.36
 20
3957.535
 10
-22737.205
 20
3958.535
 10
-22737.112
 20
3959.543
 10
-22737.083
 20
3960.555
 10
-22737.116
 20
3961.567
 10
-22737.211
 20
3962.574
 10
-22737.37
 20
3963.574
 10
-22737.59
 20
3964.562
 10
-22737.871
 20
3965.535
 10
-22738.211
 20
3966.488
 10
-22738.611
 20
3967.418
 10
-22739.067
 20
3968.322
 10
-22739.578
 20
3969.195000000001
 10
-22740.143
 20
3970.036
 10
-22740.759
 20
3970.839
 10
-22741.423
 20
3971.603
 10
-22742.134
 20
3972.324
 10
-22742.888
 20
3972.999
 10
-22743.682
 20
3973.626
 10
-22744.514
 20
3974.203
 10
-22745.38
 20
3974.727000000001
 10
-22746.277
 20
3975.196
 10
-22747.202
 20
3975.609000000001
 10
-22748.15
 20
3975.963
 10
-22749.118
 20
3976.258
 10
-22750.103
 20
3976.493
 10
-22751.101
 20
3976.665
 10
-22752.10700000001
 20
3976.776
 10
-22753.118
 20
3976.823
 10
-22891.611
 20
3976.823
 10
-22891.928
 20
3977.721
 10
-22892.325
 20
3978.653
 10
-22892.778
 20
3979.558
 10
-22893.287
 20
3980.433
 10
-22893.849
 20
3981.275
 10
-22894.462
 20
3982.08
 10
-22895.124
 20
3982.846
 10
-22895.832
 20
3983.569000000001
 10
-22896.584
 20
3984.247000000001
 10
-22897.376
 20
3984.877
 10
-22898.207
 20
3985.457
 10
-22899.071
 20
3985.983
 10
-22899.966
 20
3986.455
 10
-22900.889
 20
3986.871
 10
-22901.836
 20
3987.229000000001
 10
-22902.804
 20
3987.527
 10
-22903.788
 20
3987.764
 10
-22904.785
 20
3987.94
 10
-22905.791
 20
3988.053
 10
-22906.80200000001
 20
3988.104000000001
 10
-22907.814
 20
3988.092
 10
-22908.824
 20
3988.017000000001
 10
-22909.325
 20
3987.949
 10
-22925.825
 20
3987.949
 10
-22926.439
 20
3987.904
 10
-22927.67
 20
3987.89
 10
-22928.9
 20
3987.952000000001
 10
-22930.124
 20
3988.089000000001
 10
-22931.337
 20
3988.302
 10
-22932.535
 20
3988.588
 10
-22933.713
 20
3988.948
 10
-22934.866
 20
3989.379
 10
-22935.991
 20
3989.88
 10
-22937.083
 20
3990.45
 10
-22938.137
 20
3991.085
 10
-22939.151
 20
3991.785
 10
-22940.12
 20
3992.545000000001
 10
-22941.04
 20
3993.363
 10
-22941.908
 20
3994.236
 10
-22942.721
 20
3995.160999999999
 10
-22943.476
 20
3996.134
 10
-22944.169
 20
3997.152
 10
-22944.799
 20
3998.21
 10
-22945.362
 20
3999.306
 10
-22945.857
 20
4000.433
 10
-22946.281
 20
4001.589
 10
-22946.634
 20
4002.768999999999
 10
-22946.774
 20
4003.369
 10
-23254.3
 20
4003.369
 10
-23254.909
 20
4004.154
 10
-23255.602
 20
4005.172
 10
-23256.232
 20
4006.23
 10
-23256.795
 20
4007.325
 10
-23257.29
 20
4008.453
 10
-23257.714
 20
4009.609
 10
-23258.067
 20
4010.789
 10
-23258.207
 20
4011.388
 10
-34122.923
 20
4011.388
 10
-34122.999
 20
4011.436999999999
 10
-22657.804
 20
4011.436999999999
 10
-22657.671
 20
4009.447999999999
 10
-22657.167
 20
4005.494
 10
-22656.425
 20
4001.577
 10
-22655.447
 20
3997.712
 10
-22654.239
 20
3993.913
 10
-22652.803
 20
3990.194000000001
 10
-22651.146
 20
3986.569000000001
 10
-22649.273
 20
3983.05
 10
-22647.191
 20
3979.65
 10
-22644.908
 20
3976.382
 10
-22642.432
 20
3973.258
 10
-22639.772
 20
3970.289000000001
 10
-22636.938
 20
3967.486
 10
-22633.939
 20
3964.859
 10
-22632.364
 20
3963.638
 10
-22589.864
 20
3963.638
 10
-22589.359
 20
3963.599
 10
-22588.347
 20
3963.584
 10
-22587.336
 20
3963.632
 10
-22586.329
 20
3963.742000000001
 10
-22585.332
 20
3963.915
 10
-22584.347
 20
3964.149000000001
 10
-22583.379
 20
3964.444
 10
-22582.431
 20
3964.798
 10
-22581.88
 20
3965.044000000001
 10
-22434.611
 20
3965.044000000001
 10
-22435.623
 20
3965.029000000001
 10
-22436.128
 20
3964.99
 10
-22478.628
 20
3964.99
 10
-22480.203
 20
3963.769000000001
 10
-22483.201
 20
3961.142
 10
-22486.036
 20
3958.339
 10
-22488.696
 20
3955.37
 10
-22491.172
 20
3952.246
 10
-22493.455
 20
3948.978
 10
-22495.537
 20
3945.579
 10
-22497.41
 20
3942.06
 10
-22499.067
 20
3938.434
 10
-22500.503
 20
3934.715
 10
-22501.711
 20
3930.916
 10
-22502.688
 20
3927.051
 10
-22503.431
 20
3923.135000000001
 10
-22503.935
 20
3919.18
 10
-22504.068
 20
3917.192
 10
-22474.53
 20
3917.192
 10
-22474.39
 20
3917.791
 10
-22474.038
 20
3918.971
 10
-22473.613
 20
3920.127
 10
-22473.118
 20
3921.255
 10
-22472.555
 20
3922.35
 10
-22471.926
 20
3923.408
 10
-22471.232
 20
3924.426
 10
-22470.478
 20
3925.399
 10
-22469.665
 20
3926.324000000001
 10
-22468.797
 20
3927.197000000001
 10
-22467.876
 20
3928.015999999999
 10
-22466.908
 20
3928.776
 10
-22465.894
 20
3929.475
 10
-22464.839
 20
3930.110000000001
 10
-22463.747
 20
3930.68
 10
-22462.623
 20
3931.181
 10
-22461.469
 20
3931.613
 10
-22460.291
 20
3931.972
 10
-22459.094
 20
3932.259
 10
-22457.881
 20
3932.470999999999
 10
-22456.657
 20
3932.608
 10
-22455.42700000001
 20
3932.67
 10
-22454.196
 20
3932.656
 10
-22453.582
 20
3932.611
 10
-22437.082
 20
3932.611
 10
-22436.58
 20
3932.543
 10
-22435.571
 20
3932.468
 10
-22434.558
 20
3932.456
 10
-22433.547
 20
3932.507000000001
 10
-22432.541
 20
3932.621
 10
-22431.545
 20
3932.796
 10
-22430.56
 20
3933.034
 10
-22429.593
 20
3933.332000000001
 10
-22428.646
 20
3933.689000000001
 10
-22427.723
 20
3934.105
 10
-22426.828
 20
3934.577
 10
-22425.963
 20
3935.104000000001
 10
-22425.133
 20
3935.683
 10
-22424.341
 20
3936.313000000001
 10
-22423.589
 20
3936.991
 10
-22422.88
 20
3937.714000000001
 10
-22422.218
 20
3938.48
 10
-22421.605
 20
3939.285
 10
-22421.043
 20
3940.127
 10
-22420.535
 20
3941.003
 10
-22420.081
 20
3941.908
 10
-22419.685
 20
3942.839000000001
 10
-22419.347
 20
3943.792999999999
 10
-22419.07
 20
3944.767
 10
-22418.853
 20
3945.756
 10
-22418.698
 20
3946.756
 10
-22418.605
 20
3947.764
 10
-22418.575
 20
3948.776
 10
-22418.60799999999
 20
3949.788
 10
-22418.704
 20
3950.795
 10
-22418.862
 20
3951.795
 10
-22419.082
 20
3952.783
 10
-22419.363
 20
3953.756
 10
-22419.704
 20
3954.709000000001
 10
-22420.103
 20
3955.639
 10
-22420.56
 20
3956.543
 10
-22421.071
 20
3957.417
 10
-22421.636
 20
3958.257000000001
 10
-22422.251
 20
3959.06
 10
-22422.916
 20
3959.824000000001
 10
-22423.627
 20
3960.545000000001
 10
-22424.381
 20
3961.22
 10
-22425.175
 20
3961.848
 10
-22426.007
 20
3962.424000000001
 10
-22426.873
 20
3962.948
 10
-22427.77
 20
3963.418
 10
-22428.694
 20
3963.83
 10
-22429.643
 20
3964.185
 10
-22430.611
 20
3964.48
 10
-22431.596
 20
3964.714000000001
 10
-22432.593
 20
3964.886
 10
-22433.6
 20
3964.997
 10
-22434.611
 20
3965.044000000001
 10
-22581.88
 20
3965.044000000001
 10
-22581.506
 20
3965.211
 10
-22580.609
 20
3965.68
 10
-22579.743
 20
3966.204000000001
 10
-22578.911
 20
3966.781000000001
 10
-22578.117
 20
3967.408
 10
-22577.363
 20
3968.084000000001
 10
-22576.652
 20
3968.805
 10
-22575.988
 20
3969.568
 10
-22575.372
 20
3970.372000000001
 10
-22574.807
 20
3971.212
 10
-22574.296
 20
3972.085
 10
-22573.839
 20
3972.989
 10
-22573.44
 20
3973.919
 10
-22573.099
 20
3974.872000000001
 10
-22572.819
 20
3975.844999999999
 10
-22572.599
 20
3976.833
 10
-22572.44
 20
3977.833
 10
-22572.345
 20
3978.841
 10
-22572.311
 20
3979.852000000001
 10
-22572.341
 20
3980.864
 10
-22572.434
 20
3981.872000000001
 10
-22572.589
 20
3982.873
 10
-22572.806
 20
3983.862
 10
-22573.083
 20
3984.835
 10
-22573.421
 20
3985.789
 10
-22573.817
 20
3986.720999999999
 10
-22574.271
 20
3987.626
 10
-22574.779
 20
3988.501
 10
-22575.341
 20
3989.343
 10
-22575.955
 20
3990.148
 10
-22576.617
 20
3990.914
 10
-22577.325
 20
3991.638
 10
-22578.077
 20
3992.315
 10
-22578.869
 20
3992.945
 10
-22579.699
 20
3993.525
 10
-22580.564
 20
3994.051000000001
 10
-22581.459
 20
3994.524000000001
 10
-22582.382
 20
3994.939
 10
-22583.329
 20
3995.297
 10
-22584.297
 20
3995.595
 10
-22585.281
 20
3995.832000000001
 10
-22586.278
 20
3996.008
 10
-22587.284
 20
3996.121
 10
-22588.295
 20
3996.172
 10
-22589.307
 20
3996.16
 10
-22590.316
 20
3996.086
 10
-22590.818
 20
3996.017000000001
 10
-22607.318
 20
3996.017000000001
 10
-22607.932
 20
3995.972
 10
-22609.163
 20
3995.958
 10
-22610.393
 20
3996.02
 10
-22611.617
 20
3996.158
 10
-22612.83
 20
3996.37
 10
-22614.027
 20
3996.656
 10
-22615.205
 20
3997.016
 10
-22616.359
 20
3997.447000000001
 10
-22617.483
 20
3997.948
 10
-22618.575
 20
3998.518
 10
-22619.63
 20
3999.153
 10
-22620.644
 20
3999.853
 10
-22621.613
 20
4000.613
 10
-22622.533
 20
4001.430999999999
 10
-22623.401
 20
4002.304
 10
-22624.214
 20
4003.229
 10
-22624.969
 20
4004.202
 10
-22625.662
 20
4005.22
 10
-22626.291
 20
4006.279000000001
 10
-22626.855
 20
4007.374
 10
-22627.349
 20
4008.500999999999
 10
-22627.774
 20
4009.656999999999
 10
-22628.127
 20
4010.837
 10
-22628.266
 20
4011.436999999999
 10
-34122.999
 20
4011.436999999999
 10
-34123.073
 20
4011.485
 10
-22351.864
 20
4011.485
 10
-22351.731
 20
4009.496
 10
-22351.227
 20
4005.542
 10
-22350.484
 20
4001.624999999999
 10
-22349.507
 20
3997.761
 10
-22348.298
 20
3993.962
 10
-22346.863
 20
3990.243
 10
-22345.206
 20
3986.617000000001
 10
-22343.333
 20
3983.098
 10
-22341.251
 20
3979.699
 10
-22338.968
 20
3976.431
 10
-22336.492
 20
3973.307000000001
 10
-22333.832
 20
3970.338
 10
-22330.997
 20
3967.535
 10
-22327.999
 20
3964.907
 10
-22326.423
 20
3963.687
 10
-22283.923
 20
3963.687
 10
-22283.419
 20
3963.648
 10
-22282.407
 20
3963.632
 10
-22281.395
 20
3963.68
 10
-22280.389
 20
3963.79
 10
-22279.39200000001
 20
3963.963
 10
-22278.407
 20
3964.197
 10
-22277.438
 20
3964.492000000001
 10
-22276.49
 20
3964.847000000001
 10
-22275.938
 20
3965.093
 10
-22128.67
 20
3965.093
 10
-22129.683
 20
3965.078
 10
-22130.187
 20
3965.039
 10
-22172.687
 20
3965.039
 10
-22174.263
 20
3963.818
 10
-22177.261
 20
3961.191
 10
-22180.095
 20
3958.388
 10
-22182.756
 20
3955.419000000001
 10
-22185.232
 20
3952.294000000001
 10
-22187.515
 20
3949.027
 10
-22189.597
 20
3945.627
 10
-22191.47
 20
3942.108
 10
-22193.127
 20
3938.482
 10
-22194.562
 20
3934.763
 10
-22195.771
 20
3930.965
 10
-22196.748
 20
3927.1
 10
-22197.49
 20
3923.183
 10
-22197.995
 20
3919.229000000001
 10
-22198.128
 20
3917.239999999999
 10
-22168.59
 20
3917.239999999999
 10
-22168.45
 20
3917.84
 10
-22168.097
 20
3919.02
 10
-22167.673
 20
3920.176
 10
-22167.193
 20
3921.269
 10
-21144.779
 20
3921.269
 10
-21144.779
 20
3850.559
 10
-21032.649
 20
3850.559
 10
-20997.599
 20
3885.609
 10
-21032.649
 20
3921.269
 10
-20742.779
 20
3921.269
 10
-20742.779
 20
3850.559
 10
-20630.649
 20
3850.559
 10
-20595.599
 20
3885.609
 10
-20630.649
 20
3921.269
 10
-20349.779
 20
3921.269
 10
-20349.779
 20
3850.559
 10
-20237.649
 20
3850.559
 10
-20202.599
 20
3885.609
 10
-20237.649
 20
3921.269
 10
-22167.193
 20
3921.269
 10
-22167.178
 20
3921.303
 10
-22166.615
 20
3922.398
 10
-22165.985
 20
3923.457000000001
 10
-22165.292
 20
3924.474
 10
-22164.538
 20
3925.448
 10
-22163.725
 20
3926.373
 10
-22162.856
 20
3927.246
 10
-22161.936
 20
3928.064000000001
 10
-22160.967
 20
3928.824
 10
-22159.954
 20
3929.523
 10
-22158.899
 20
3930.159000000001
 10
-22157.807
 20
3930.728
 10
-22156.682
 20
3931.23
 10
-22155.529
 20
3931.661
 10
-22154.351
 20
3932.021
 10
-22153.153
 20
3932.307
 10
-22151.94
 20
3932.519000000001
 10
-22150.717
 20
3932.657000000001
 10
-22149.487
 20
3932.719
 10
-22148.255
 20
3932.705
 10
-22147.641
 20
3932.66
 10
-22131.141
 20
3932.66
 10
-22130.64
 20
3932.591
 10
-22129.63
 20
3932.516
 10
-22128.618
 20
3932.505000000001
 10
-22127.607
 20
3932.555
 10
-22126.601
 20
3932.669
 10
-22125.604
 20
3932.845
 10
-22124.62
 20
3933.082
 10
-22123.653
 20
3933.380000000001
 10
-22122.706
 20
3933.738
 10
-22121.783
 20
3934.153
 10
-22120.887
 20
3934.625
 10
-22120.023
 20
3935.152
 10
-22119.193
 20
3935.732
 10
-22118.4
 20
3936.362000000001
 10
-22117.648
 20
3937.039
 10
-22116.94
 20
3937.763
 10
-22116.278
 20
3938.528
 10
-22115.665
 20
3939.334
 10
-22115.103
 20
3940.176000000001
 10
-22114.594
 20
3941.051
 10
-22114.141
 20
3941.956
 10
-22113.745
 20
3942.888
 10
-22113.407
 20
3943.842
 10
-22113.129
 20
3944.815
 10
-22112.912
 20
3945.804000000001
 10
-22112.757
 20
3946.805
 10
-22112.665
 20
3947.813
 10
-22112.635
 20
3948.824
 10
-22112.668
 20
3949.836
 10
-22112.764
 20
3950.844
 10
-22112.922
 20
3951.844
 10
-22113.142
 20
3952.832
 10
-22113.423
 20
3953.804
 10
-22113.764
 20
3954.758
 10
-22114.163
 20
3955.688
 10
-22114.619
 20
3956.591
 10
-22115.131
 20
3957.465000000001
 10
-22115.695
 20
3958.305
 10
-22116.311
 20
3959.109
 10
-22116.976
 20
3959.872000000001
 10
-22117.686
 20
3960.593
 10
-22118.44
 20
3961.269
 10
-22119.235
 20
3961.896
 10
-22120.067
 20
3962.473
 10
-22120.933
 20
3962.997000000001
 10
-22121.83
 20
3963.466
 10
-22122.754
 20
3963.879000000001
 10
-22123.702
 20
3964.233
 10
-22124.671
 20
3964.528
 10
-22125.655
 20
3964.762
 10
-22126.653
 20
3964.935
 10
-22127.659
 20
3965.045
 10
-22128.67
 20
3965.093
 10
-22275.938
 20
3965.093
 10
-22275.566
 20
3965.259000000001
 10
-22274.669
 20
3965.729000000001
 10
-22273.803
 20
3966.253
 10
-22272.971
 20
3966.829
 10
-22272.176
 20
3967.457
 10
-22271.422
 20
3968.132
 10
-22270.71200000001
 20
3968.853
 10
-22270.047
 20
3969.617
 10
-22269.432
 20
3970.42
 10
-22268.867
 20
3971.26
 10
-22268.355
 20
3972.134
 10
-22267.899
 20
3973.037
 10
-22267.5
 20
3973.968
 10
-22267.159
 20
3974.921
 10
-22266.878
 20
3975.893
 10
-22266.658
 20
3976.882
 10
-22266.5
 20
3977.881
 10
-22266.404
 20
3978.889
 10
-22266.371
 20
3979.901
 10
-22266.401
 20
3980.913000000001
 10
-22266.494
 20
3981.921
 10
-22266.649
 20
3982.921
 10
-22266.865
 20
3983.91
 10
-22267.143
 20
3984.883
 10
-22267.481
 20
3985.838
 10
-22267.877
 20
3986.769000000001
 10
-22268.33
 20
3987.674000000001
 10
-22268.839
 20
3988.55
 10
-22269.401
 20
3989.392
 10
-22270.014
 20
3990.197
 10
-22270.676
 20
3990.963
 10
-22271.385
 20
3991.686
 10
-22272.136
 20
3992.364
 10
-22272.929
 20
3992.994
 10
-22273.759
 20
3993.573
 10
-22274.623
 20
3994.1
 10
-22275.519
 20
3994.572
 10
-22276.442
 20
3994.988
 10
-22277.389
 20
3995.345
 10
-22278.356
 20
3995.643000000001
 10
-22279.34
 20
3995.881
 10
-22280.33700000001
 20
3996.055999999999
 10
-22281.343
 20
3996.17
 10
-22282.354
 20
3996.221
 10
-22283.366
 20
3996.209
 10
-22284.376
 20
3996.134
 10
-22284.877
 20
3996.065
 10
-22301.377
 20
3996.065
 10
-22301.992
 20
3996.021
 10
-22303.223
 20
3996.007
 10
-22304.453
 20
3996.069000000001
 10
-22305.676
 20
3996.206
 10
-22306.889
 20
3996.418
 10
-22308.087
 20
3996.705
 10
-22309.265
 20
3997.064
 10
-22310.418
 20
3997.496
 10
-22311.543
 20
3997.997
 10
-22312.635
 20
3998.566
 10
-22313.69
 20
3999.202
 10
-22314.42
 20
3999.706
 10
-22033.356
 20
3999.706
 10
-22033.224
 20
3997.718
 10
-22032.719
 20
3993.763
 10
-22031.977
 20
3989.847000000001
 10
-22031.0
 20
3985.982
 10
-22029.791
 20
3982.183
 10
-22028.356
 20
3978.464000000001
 10
-22026.698
 20
3974.839000000001
 10
-22024.825
 20
3971.32
 10
-22022.744
 20
3967.92
 10
-22020.461
 20
3964.652
 10
-22017.984
 20
3961.528
 10
-22015.324
 20
3958.559000000001
 10
-22012.49
 20
3955.756
 10
-22009.492
 20
3953.129
 10
-22007.916
 20
3951.908
 10
-21965.416
 20
3951.908
 10
-21964.911
 20
3951.869
 10
-21963.899
 20
3951.854
 10
-21962.888
 20
3951.901
 10
-21961.882
 20
3952.012000000001
 10
-21960.884
 20
3952.184000000001
 10
-21959.9
 20
3952.418
 10
-21958.931
 20
3952.713
 10
-21957.983
 20
3953.068
 10
-21957.059
 20
3953.480000000001
 10
-21956.162
 20
3953.95
 10
-21955.296
 20
3954.474000000001
 10
-21954.464
 20
3955.05
 10
-21953.669
 20
3955.678
 10
-21952.915
 20
3956.353
 10
-21952.205
 20
3957.074
 10
-21951.54
 20
3957.838
 10
-21950.924
 20
3958.641
 10
-21950.36
 20
3959.481
 10
-21949.848
 20
3960.355
 10
-21949.392
 20
3961.259
 10
-21948.993
 20
3962.189
 10
-21948.652
 20
3963.142000000001
 10
-21948.371
 20
3964.114999999999
 10
-21948.151
 20
3965.103
 10
-21947.993
 20
3966.103
 10
-21947.897
 20
3967.11
 10
-21947.864
 20
3968.122000000001
 10
-21947.894
 20
3969.134
 10
-21947.986
 20
3970.142000000001
 10
-21948.141
 20
3971.142
 10
-21948.358
 20
3972.131
 10
-21948.636
 20
3973.105
 10
-21948.656
 20
3973.161
 10
-21810.163
 20
3973.161
 10
-21811.175
 20
3973.146
 10
-21811.68
 20
3973.107
 10
-21854.18
 20
3973.107
 10
-21855.756
 20
3971.886
 10
-21858.754
 20
3969.259
 10
-21861.588
 20
3966.455999999999
 10
-21864.248
 20
3963.487
 10
-21866.724
 20
3960.363
 10
-21869.007
 20
3957.095
 10
-21871.089
 20
3953.695000000001
 10
-21872.962
 20
3950.176
 10
-21874.62
 20
3946.551
 10
-21876.055
 20
3942.832000000001
 10
-21877.264
 20
3939.033
 10
-21878.241
 20
3935.167999999999
 10
-21878.983
 20
3931.250999999999
 10
-21879.488
 20
3927.297
 10
-21879.62
 20
3925.308000000001
 10
-21850.083
 20
3925.308000000001
 10
-21849.943
 20
3925.908
 10
-21849.59
 20
3927.088
 10
-21849.166
 20
3928.244
 10
[truncated: 15,216,359 more chars]
