# Supplementary material for: Elastin-like polypeptide coacervates as reversibly triggerable compartments for synthetic cells
Source: Commun Chem. 2024 Sep 4;7:198. doi: 10.1038/s42004-024-01270-8 (PMC11374812; doi:10.1038/s42004-024-01270-8)
Supplement: Supplementary file 5 — Supplementary Data 3 [file 42004_2024_1270_MOESM5_ESM.txt]

%% Intensity Analysis Script
clc; clear; close all;
tiffFilePath = 'testdocument.tif';

% Read TIFF file
imageData = readTiffFile(tiffFilePath);

% Perform ROI intensity analysis
[intensityData, SD_intensityData, circleAreas] = intensity_analysis_multiple(imageData);

% Perform reference intensity analysis
close all;
%intensityData_reference = intensity_analysis_multiple(imageData);
filterSize = 10; % Example filter size; adjust based on your data
cleanedintensityData_reference = removeJumpsWithMedianFilter(SD_intensityData, filterSize);

%% functions
function imageData = readTiffFile(filePath)
    % Read the TIFF file
    info = imfinfo(filePath);
    numImages = numel(info);
    imageData = cell(1, numImages);

    for i = 1:numImages
        imageData{i} = imread(filePath, i, 'Info', info);
    end
end

function mask = createCircleMask(center, radius, imageSize)
    [xx, yy] = ndgrid((1:imageSize(1)) - center(2), (1:imageSize(2)) - center(1));
    mask = (xx.^2 + yy.^2) <= radius^2;
end

function [intensityData, SD_intensityData, circleAreas] = intensity_analysis_multiple(imageData)
    refFrame = imageData{1};
    fig = figure; imshow(refFrame, []);
    title('Select Circular ROIs. Press "Enter" when done');
    
    % Initialize variables for storing ROIs and their radii
    roiMasks = {};
    roiRadii = []; % Array to store the radius of each ROI
    keepSelecting = true;
    
    while keepSelecting
        h = drawcircle('Color', 'r');
        wait(h); % Wait for the user to finish drawing the circle
        
        if isvalid(h)
            roiMasks{end+1} = createMask(h, refFrame);
            roiRadii(end+1) = h.Radius; % Store the radius of the ROI
            choice = questdlg('Would you like to add another ROI?', ...
                              'Continue Adding', 'Yes', 'No', 'Yes');
            if strcmp(choice, 'No')
                keepSelecting = false;
            end
        else
            keepSelecting = false; % Exit if the ROI is not valid
        end
    end
    close(fig); % Close the figure after ROI selection is complete
    
    % Initialize arrays for storing results
    numFrames = numel(imageData);
    numROIs = numel(roiMasks);
    intensityData = cell(numROIs, numFrames);
    SD_intensityData = cell(numROIs, numFrames);
    circleAreas = zeros(numROIs, numFrames); 
    
    % Process each frame and ROI
    for i = 1:numel(imageData)
        currentFrame = double(imageData{i});
        if strcmp(class(currentFrame), 'double')
            currentFrame = mat2gray(currentFrame); % Scale to 0.0 to 1.0
        end
        for j = 1:numROIs
            % Apply preprocessing and circle detection for each ROI mask
            roiMask = roiMasks{j};
            
            % Preprocess the masked frame for circle detection only
            imAdjustedFrame = imadjust(currentFrame); % Increase contrast
            
            contrastEnhancedFrame = adapthisteq(imAdjustedFrame); % Apply adaptive histogram equalization
            
            filteredFrame = medfilt2(contrastEnhancedFrame, [5 5]); % Reduce noise
            
            % Apply the initial ROI mask to the filtered frame for circle detection
            maskedFrameForDetection = double(filteredFrame) .* double(roiMask);
            
            minRadius = max(6, 1);  % Minimum radius, adjust as needed
            maxRadius = round(roiRadii(j)); % Use the stored radius of the ROI
            radiusRange = [minRadius, maxRadius];
            
            [centers, radii, metric] = imfindcircles(maskedFrameForDetection, radiusRange, ...
                'ObjectPolarity', 'bright', 'Sensitivity', 0.8, 'EdgeThreshold', 0.05);
            
            if ~isempty(radii)
                % Process the detected circles as required      
                [largestRadius, idx] = max(radii);
                largestCircleCenter = centers(idx, :);
                largestCircleRadius = largestRadius;
                
                circleMask = createCircleMask(largestCircleCenter, largestCircleRadius, size(currentFrame));
                maskedPixels = currentFrame(circleMask);
                
                % Store analysis results for this circle
                intensityData{j, i} = mean(maskedPixels);
                SD_intensityData{j, i} = std(maskedPixels);
                circleAreas(j,i) = pi * largestCircleRadius^2;
                
                % Visualization for the current frame with the detected circle
                figure(2);
                imshow(currentFrame, []);
                hold on;
                viscircles(largestCircleCenter, largestCircleRadius, 'Color', 'r');
                hold off;
                title(['Frame ' num2str(i)]);
                drawnow;
            else
                % Handle the case when no circles are found within the ROI for the current frame
                intensityData(j,i) = intensityData(j,i-1);
                SD_intensityData(j,i) = SD_intensityData(j,i-1);
                circleAreas(j,i) = circleAreas(j,i-1); % Carry forward the previous area if no circle is found
                % Note: circleAreas(j) is only set once per ROI, not per frame
            end
        end
    end
end

function cleanedData = removeJumpsWithMedianFilter(data, filterSize)
    % Check if the input data is a cell array
    if iscell(data)
        % Initialize the cleanedData as a cell array of the same size
        cleanedData = cell(size(data));
        
        % Iterate over each cell (assuming 2D cell array for ROI and Frame)
        for i = 1:size(data, 1) % For each ROI
            for j = 1:size(data, 2) % For each Frame
                if ~isempty(data{i, j})
                    % Apply median filter to each numeric array within the cells
                    cleanedData{i, j} = medfilt1(data{i, j}, filterSize);
                end
            end
        end
    else
        % Handle as a numeric array directly if not a cell array
        cleanedData = medfilt1(data, filterSize);
    end
end
