# Supplementary material for: Elastin-like polypeptide coacervates as reversibly triggerable compartments for synthetic cells
Source: Commun Chem. 2024 Sep 4;7:198. doi: 10.1038/s42004-024-01270-8 (PMC11374812; doi:10.1038/s42004-024-01270-8)
Supplement: Supplementary file 6 — Supplementary Data 4 [file 42004_2024_1270_MOESM6_ESM.xlsx]

## Sheet: Figure 1e
ID	Diameter (um)
1	25.0726
2	25.4561
3	25.6667
4	26.2472
5	26.4515
6	27.2694
7	27.9552
8	28.147
9	28.2996
10	28.6154
11	28.7898
12	28.8398
13	29.1982
14	29.3086
15	29.4186
16	29.4551
17	29.4917
18	29.4917
19	29.7206
20	29.9624
21	30.0342
22	30.07
23	30.1415
24	30.1415
25	30.1415
26	30.1772
27	30.3195
28	30.3195
29	30.3905
30	30.4612
31	30.5318
32	30.5318
33	30.5318
34	30.567
35	30.567
36	30.6022
37	30.6022
38	30.6022
39	30.6725
40	30.6725
41	30.7076
42	30.7076
43	30.8126
44	30.8475
45	30.8824
46	30.9867
47	30.995
48	31.0215
49	31.0215
50	31.0215
51	31.0561
52	31.0561
53	31.0561
54	31.0641
55	31.0908
56	31.0908
57	31.16
58	31.3054
59	31.3322
60	31.3322
61	31.3665
62	31.4083
63	31.4693
64	31.4693
65	31.5035
66	31.5377
67	31.5718
68	31.6059
69	31.6129
70	31.7147
71	31.7418
72	31.7418
73	31.7757
74	31.8095
75	31.8162
76	31.8434
77	31.85
78	31.8772
79	31.9109
80	31.9446
81	31.9446
82	31.9446
83	31.9446
84	31.9783
85	31.9783
86	32.0119
87	32.0119
88	32.0119
89	32.0517
90	32.0517
91	32.0517
92	32.0517
93	32.0791
94	32.0791
95	32.0791
96	32.1127
97	32.1186
98	32.1186
99	32.1186
100	32.1186
101	32.1462
102	32.1462
103	32.1462
104	32.1462
105	32.1462
106	32.1462
107	32.1796
108	32.1796
109	32.1796
110	32.1796
111	32.1796
112	32.1856
113	32.1856
114	32.2131
115	32.2131
116	32.219
117	32.2465
118	32.2465
119	32.2798
120	32.3189
121	32.352
122	32.352
123	32.3797
124	32.3797
125	32.3797
126	32.3797
127	32.4129
128	32.4129
129	32.4129
130	32.4129
131	32.4184
132	32.4184
133	32.4184
134	32.4461
135	32.4461
136	32.4793
137	32.4793
138	32.4793
139	32.4793
140	32.4846
141	32.5124
142	32.5124
143	32.5124
144	32.5124
145	32.5177
146	32.5455
147	32.5455
148	32.5455
149	32.5455
150	32.5455
151	32.5455
152	32.5455
153	32.5508
154	32.5508
155	32.5786
156	32.5786
157	32.5837
158	32.5837
159	32.6116
160	32.6116
161	32.6116
162	32.6116
163	32.6167
164	32.6167
165	32.6167
166	32.6446
167	32.6446
168	32.6446
169	32.6497
170	32.6775
171	32.6826
172	32.6826
173	32.6826
174	32.7105
175	32.7105
176	32.7105
177	32.7105
178	32.7105
179	32.7153
180	32.7153
181	32.7153
182	32.7434
183	32.7434
184	32.7482
185	32.7482
186	32.7482
187	32.7762
188	32.7762
189	32.7811
190	32.809
191	32.809
192	32.8418
193	32.8418
194	32.8418
195	32.8418
196	32.8746
197	32.8746
198	32.8746
199	32.8746
200	32.8792
201	32.9073
202	32.9073
203	32.9073
204	32.9073
205	32.9073
206	32.912
207	32.94
208	32.94
209	32.94
210	32.94
211	32.9445
212	32.9727
213	32.9727
214	32.9727
215	32.9727
216	32.9727
217	32.9727
218	32.9771
219	32.9771
220	32.9771
221	32.9771
222	33.0053
223	33.0053
224	33.0053
225	33.0053
226	33.0053
227	33.0053
228	33.0053
229	33.0053
230	33.0097
231	33.0097
232	33.0379
233	33.0379
234	33.0379
235	33.0379
236	33.0379
237	33.0379
238	33.0421
239	33.0421
240	33.0705
241	33.0705
242	33.0705
243	33.0705
244	33.0705
245	33.103
246	33.103
247	33.103
248	33.103
249	33.103
250	33.1072
251	33.1355
252	33.1355
253	33.1397
254	33.1397
255	33.168
256	33.168
257	33.168
258	33.168
259	33.168
260	33.168
261	33.168
262	33.168
263	33.2004
264	33.2004
265	33.2004
266	33.2004
267	33.2004
268	33.2004
269	33.2044
270	33.2328
271	33.2328
272	33.2328
273	33.2328
274	33.2328
275	33.2328
276	33.2328
277	33.2652
278	33.2652
279	33.2652
280	33.2652
281	33.2652
282	33.269
283	33.269
284	33.269
285	33.2975
286	33.2975
287	33.2975
288	33.2975
289	33.2975
290	33.2975
291	33.2975
292	33.2975
293	33.2975
294	33.3014
295	33.3014
296	33.3014
297	33.3014
298	33.3299
299	33.3299
300	33.3299
301	33.3299
302	33.3299
303	33.3337
304	33.3337
305	33.3337
306	33.3337
307	33.3621
308	33.3621
309	33.3621
310	33.3621
311	33.3621
312	33.3621
313	33.3621
314	33.366
315	33.366
316	33.3944
317	33.3944
318	33.3944
319	33.3944
320	33.398
321	33.4266
322	33.4266
323	33.4266
324	33.4266
325	33.4302
326	33.4588
327	33.4588
328	33.4588
329	33.4588
330	33.4588
331	33.4624
332	33.4624
333	33.4944
334	33.4944
335	33.4944
336	33.4944
337	33.4944
338	33.5231
339	33.5231
340	33.5231
341	33.5231
342	33.5231
343	33.5231
344	33.5231
345	33.5265
346	33.5552
347	33.5552
348	33.5552
349	33.5552
350	33.5552
351	33.5586
352	33.5586
353	33.5586
354	33.5586
355	33.5872
356	33.5872
357	33.5872
358	33.5906
359	33.5906
360	33.6193
361	33.6193
362	33.6193
363	33.6193
364	33.6193
365	33.6225
366	33.6225
367	33.6225
368	33.6513
369	33.6513
370	33.6513
371	33.6513
372	33.6513
373	33.6832
374	33.6832
375	33.6832
376	33.6832
377	33.6832
378	33.6832
379	33.6832
380	33.6865
381	33.7152
382	33.7182
383	33.7182
384	33.7471
385	33.7471
386	33.7471
387	33.7471
388	33.7471
389	33.7501
390	33.7501
391	33.7501
392	33.7501
393	33.7501
394	33.779
395	33.782
396	33.782
397	33.782
398	33.782
399	33.8108
400	33.8108
401	33.8108
402	33.8137
403	33.8137
404	33.8137
405	33.8137
406	33.8137
407	33.8137
408	33.8137
409	33.8137
410	33.8426
411	33.8426
412	33.8426
413	33.8426
414	33.8426
415	33.8455
416	33.8455
417	33.8455
418	33.8455
419	33.8455
420	33.8455
421	33.8455
422	33.8744
423	33.8744
424	33.8744
425	33.8744
426	33.8744
427	33.8744
428	33.8744
429	33.8744
430	33.8773
431	33.8773
432	33.8773
433	33.8773
434	33.8773
435	33.8773
436	33.8773
437	33.8773
438	33.9062
439	33.9062
440	33.9062
441	33.9062
442	33.909
443	33.909
444	33.909
445	33.9379
446	33.9379
447	33.9379
448	33.9379
449	33.9406
450	33.9406
451	33.9406
452	33.9406
453	33.9696
454	33.9696
455	33.9696
456	33.9696
457	33.9723
458	33.9723
459	33.9723
460	34.0013
461	34.0039
462	34.0039
463	34.0039
464	34.0039
465	34.033
466	34.033
467	34.033
468	34.033
469	34.033
470	34.033
471	34.0354
472	34.0354
473	34.0354
474	34.0354
475	34.0646
476	34.0646
477	34.0646
478	34.0646
479	34.0646
480	34.067
481	34.067
482	34.067
483	34.067
484	34.0962
485	34.0962
486	34.0962
487	34.0962
488	34.0986
489	34.0986
490	34.0986
491	34.0986
492	34.1277
493	34.1277
494	34.1301
495	34.1301
496	34.1592
497	34.1592
498	34.1592
499	34.1592
500	34.1592
501	34.1615
502	34.1615
503	34.1615
504	34.1615
505	34.1615
506	34.1615
507	34.1615
508	34.1907
509	34.1907
510	34.193
511	34.193
512	34.193
513	34.193
514	34.193
515	34.2244
516	34.2244
517	34.2244
518	34.2536
519	34.2536
520	34.2536
521	34.2557
522	34.2557
523	34.2557
524	34.2557
525	34.2557
526	34.2557
527	34.2851
528	34.2851
529	34.2871
530	34.2871
531	34.2871
532	34.2871
533	34.2871
534	34.2871
535	34.3164
536	34.3164
537	34.3185
538	34.3498
539	34.3791
540	34.381
541	34.381
542	34.381
543	34.381
544	34.4104
545	34.4104
546	34.4104
547	34.4123
548	34.4123
549	34.4123
550	34.4123
551	34.4417
552	34.4417
553	34.4417
554	34.4417
555	34.4435
556	34.4435
557	34.4435
558	34.4435
559	34.4729
560	34.4746
561	34.4746
562	34.4746
563	34.4746
564	34.5041
565	34.5041
566	34.5058
567	34.5058
568	34.5058
569	34.5058
570	34.5353
571	34.5353
572	34.5353
573	34.537
574	34.537
575	34.537
576	34.537
577	34.537
578	34.5665
579	34.5681
580	34.5681
581	34.5681
582	34.5681
583	34.5991
584	34.5991
585	34.5991
586	34.6287
587	34.6287
588	34.6302
589	34.6302
590	34.6302
591	34.6598
592	34.6598
593	34.6908
594	34.6921
595	34.7218
596	34.7218
597	34.7231
598	34.7528
599	34.7541
600	34.7541
601	34.7541
602	34.7541
603	34.7838
604	34.7838
605	34.7851
606	34.8147
607	34.8158
608	34.8158
609	34.8158
610	34.8158
611	34.8467
612	34.8467
613	34.8765
614	34.8776
615	34.8776
616	34.9083
617	34.9083
618	34.9382
619	34.9391
620	34.9699
621	34.9997
622	35.0006
623	35.0006
624	35.0312
625	35.0612
626	35.0619
627	35.0919
628	35.1231
629	35.1231
630	35.1532
631	35.1532
632	35.1838
633	35.1843
634	35.2144
635	35.2147
636	35.2453
637	35.2453
638	35.3364
639	35.3669
640	35.3973
641	35.4277
642	35.4277
643	35.4581
644	35.4581
645	35.4884
646	35.5187
647	35.5187
648	35.6095
649	35.6095
650	35.6394
651	35.6394
652	35.6696
653	35.6696
654	35.6699
655	35.6997
656	35.7001
657	35.7001
658	35.7302
659	35.7904
660	35.7904
661	35.7904
662	35.82
663	35.82
664	35.9098
665	35.9105
666	36.0004
667	36.0294
668	36.0294
669	36.0889
670	36.0899
671	36.0899
672	36.1187
673	36.1187
674	36.1187
675	36.1485
676	36.1485
677	36.1793
678	36.2091
679	36.2091
680	36.2388
681	36.2388
682	36.2388
683	36.2671
684	36.2981
685	36.3264
686	36.3854
687	36.4166
688	36.4166
689	36.4445
690	36.4739
691	36.4756
692	36.5034
693	36.5329
694	36.5346
695	36.5346
696	36.5641
697	36.5916
698	36.5935
699	36.621
700	36.621
701	36.621
702	36.621
703	36.6229
704	36.6504
705	36.6523
706	36.711
707	36.7382
708	36.7382
709	36.7403
710	36.7403
711	36.7403
712	36.7403
713	36.7696
714	36.8258
715	36.8281
716	36.8281
717	36.884
718	36.884
719	36.9424
720	37.0004
721	37.0321
722	37.0586
723	37.0611
724	37.0611
725	37.0611
726	37.0874
727	37.0874
728	37.1164
729	37.1482
730	37.1742
731	37.1771
732	37.2061
733	37.2897
734	37.2928
735	37.2928
736	37.2928
737	37.2928
738	37.3474
739	37.3505
740	37.4048
741	37.4081
742	37.4336
743	37.4336
744	37.5517
745	37.5517
746	37.5768
747	37.5803
748	37.609
749	37.6626
750	37.7233
751	37.8049
752	37.8334
753	37.8657
754	37.8901
755	37.9185
756	38.0034
757	38.0034
758	38.0881
759	38.2851
760	38.5369
761	38.7647
762	38.8756
763	38.9529
764	39.589
765	39.772
766	40.5744
767	40.7329

## Sheet: Figure 2e
Values in figure						Individual values
	Mean ISD	SD for ISD				step 0 - before trigger				step 1- pH=1, t=40 min				step 1- pH=1, t=80 min				step 2- pH 13, 16 h
step 0 - before trigger	15.0637	0.784745				ID	Mean	StdDev		ID	Mean	StdDev		ID	Mean	StdDev		ID	Mean	StdDev
step 1- pH=1, t=40 min	281.073	228.772				1	165.297	16.118		1	317.017	507.596		1	416.837	1128.15		1	150.998	13.16
step 1- pH=1, t=80 min	823.048	150.827				2	169.928	14.481		2	356.418	377.325		2	393.018	1001.92		2	160.793	15.481
step 2- pH 13, 16 h	69.9076	145.135				3	166.089	14.026		3	333.98	602.357		3	361.012	986.036		3	152.618	17.121
						4	168.765	14.186		4	188.358	16.245		4	392.142	1026.08		4	157.37	14.644
						5	174.861	15.453		5	194.642	20.713		5	338.452	825.624		5	153.154	14.147
						6	171.942	15.4		6	326.411	398.012		6	340.909	904.15		6	161.714	17.587
						7	165.428	15.933		7	201.415	59.511		7	364.87	937.361		7	155.358	14.455
						8	173.563	15.389		8	238.316	163.485		8	363.101	971.175		8	149.951	16.917
						9	170.095	15.622		9	289.59	271.391		9	383.231	867.717		9	155.574	14.554
						10	169.156	15.532		10	285.993	244.093		10	358.927	893.124		10	156.118	14.434
						11	171.203	15.075		11	298.907	385.046		11	371.001	942.209		11	156.27	14.04
						12	170.252	15.805		12	240.587	134.019		12	346.697	892.578		12	154.048	14.388
						13	163.079	14.269		13	330.206	388.111		13	336.345	873.786		13	171.371	15.781
						14	169.402	14.941		14	302.278	366.769		14	347.597	889.861		14	163.41	13.62
						15	166.518	16.572		15	348.188	517.515		15	343.259	830.507		15	151.74	12.825
						16	169.401	15.007		16	285.296	259.631		16	334.05	797.941		16	158.923	14.29
						17	167.229	17.271		17	337.01	439.544		17	309.682	715.37		17	161.091	15.204
						18	170.008	14.817		18	201.74	37.087		18	337.54	832.808		18	165.122	15.673
						19	168.427	14.751		19	265.63	190.684		19	354.244	942.479		19	167.669	14.741
						20	167.986	16.345		20	345.146	258.402		20	334.641	927.109		20	164.123	14.138
						21	168.027	16.425		21	261.123	193.102		21	380.204	904.408		21	164.377	14.507
						22	170.424	16.121		22	203.286	59.577		22	373.103	967.855		22	166.024	14.975
						23	169.798	15.972		23	265.999	319.464		23	363.419	792.971		23	162.205	15.02
						24	173.517	15.994		24	278.431	242.05		24	348.417	749.795		24	165.598	15.067
						25	171.161	15.821		25	278.431	242.05		25	358.174	733.006		25	164.125	14.184
						26	172.556	14.376		26	322.768	274.864		26	354.913	704.976		26	174.251	15.386
						27	169.695	14.312		27	319.691	326.309		27	342.639	761.662		27	188.313	177.279
						28	168.238	14.627		28	298.69	293.464		28	427.344	1300.18		28	177.234	100.206
						29	169.931	14.107		29	308.468	321.121		29	358.677	904.548		29	163.225	16.285
						30	169.595	13.92		30	287.817	282.997		30	321.598	707.826		30	158.034	15.837
						31	175.792	16.063		31	315.467	353.184		31	325.847	852.12		31	164.383	15.929
						32	173.27	15.14		32	283.387	271.816		32	383.178	867.751		32	173.048	74.677
						33	174.869	14.962		33	466.08	659.956		33	328.747	833.417		33	168.641	22.948
						34	173.521	14.482		34	356.001	341.987		34	332.567	811.148		34	214.988	309.309
						35	174.394	14.641		35	248.187	161.573		35	395.67	1182.79		35	166.407	16.939
						36	175.237	15.184		36	212.643	71.093		36	336.899	863.638		36	166.592	15.014
						37	174.769	15.13		37	220.74	69.488		37	360.991	877.368		37	162.962	15.906
						38	180.163	15.077		38	237.421	68.093		38	391.089	928.232		38	199.389	194.514
						39	169.348	14.789		39	336.021	332.282		39	299.542	768.281		39	187.665	132.827
						40	172.078	14.575		40	302.576	254.647		40	276.715	680.96		40	268.282	681.762
						41	161.483	16.6		41	319.401	471.161		41	335.552	854.836		41	161.78	15.267
						42	169.337	14.563		42	329.213	490.485		42	339.305	835.99		42	164.383	15.189
						43	188.208	16.375		43	239.959	101.717		43	322.102	730.384		43	306.351	737.556
						44	187.578	16.002		44	283.988	265.233		44	343.162	708.931		44	165.203	15.394
						45	177.955	15.548		45	358.784	540.225		45	489.927	1048.78		45	167.397	15.339
						46	177.152	15.317		46	359.869	357.587		46	478.785	863.014		46	218.092	343.59
						47	175.272	15.521		47	355.615	406.935		47	329.117	737.019		47	320.522	856.264
						48	177.285	14.595		48	348.431	389.87		48	334.299	786.549		48	199.797	211.372
						49	175.459	14.674		49	385.312	374.737		49	422.008	1042.04		49	196.773	151.063
						50	176.753	14.825		50	335.997	388.102		50	388.594	659.088		50	190.657	156.521
						51	170.654	16.648		51	244.058	217.675		51	358.146	675.487		51	185.775	162.643
						52	172.73	14.631		52	184.107	15.85		52	378.406	701.732		52	197.106	251.21
						53	162.898	16.185		53	283.283	289.584		53	365.75	596.127		53	162.089	14.762
						54	169.26	15.241		54	306.776	485.6		54	360.054	709.398		54	164.504	14.58
						55	173.582	14.49		55	283.973	412.033		55	345.768	657.779		55	160.736	15.578
						56	169.226	14.602		56	302.221	332.291		56	336.01	513.719		56	186.319	187.787
						57	173.096	15.027		57	262.842	290.808		57	364.287	714.583		57	168.324	16.412
						58	181.893	15.396		58	266.302	324.474		58	330.356	903.641		58	192.359	154.078
						59	173.33	14.102		59	269.546	264.667		59	298.741	753.224		59	293.286	34.166
						60	181.699	15.942		60	319.981	351.594		60	299.98	782.628		60	284.843	27.7
						61	180.958	15.543		61	289.634	282.903		61	321.068	774.801		61	159.352	16.151
						62	180.125	15.25		62	387.196	517.429		62	326.343	828.961		62	176.35	45.422
						63	167.157	16.04		63	325.806	348.566		63	310.017	791.271		63	165.772	14.149
						64	172.288	15.3		64	314.961	321.814		64	305.758	813.275		64	192.984	19.552
						65	174.532	14.176		65	181.131	16.571		65	306.439	808.32		65	179.647	17.037
						66	174.577	14.527		66	337.206	740.537		66	322.848	842.39		66	168.339	15.754
						67	169.119	14.36		67	191.229	39.833		67	346.087	816.947		67	170.311	15.964
						68	171.504	15.009		68	258.385	213.097		68	325.019	681.081		68	177.646	19.996
						69	175.864	14.55		69	298.822	402.96		69	320.305	686.792		69	247.195	389.497
						70	169.567	15.004		70	197.332	17.666		70	289.355	745.279		70	170.872	15.795
						71	177.385	16.553		71	247.86	189.026		71	340.335	770.969		71	171.975	15.094
						72	182.646	15.215		72	278.422	333.186		72	415.658	999.337		72	289.453	555.582
						73	179.239	15.112		73	323.813	366.519		73	356.884	570.94		73	166.518	15.612
						74	181.261	14.367		74	284.056	252.709		74	321.913	588.73		74	167.272	14.279
						75	173.973	15.173		75	299.794	327.241		75	400.157	682.054		75	163.454	15.522
						76	173.554	14.758		76	330.939	234.029		76	410.285	1094.49		76	167.127	16.168
						77	171.062	15.808		77	391.463	548.848		77	364.822	560.662		77	172.267	38.743
						78	170.228	16.057		78	282.498	263.224		78	358.819	651.726		78	164.927	15.801
						79	170.244	16.053		79	251.706	231.244		79	360.712	550.618		79	174.354	16.417
						80	165.721	15.198		80	286.554	325.091		80	369.953	619.87		80	160.564	15.624
						81	169.706	14.281		81	179.808	14.967		81	476.416	1006.41		81	164.677	30.595
						82	171.16	13.903		82	293.607	553.253		82	359.159	638.023		82	162.908	13.993
						83	168.838	14.139		83	396.652	940.568		83	456.016	1136.21		83	162.235	14.727
						84	167.125	13.531		84	366.725	580.648						84	161.465	16.117
						85	165.201	14.071		85	389.786	588.615		Avg	356.289	823.048		85	188.703	191.118
						86	163.016	14.21		86	447.456	566.715		Std	40.857	150.827		86	160.511	13.446
						87	168.752	14.909		87	316.933	619.853						87	171.262	14.225
						88	167.177	15.721		88	359.336	671.286						88	162.864	15.595
						89	163.711	15.173		89	356.134	488.364						89	165.221	16.145
						90	165.693	14.059		90	452.874	1244.47						90	179.836	17.109
						91	168.104	15.182		91	380.328	723.37						91	171.242	27.6
						92	163.61	14.381		92	337.097	461.315						92	168.321	15.224
						93	163.033	13.684		93	384.975	858.005						93	180.241	17.537
						94	166.109	14.268		94	346.432	533.668						94	202.251	184.873
						95	168.367	16.001		95	165.06	20.902						95	170.762	15.279
						96	171.258	14.837		96	166.97	19.195						96	173.977	21
						97	168.136	14.401		97	164.706	16.456						97	166.51	15.593
						98	166.447	14.55		98	198.29	72.625						98	169.237	15.067
						99	168.764	14.078		99	221.46	79.047						99	163.633	16.681
						100	168.485	14.63		100	190.135	33.891						100	173.238	20.107
						101	167.004	14.831		101	173.675	18.81						101	168.813	36.524
						102	168.308	13.878		102	166.806	16.575						102	164.581	15.669
						103	169.149	13.935		103	167.169	16.698						103	165.123	16.312
						104	164.012	15.499		104	171.469	22.154						104	162.897	15.96
						105	163.545	14.487		105	184.333	16.241						105	163.568	15.397
										106	174.383	18.587						106	162.544	16.065
						Avg	171.196	15.0637		107	175.527	19.524						107	179.382	18.506
						Std	5.21688	0.784745		108	186.615	26.788						108	181.899	23.413
										109	285.839	130.862						109	167.51	18.511
										110	177.491	22.003						110	156.681	15.556
										111	174.39	17.047						111	158.924	15.398
										112	176.121	16.788
										113	175.979	15.878						Avg	177.179	69.9076
										114	186.557	20.042						Std	31.8385	145.135
										115	186.316	17.512
										116	257.916	124.526
										117	200.198	18.069
										118	199.827	21.574
										Avg	278.171	281.073
										Std	72.1711	228.772

## Sheet: Figure 2f
Values in figure									Individual values
	Mean diameter (um)	SD for ISD							step 0 - before trigger			step 1- pH=1, t=40 min			step 1- pH=1, t=80 min			step 2- pH 13, 16 h
step 0 - before trigger	34.8451	1.84424							ID	Diameter (um)		ID	Diameter (um)		ID	Diameter (um)		ID	Diameter (um)
step 1- pH=1, t=40 min	37.4026	4.85281							1	39.0471		1	34.7384		1	36.5072		1	34.7384
step 1- pH=1, t=80 min	36.2917	3.54888							2	35.4053		2	34.7384		2	31.2059		2	38.1942
step 2- pH 13, 16 h	35.4808	4.84727							3	34.7384		3	33.8616		3	34.7384		3	39.0471
									4	33.8616		4	34.7384		4	33.8616		4	35.4053
									5	35.4053		5	35.4053		5	37.2963		5	32.7581
									6	37.2963		6	33.8616		6	37.2963		6	44.2721
Step 0 and 1, ***									7	36.5072		7	36.5072		7	32.1848		7	34.7384
Anova: Single Factor									8	36.5072		8	36.5072		8	34.7384		8	39.0471
									9	36.5072		9	34.7384		9	36.5072		9	34.7384
SUMMARY									10	35.4053		10	35.4053		10	33.8616		10	33.8616
Groups	Count	Sum	Average	Variance					11	35.4053		11	34.7384		11	33.8616		11	32.1848
Column 1	105	3658.73	34.8451	3.40121					12	36.5072		12	34.7384		12	33.8616		12	34.7384
Column 2	118	4413.5	37.4026	23.5498					13	31.2059		13	32.7581		13	37.2963		13	43.434
									14	34.7384		14	34.7384		14	33.8616		14	32.7581
									15	37.2963		15	34.7384		15	34.7384		15	33.8616
ANOVA									16	35.4053		16	33.8616		16	35.4053		16	33.8616
Source of Variation	SS	df	MS	F	P-value	F crit			17	37.2963		17	33.8616		17	37.2963		17	35.4053
Between Groups	363.406	1	363.406	25.832	7.92598e-07	3.88388			18	37.2963		18	46.0065		18	34.7384		18	33.8616
Within Groups	3109.05	221	14.0681						19	35.4053		19	35.4053		19	31.2059		19	33.8616
									20	37.2963		20	29.5076		20	35.4053		20	32.1848
Total	3472.45	222							21	36.5072		21	31.2059		21	33.8616		21	34.7384
									22	37.2963		22	37.2963		22	32.7581		22	33.8616
Step 1 and 2, ns									23	36.5072		23	37.2963		23	34.7384		23	36.5072
Anova: Single Factor									24	36.5072		24	34.7384		24	35.4053		24	35.4053
									25	37.2963		25	34.7384		25	34.7384		25	32.7581
SUMMARY									26	33.8616		26	28.6706		26	34.7384		26	40.7695
Groups	Count	Sum	Average	Variance					27	32.7581		27	36.5072		27	36.5072		27	34.7384
Column 1	118	4413.5	37.4026	23.5498					28	34.7384		28	33.8616		28	45.0736		28	33.8616
Column 2	83	3012.21	36.2917	12.5946					29	33.8616		29	39.0471		29	32.7581		29	34.7384
									30	31.2059		30	35.4053		30	37.2963		30	32.7581
									31	35.4053		31	35.4053		31	36.5072		31	36.5072
ANOVA									32	33.8616		32	36.5072		32	35.4053		32	34.7384
Source of Variation	SS	df	MS	F	P-value	F crit			33	34.7384		33	37.2963		33	35.4053		33	32.1848
Between Groups	60.124	1	60.124	3.15851	0.0770595	3.88861			34	31.2059		34	39.0471		34	36.5072		34	32.7581
Within Groups	3788.08	199	19.0356						35	34.7384		35	37.2963		35	42.4221		35	32.7581
									36	34.7384		36	36.5072		36	35.4053		36	33.8616
Total	3848.2	200							37	32.1848		37	29.5076		37	35.4053		37	34.7384
									38	34.7384		38	51.0806		38	37.2963		38	32.7581
Step 2 and 3, ns									39	34.7384		39	37.2963		39	36.5072		39	32.7581
Anova: Single Factor									40	35.4053		40	35.4053		40	37.2963		40	34.7384
									41	39.0471		41	38.1942		41	32.7581		41	32.1848
SUMMARY									42	32.7581		42	36.5072		42	35.4053		42	34.7384
Groups	Count	Sum	Average	Variance					43	34.7384		43	35.4053		43	36.5072		43	32.1848
Column 1	83	3012.21	36.2917	12.5946					44	33.8616		44	38.1942		44	34.7384		44	32.1848
Column 2	111	3938.36	35.4808	23.496					45	32.1848		45	49.4471		45	35.4053		45	33.8616
									46	35.4053		46	50.242		46	34.7384		46	32.1848
									47	34.7384		47	39.0471		47	33.8616		47	30.4784
ANOVA									48	32.7581		48	32.7581		48	34.7384		48	33.8616
Source of Variation	SS	df	MS	F	P-value	F crit			49	32.7581		49	36.5072		49	44.2721		49	32.7581
Between Groups	31.2335	1	31.2335	1.65781	0.199448	3.89035			50	33.8616		50	42.4221		50	34.7384		50	32.7581
Within Groups	3617.32	192	18.8402						51	37.2963		51	41.5006		51	32.7581		51	34.7384
									52	36.5072		52	36.5072		52	35.4053		52	34.7384
Total	3648.55	193							53	35.4053		53	31.2059		53	33.8616		53	33.8616
									54	36.5072		54	32.1848		54	32.7581		54	34.7384
									55	32.7581		55	38.1942		55	34.7384		55	35.4053
									56	32.7581		56	34.7384		56	37.2963		56	28.6706
									57	33.8616		57	36.5072		57	33.8616		57	30.4784
									58	35.4053		58	33.8616		58	33.8616		58	32.1848
									59	29.5076		59	37.2963		59	36.5072		59	39.0471
									60	34.7384		60	36.5072		60	35.4053		60	33.8616
									61	36.5072		61	37.2963		61	36.5072		61	35.4053
									62	32.7581		62	46.0065		62	34.7384		62	35.4053
									63	37.2963		63	32.7581		63	38.1942		63	31.2059
									64	35.4053		64	34.7384		64	37.2963		64	51.9608
									65	32.7581		65	39.0471		65	37.2963		65	40.7695
									66	35.4053		66	33.8616		66	35.4053		66	34.7384
									67	34.7384		67	36.5072		67	39.8577		67	34.7384
									68	34.7384		68	35.4053		68	36.5072		68	47.6377
									69	31.2059		69	36.5072		69	36.5072		69	30.4784
									70	34.7384		70	43.434		70	36.5072		70	33.8616
									71	36.5072		71	31.2059		71	36.5072		71	35.4053
									72	31.2059		72	34.7384		72	46.7782		72	32.1848
									73	34.7384		73	35.4053		73	37.2963		73	35.4053
									74	33.8616		74	35.4053		74	37.2963		74	32.1848
									75	35.4053		75	54.6212		75	34.7384		75	35.4053
									76	34.7384		76	34.7384		76	47.6377		76	34.7384
									77	34.7384		77	37.2963		77	36.5072		77	34.7384
									78	35.4053		78	34.7384		78	34.7384		78	34.7384
									79	35.4053		79	32.7581		79	39.0471		79	41.5006
									80	37.2963		80	36.5072		80	34.7384		80	32.7581
									81	34.7384		81	33.8616		81	44.2721		81	34.7384
									82	32.1848		82	37.2963		82	35.4053		82	31.2059
									83	33.8616		83	44.2721		83	52.9166		83	32.7581
									84	32.1848		84	33.8616					84	37.2963
									85	34.7384		85	32.7581		Avg	36.2917		85	27.8429
									86	36.5072		86	32.7581		Std	3.54888		86	29.5076
									87	34.7384		87	40.7695					87	30.4784
									88	36.5072		88	34.7384					88	35.4053
									89	35.4053		89	41.5006					89	36.5072
									90	31.2059		90	54.6212					90	41.5006
									91	34.7384		91	48.5803					91	37.2963
									92	33.8616		92	32.1848					92	33.8616
									93	35.4053		93	47.6377					93	43.434
									94	32.7581		94	34.7384					94	30.4784
									95	36.5072		95	40.7695					95	32.7581
									96	35.4053		96	38.1942					96	46.7782
									97	35.4053		97	38.1942					97	34.7384
									98	34.7384		98	39.0471					98	34.7384
									99	33.8616		99	38.1942					99	36.5072
									100	36.5072		100	37.2963					100	44.2721
									101	35.4053		101	36.5072					101	36.5072
									102	33.8616		102	37.2963					102	33.8616
									103	32.7581		103	37.2963					103	36.5072
									104	39.0471		104	40.7695					104	33.8616
									105	33.8616		105	43.434					105	33.8616
												106	39.0471					106	37.2963
									Avg	34.8451		107	38.1942					107	46.7782
									Std	1.84424		108	40.7695					108	62.2586
												109	49.4471					109	47.6377
												110	37.2963					110	32.7581
												111	37.2963					111	33.8616
												112	39.0471
												113	36.5072					Avg	35.4808
												114	36.5072					Std	4.84727
												115	47.6377
												116	35.4053
												117	37.2963
												118	37.2963
												Avg	37.4026
												Std	4.85281

## Sheet: Figure 2g
	Number of DEs	Number of DEs with EMO	DE with EMO
step 0 - before trigger	108	0	0
step 1- pH=1, t=80 min	83	83	1
step 2- pH 13, 16 h	111	20	0.18018

## Sheet: Figure 3c
Values in figure				Individual values
	mean ISD	SD for ISD		step 0 - Before (from ice)				step 1 - heating (20 min)				step 2 - cooling (15 min)				step 3 - heating (20 min)				step 4 - cooling (15 min)
step 0 - Before (from ice)	8.35061	1.49636		ID	Mean	StdDev		ID	Mean	StdDev		ID	Mean	StdDev		ID	Mean	StdDev		ID	Mean	StdDev
step 1 - heating (20 min)	27.351	9.85846		1	141.218	9.395		1	137.936	27.725		1	136.547	11.058		1	129.138	38.654		1	130.106	9.473
step 2 - cooling (15 min)	8.61762	1.31807		2	138.859	9.15		2	136.662	24.715		2	135.552	11.129		2	126.512	25.808		2	134.546	8.746
step 3 - heating (20 min)	24.732	4.95147		3	135.049	10.474		3	133.517	23.629		3	140.741	9.566		3	129.671	34.586		3	130.657	6.354
step 4 - cooling (15 min)	6.79864	1.35623		4	135.341	10.368		4	137.888	30.192		4	133.807	10.743		4	127.314	31.248		4	135.273	9.324
				5	137.822	11.118		5	136.573	24.043		5	132.768	9.359		5	127.944	18.277		5	133.382	10.437
				6	135.378	8.841		6	135.163	14.35		6	136.868	8.027		6	127.049	15.069		6	131.944	8.546
				7	139.346	11.871		7	136.351	15.952		7	135.727	8.57		7	128.106	20.893		7	126.102	7.122
				8	138.239	8.887		8	138.617	22.526		8	142.973	10.45		8	124.647	19.029		8	131.602	8.289
				9	134.648	8.016		9	136.523	18.24		9	139.982	10.157		9	125.887	18.835		9	126.338	8.684
				10	137.977	9.121		10	131.515	21.064		10	134.575	9.888		10	120.746	17.367		10	126.375	7.679
				11	137.656	8.604		11	137.99	17.437		11	142.029	7.946		11	126.632	25.133		11	125.391	6.862
				12	140.488	8.881		12	136.012	19.041		12	135.645	7.906		12	126.632	22.627		12	120.788	7.722
				13	138.959	9.872		13	150.808	35.619		13	131.479	8.805		13	131.69	22.868		13	122.284	8.24
				14	138.022	10.107		14	135.277	23.045		14	133.725	8.752		14	125.332	23.823		14	121.771	5.869
				15	138.432	7.687		15	138.889	15.696		15	135.275	8.234		15	123.908	28.045		15	120.254	9.907
				16	137.919	7.416		16	137.754	22.785		16	132.868	9.251		16	133.63	25.823		16	119.319	9.468
				17	140.641	9.12		17	136.11	16.499		17	137.394	8.665		17	125.631	26.712		17	119.367	6.257
				18	140.904	8.43		18	132.135	14.014		18	147.483	10.262		18	124.138	24.183		18	123.868	7.919
				19	132.753	8.08		19	132.542	21.308		19	136.835	10.18		19	125.643	23.184		19	122.455	6.887
				20	140.385	8.63		20	131.324	19.094		20	133.836	9.619		20	125.917	25.54		20	116.909	7.491
				21	139.41	7.689		21	133.024	15.607		21	139.315	8.803		21	127.178	29.837		21	125.818	6.593
				22	135.5	6.878		22	134.497	18.187		22	134.902	7.702		22	123.595	30.927		22	126.455	6.235
				23	138.959	9.036		23	133.898	15.159		23	140.161	8.929		23	124.369	23.447		23	131.764	7.487
				24	135.28	8.914		24	134.45	11.531		24	139.655	8.406		24	125.46	24.027		24	129.661	6.913
				25	140.23	7.669		25	134.709	21.394		25	138.466	8.836		25	126.246	23.132		25	119.913	4.835
				26	134.537	8.568		26	136.911	24.005		26	138.371	9.97		26	129.769	28.959		26	124.659	6.504
				27	138.95	8.428		27	138.946	14.079		27	136.986	7.631		27	123.213	26.684		27	125.31	8.238
				28	131.712	7.082		28	137.138	16.397		28	135.119	8.087		28	125.712	23.171		28	133.838	7.233
				29	134.375	10.711		29	137.703	16.195		29	134.52	7.297		29	125.075	34.016		29	124.375	7.495
				30	138.023	8.136		30	137.928	18.865		30	134.24	8.049		30	125.721	23.098		30	134.867	10.283
				31	136.124	7.551		31	133.375	17.898		31	133.304	7.164		31	125.881	18.327		31	124.368	5.603
				32	137.209	7.953		32	136.351	20.638		32	132.406	7.766		32	126.005	28.073		32	123.738	5.133
				33	135.88	6.733		33	135.339	17.547		33	131.31	6.173		33	125.97	27.281		33	124.565	6.179
				34	136.587	7.396		34	132.134	18.837		34	128.382	5.927		34	127.553	32.64		34	126.083	5.984
				35	134.222	6.733		35	134.717	15.847		35	127.81	6.634		35	130.923	39.835		35	123.72	5.347
				36	136.786	8.124		36	140.753	19.652		36	129.3	6.607		36	124.18	29.787		36	123.835	4.853
				37	144.199	5.558		37	138.234	16.562		37	132.644	7.456		37	130.173	28.889		37	123.966	6.406
				38	140.248	4.955		38	130.625	12.611		38	132.246	7.787		38	125.665	26.596		38	122.478	5.063
				39	138.328	5.454		39	137.558	17.961		39	130.485	8.296		39	126.658	21.741		39	123.398	5.228
				40	135.686	7.375		40	140.871	19.787						40	127.423	20.954		40	124.751	5.589
				41	133.849	8.187		41	131.794	35.139		Avg	135.532	8.61762		41	127.138	22.314		41	125.2	6.064
				42	131.229	7.011		42	133.481	20.759		Std	4.09807	1.31807		42	127.148	17.966		42	124.437	6.199
				43	132.725	8.306		43	134.967	39.82						43	128.496	21.877		43	123.809	5.019
				44	132.059	7.323		44	135.574	35.108						44	124.832	20.605		44	124.441	5.939
				45	136.619	8.365		45	136.195	40.122						45	127.304	21.487		45	124.191	7.758
				46	138.688	8.686		46	137.772	34.503						46	126.6	24.275		46	123.861	5.639
				47	130.357	8.722		47	129.958	33.516						47	127.303	29.133		47	123.961	7.354
				48	137.645	6.993		48	134.595	37.889						48	127.057	21.534		48	124.919	6.597
				49	131.32	9.381		49	138.787	42.125						49	127.725	15.897		49	123.236	5.927
				50	135.079	7.593		50	135.389	37.487						50	128.3	23.033		50	126.071	6.227
				51	134.728	6.741		51	132.113	35.176						51	126.397	30.597		51	126.914	7.032
				52	134.703	7.261		52	138.809	41.844						52	125.059	27.661		52	124.019	6.447
				53	136.459	6.933		53	134.017	38.178						53	126.771	18.077		53	124.027	6.591
				54	132.244	8.878		54	130.263	35.041						54	125.305	21.459		54	124.596	6.639
				55	130.262	9.085		55	135.435	32.775						55	129.798	21.643		55	124.736	6.323
				56	138.174	8.935		56	129.699	27.677						56	124.827	27.438		56	124.587	5.879
				57	135.383	11.366		57	131.414	32.739						57	127.773	18.826		57	123.936	8.159
				58	136.156	8.483		58	138.383	46.538						58	128.551	25.115		58	124.016	7.531
				59	132.925	10.073		59	131.156	25.301						59	128.423	24.84		59	123.451	5.205
				60	134.2	9.771		60	139.268	44.934						60	125.469	28.69		60	123.649	6.215
				61	136.484	8.042		61	131.257	34.186						61	126.453	20.812		61	128.213	7.94
				62	139.306	5.463		62	131.955	34.964						62	127.006	26.245		62	124.434	6.772
				63	139.271	6.312		63	136.816	34.233						63	128.748	21.085		63	124.809	5.847
				64	134.181	9.927		64	133.089	36.139						64	128.016	24.727		64	124.918	6.129
				65	139.573	4.865		65	134.13	35.498						65	125.51	28.145		65	125.163	5.352
				66	140.841	5.801		66	140.71	27.706						66	128.046	18.677		66	120.881	5.957
				67	139.204	7.238		67	133.145	34.538						67	127.429	28.024		67	122.185	5.051
				68	136.634	10.482		68	132.065	31.422						68	125.915	19.197		68	123.255	6.916
				69	134.429	8.807		69	139.227	43.337						69	125.547	29.459		69	137.399	8.566
				70	134.186	10.117		70	139.525	40.339						70	126.287	26.305		70	131.303	6.537
				71	133.635	8.446		71	137.747	36.975						71	127.162	26.293		71	129.949	7.757
				72	131.549	11.416		72	136.904	37.77						72	137.943	26.395		72	129.808	9.208
				73	137.671	9.556		73	137.521	39.591						73	136.037	17.444		73	124.083	6.132
				74	135.302	8.805		74	133.838	35.2						74	125.911	29.256		74	124.647	6.021
				75	134.477	8.336		75	135.303	38.548						75	126.474	20.802		75	122.421	4.892
				76	133.486	7.929		76	137.885	45.828						76	133.247	25.172		76	125.198	6.305
																				77	121.437	5.379
				Avg	136.412	8.35061		Avg	135.644	27.351						Avg	127.091	24.732		78	121.277	5.791
				Std	2.92947	1.49636		Std	3.329	9.85846						Std	2.66029	4.95147		79	124.872	6.671
																				80	123.957	6.502
																				81	125.275	5.689
																				82	124.859	5.604
																				83	127.503	8.129
																				84	124.766	6.678
																				85	124.99	6.064
																				86	120.646	6.119
																				87	122.368	4.936
																				88	123.059	6.981
																				89	127.059	6.99
																				90	124.12	6.066
																				91	126.392	6.896
																				92	125.746	6.458
																				93	123.066	6.103
																				94	129.945	8.354
																				95	130.976	8.661
																				96	134.565	8.584
																				97	130.385	7.238
																				98	136.698	9.312
																				99	132.138	8.974
																				100	134.7	8.598
																				101	132.661	9.522
																				102	132.515	8.11
																				103	124.07	6.253
																				104	127.926	6.232
																				105	119.599	6.226
																				106	118.62	4.36
																				107	118.952	5.565
																				108	119.737	5.353
																				109	120.694	4.989
																				110	120.376	5.289
																				111	117.087	5.041
																				112	119.953	6.104
																				113	119.411	5.822
																				Avg	125.446	6.79864
																				Std	4.37917	1.35623

## Sheet: Figure 3d
Values in figure									Individual values
	mean diameter (um)	SD for ISD							step 0 - Before (from ice)			step 1 - heating (20 min)			step 2 - cooling (15 min)			step 3 - heating (20 min)			step 4 - cooling (15 min)
step 0 - Before (from ice)	34.2922	3.04802							ID	Diameter (um)		ID	Diameter (um)		ID	Diameter (um)		ID	Diameter (um)		ID	Diameter (um)
step 1 - heating (20 min)	34.5389	2.73675							1	35.7438		1	35.1289		1	37.7208		1	34.1762		1	38.0068
step 2 - cooling (15 min)	35.52	2.1807							2	34.9563		2	34.4408		2	36.4073		2	35.9314		2	31.8775
step 3 - heating (20 min)	33.5281	2.84467							3	36.4073		3	36.0976		3	36.4073		3	36.4073		3	31.1866
step 4 - cooling (15 min)	33.531	2.22154							4	37.2292		4	35.1289		4	35.1289		4	36.0976		4	34.4408
									5	38.0068		5	38.0068		5	32.8437		5	37.7208		5	32.5124
									6	33.4925		6	34.7924		6	33.7943		6	34.4408		6	33.4925
									7	36.7255		7	33.4925		7	35.1289		7	33.1758		7	31.8775
Step 0 and 1, ns									8	32.8335		8	38.9901		8	39.3489		8	34.7924		8	33.7943
Anova: Single Factor									9	33.6547		9	34.1762		9	36.4073		9	34.4408		9	32.1903
									10	34.7924		10	37.4076		10	34.7924		10	34.7924		10	32.1903
SUMMARY									11	35.1289		11	37.7208		11	33.4925		11	33.1758		11	33.1758
Groups	Count	Sum	Average	Variance					12	36.7255		12	35.4358		12	34.4408		12	32.5124		12	32.1903
Column 1	76	2606.21	34.2922	9.2904					13	35.7438		13	42.9113		13	36.4073		13	34.4408		13	33.1758
Column 2	76	2624.96	34.5389	7.48981					14	38.6854		14	40.6402		14	34.4408		14	37.6852		14	32.1903
									15	34.4408		15	38.0068		15	33.4925		15	36.4073		15	32.8437
									16	30.2074		16	35.4358		16	34.1762		16	33.4925		16	30.5681
ANOVA									17	33.4925		17	35.4358		17	36.4073		17	30.8767		17	29.9458
Source of Variation	SS	df	MS	F	P-value	F crit			18	32.1903		18	35.1289		18	42.2353		18	31.5318		18	35.7438
Between Groups	2.31278	1	2.31278	0.275656	0.600338	3.9042			19	30.8767		19	36.0976		19	36.7255		19	29.9458		19	30.8767
Within Groups	1258.52	150	8.39011						20	37.0663		20	36.0976		20	36.0976		20	31.1866		20	38.3923
									21	32.8437		21	33.7943		21	35.1289		21	32.8437		21	33.4925
Total	1260.83	151							22	28.6232		22	38.3923		22	32.8437		22	28.3043		22	36.7255
									23	33.1758		23	35.4358		23	36.4073		23	33.1758		23	34.7924
Step 1 and 2, ns									24	32.5124		24	34.4408		24	34.4408		24	34.1762		24	36.4073
Anova: Single Factor									25	32.5124		25	37.4076		25	33.7943		25	30.5681		25	34.4408
									26	33.1758		26	38.6941		26	34.1762		26	37.4076		26	34.4408
SUMMARY									27	33.1758		27	37.4076		27	36.7255		27	36.0976		27	33.1758
Groups	Count	Sum	Average	Variance					28	30.5681		28	38.0068		28	35.4358		28	33.1758		28	31.1866
Column 1	76	2624.96	34.5389	7.48981					29	36.4073		29	33.4925		29	33.7943		29	31.8775		29	34.4408
Column 2	39	1385.28	35.52	4.75547					30	32.8437		30	32.5124		30	34.4408		30	33.4925		30	32.1903
									31	34.1762		31	34.7924		31	33.4925		31	34.7924		31	33.7943
									32	38.0068		32	35.1289		32	34.7924		32	29.9458		32	33.4925
ANOVA									33	32.8437		33	35.1289		33	32.1903		33	32.1903		33	32.1903
Source of Variation	SS	df	MS	F	P-value	F crit			34	33.7943		34	31.1866		34	33.4925		34	31.1866		34	35.4358
Between Groups	24.8085	1	24.8085	3.77585	0.0544848	3.92508			35	31.8775		35	34.7924		35	35.1289		35	35.4358		35	33.1758
Within Groups	742.444	113	6.5703						36	38.6941		36	37.4076		36	34.7924		36	29.5866		36	31.8775
									37	31.1866		37	32.8437		37	39.9728		37	33.7943		37	32.5124
Total	767.252	114							38	26.6575		38	31.8775		38	39.6401		38	30.8767		38	29.5866
									39	29.5866		39	30.5681		39	38.6941		39	30.8767		39	31.8775
Step 2 and 3, ***									40	33.4925		40	32.1903					40	33.1758		40	34.7924
Anova: Single Factor									41	34.7924		41	34.1762		Avg	35.52		41	35.7438		41	32.5124
									42	30.2074		42	32.8437		Std	2.1807		42	34.1762		42	32.1903
SUMMARY									43	36.0976		43	34.1762					43	30.8767		43	30.8767
Groups	Count	Sum	Average	Variance					44	32.5124		44	32.8437					44	29.9458		44	32.5124
Column 1	39	1385.28	35.52	4.75547					45	35.4358		45	34.4408					45	34.1762		45	32.8437
Column 2	76	2548.14	33.5281	8.09216					46	38.3923		46	34.4408					46	31.1866		46	33.1758
									47	32.5124		47	32.8437					47	30.8767		47	35.7438
									48	32.8437		48	34.1762					48	33.4925		48	35.1289
ANOVA									49	35.1289		49	30.5681					49	33.1758		49	32.5124
Source of Variation	SS	df	MS	F	P-value	F crit			50	32.8437		50	32.5124					50	37.7208		50	33.1758
Between Groups	102.258	1	102.258	14.671	0.000210663	3.92508			51	32.8437		51	34.1762					51	32.1903		51	36.4073
Within Groups	787.62	113	6.97009						52	32.6857		52	38.0068					52	32.1903		52	32.1903
									53	32.6857		53	35.7438					53	35.7438		53	33.4925
Total	889.878	114							54	35.1289		54	35.4358					54	35.4358		54	33.4925
									55	35.7438		55	33.1758					55	37.4076		55	34.4408
Step 3 and 4, ns									56	39.9728		56	33.1758					56	32.5124		56	33.1758
Anova: Single Factor									57	42.2353		57	31.8775					57	33.7943		57	31.5318
									58	35.7438		58	37.4076					58	31.5318		58	31.8775
SUMMARY									59	37.0663		59	34.1762					59	32.1903		59	35.1289
Groups	Count	Sum	Average	Variance					60	38.6941		60	34.1762					60	32.8437		60	35.4358
Column 1	76	2548.14	33.5281	8.09216					61	33.7943		61	29.5866					61	35.7438		61	36.4073
Column 2	113	3789	33.531	4.93526					62	28.6232		62	29.5866					62	46.7985		62	33.1758
									63	30.2074		63	32.1903					63	38.9901		63	33.4925
									64	36.4073		64	32.1903					64	32.8437		64	32.5124
ANOVA									65	26.3659		65	31.1866					65	31.5318		65	32.5124
Source of Variation	SS	df	MS	F	P-value	F crit			66	31.5318		66	31.1866					66	33.7943		66	29.9458
Between Groups	0.000379686	1	0.000379686	6.12259e-05	0.993765	3.89167			67	34.1762		67	26.6575					67	36.4073		67	31.5318
Within Groups	1159.66	187	6.2014						68	37.7208		68	27.9481					68	34.1762		68	32.5124
									69	33.1758		69	34.7924					69	30.8767		69	42.9113
Total	1159.66	188							70	37.6852		70	33.7943					70	29.5866		70	31.8775
									71	34.4408		71	32.8437					71	33.6787		71	34.4408
Step 2 and 4, ***									72	38.9901		72	34.7924					72	31.1866		72	36.4073
Anova: Single Factor									73	39.9728		73	34.7633					73	31.1866		73	32.8437
									74	36.4073		74	36.4073					74	27.6408		74	34.4408
SUMMARY									75	34.7924		75	34.1762					75	34.1762		75	31.5318
Groups	Count	Sum	Average	Variance					76	33.7943		76	36.4073					76	36.0976		76	35.7438
Column 1	39	1385.28	35.52	4.75547																	77	28.6232
Column 2	113	3789	33.531	4.93526					Avg	34.2922		Avg	34.5389					Avg	33.5281		78	28.9247
									Std	3.04802		Std	2.73675					Std	2.84467		79	35.7438
																					80	30.8767
ANOVA																					81	32.5124
Source of Variation	SS	df	MS	F	P-value	F crit															82	32.8437
Between Groups	114.698	1	114.698	23.457	3.15072e-06	3.9042															83	37.7208
Within Groups	733.457	150	4.88971																		84	32.5124
																					85	32.5124
Total	848.155	151																			86	30.2074
																					87	31.1866
																					88	32.8437
																					89	36.0976
																					90	34.1762
																					91	36.4073
																					92	35.1289
																					93	35.7438
																					94	32.8437
																					95	33.4925
																					96	37.0663
																					97	34.4408
																					98	38.6941
																					99	36.0976
																					100	34.1762
																					101	37.0663
																					102	36.0976
																					103	30.5681
																					104	33.4925
																					105	32.1903
																					106	32.1903
																					107	32.5124
																					108	32.8437
																					109	33.4925
																					110	33.7943
																					111	33.7943
																					112	37.0663
																					113	32.1903
																					Avg	33.531
																					Std	2.22154

## Sheet: Figure 4e
x (um)	Velocity (um/s)
0	51.496
3.8321	46.8604
7.30954	43.0148
14.6143	34.8535
18.2039	31.0943
27.0838	21.9658
29.7216	19.6445
37.0836	13.6177
38.9866	12.0152
39.5115	11.5765
40.3263	11.0232
48.7703	6.15036
50.4033	5.35136
55.2305	3.69339
57.3295	3.01932
61.0747	2.30429
63.1976	1.92189
67.2749	1.56386
69.0647	1.44516
72.1052	1.43897
74.5414	1.41671
76.0664	1.44434
80.2195	1.55399
82.4498	1.62673
85.9327	1.7975
88.303	1.89776
92.9671	2.75075
93.7171	2.80152
94.0767	2.84156
99.3072	4.73758
99.506	4.68347
102.948	5.63995
105.063	5.98307
105.209	5.98307
111.665	5.92583
111.897	5.92583
119.315	5.90394
119.515	5.90394
127.266	5.07787
128.331	5.07787
130.412	5.19538
134.429	3.35969
136.6	4.34103
140.226	4.78885
144.189	6.68404
145.786	7.59124
147.942	9.17236
153.263	12.826
157.146	16.0564
161.206	19.697
169.001	27.2359
169.998	28.1937
170.473	28.6582
179.189	37.7094
183.434	42.3458
188.154	47.5571
195.082	55.8416
196.05	56.9523
200.232	62.1408
203.936	66.5399
204.673	67.382
213.873	78.8518
214.877	79.955
215.915	81.2223
224.244	90.8223
224.42	90.9901
224.659	91.2485
230.58	96.4149
234.051	99.5644
235.862	100.878
239.17	103.15
240.648	103.856
241.634	104.367
245.599	105.378
249.701	106.644
250.271	106.66
254.259	106.916
256.614	106.915
256.827	106.886
257.319	106.791
263.317	104.374
265.807	103.443
269.42	101.44
272.868	98.9737
278.866	94.8768
280.232	93.794
286.869	87.2575
290.172	83.9629
299.472	74.1468
300.509	73.0061
311.262	60.8552
312.433	59.4955
312.528	59.3813
312.88	58.9773
323.398	46.265
326.516	42.8614
334.039	34.4077
337.403	30.9581
342.658	25.4701
345.254	23.0108
349.939	18.5116
358.43	11.7027
358.848	11.3499
359.142	11.1518
367.368	6.35721
369.501	5.32517
373.301	3.97684
377.146	2.85514
378.773	2.51265
380.344	2.30205
383.446	1.78995
386.201	1.57728
388.251	1.4491
391.606	1.43327
392.952	1.41703
394.798	1.4565
397.428	1.49789
398.547	1.53622
402.013	1.64132
404.477	1.76874
407.338	1.89264
412.267	2.78923
412.7	2.81572
412.934	2.84132
418.339	4.75175
418.497	4.70857
421.549	5.54018
424.094	5.97347
424.248	5.97347
430.704	5.92789
430.937	5.92789
438.355	5.90874
438.555	5.90874
446.294	5.0668
447.373	5.0668
449.543	5.17586
453.532	3.37367
455.646	4.34278
459.427	4.83875
464.05	7.13734
465.261	7.83029
466.668	8.88602
472.09	12.664
477.498	17.1958
480.146	19.5357
481.623	20.9573
489.004	28.1125
490.436	29.6096
496.584	35.9087
503.885	43.9896
506.365	46.661
510	51.0426

## Sheet: Figure 4f
y (um)	Velocity (um/s)
0	0
1.59424	8.83936
4.35718	24.5569
7.26976	37.9521
8.99971	46.1921
10.2451	51.0931
14.0775	65.3582
18.8359	79.379
20.1142	82.7966
24.2359	90.763
28.0091	98.2205
28.8834	99.5259
31.8426	102.65
35.6568	106.662
37.5833	107.659
41.8163	109.609
44.5931	109.648
48.1245	109.07
51.2246	107.49
55.4555	104.102
57.4177	102.032
62.5935	94.4953
62.9482	93.9377
63.6171	92.4746
68.6341	81.7223
71.1725	74.7692
73.0446	69.2492
76.7859	56.4131
78.1555	51.1626
80.4024	40.79
83.4113	27.4167
86.5205	10.0635
88.361	1.18345e-12
120.409	0
124.095	0.224614
124.226	0.23783
124.347	0.251924
128.162	0.656043
129.036	0.779927
131.713	1.14661
133.506	1.51824
136.578	1.88658
139.84	2.42969
143.115	2.29875
145.491	1.78792
149.324	1.18275
150.026	1.03944
150.468	0.977731
154.288	0.500069
154.427	0.482384
154.456	0.479644
157.877	0.18297
160.142	0.0790806
161.299	7.89127e-15
193.347	0
194.943	9.65191
197.77	27.1621
200.788	41.8952
202.461	50.3408
203.709	55.3809
207.788	70.9232
212.453	84.2905
213.913	88.0989
217.011	93.4567
221.116	100.741
222.654	102.431
229.495	107.056
229.521	107.073
229.527	107.075
229.591	107.063
236.115	105.951
236.881	105.367
242.556	99.5781
244.605	96.4083
251.033	82.6508
251.177	82.284
251.464	81.3623
256.379	66.0184
260.436	49.3197
260.671	48.347
260.87	47.3248
264.532	29.0551
268.116	7.39444
269.355	0

## Sheet: Figure 5d
Time (h)	ISD	SD for ISD
0	0.0483752	0.00243761
0.00277778	0.0510327	0.003483
0.00555556	0.0494823	0.00279725
0.00833333	0.0514072	0.00304641
0.0111111	0.0496048	0.00347341
0.0138889	0.0527151	0.00400699
0.0166667	0.0468704	0.00225514
0.0194444	0.0499421	0.00263476
0.0222222	0.0488484	0.00356779
0.025	0.0503384	0.00375667
0.0277778	0.0485147	0.00396687
0.0305556	0.0507528	0.00204299
0.0333333	0.050227	0.00288837
0.0361111	0.0528908	0.00293973
0.0388889	0.049942	0.00281019
0.0416667	0.05072	0.0029318
0.0444444	0.049693	0.00249768
0.0472222	0.0530279	0.00390229
0.05	0.0494064	0.00256497
0.0527778	0.0501318	0.00347858
0.0555556	0.0510492	0.00433627
0.0583333	0.0521662	0.00268771
0.0611111	0.0532595	0.00210607
0.0638889	0.0503405	0.00347654
0.0666667	0.0508595	0.00328436
0.0694444	0.0507603	0.00423118
0.0722222	0.0501277	0.0029548
0.075	0.0524633	0.00361453
0.0777778	0.0523771	0.00245473
0.0805556	0.0537759	0.00266736
0.0833333	0.0521826	0.00266993
0.0861111	0.0535593	0.00333906
0.0888889	0.0533418	0.00279283
0.0916667	0.0506465	0.00294908
0.0944444	0.0544192	0.00462664
0.0972222	0.0526236	0.00296513
0.1	0.0545644	0.00315214
0.102778	0.052218	0.00278261
0.105556	0.0528149	0.00428231
0.108333	0.0534301	0.0050796
0.111111	0.0538322	0.00322427
0.113889	0.0523278	0.0033083
0.116667	0.0559823	0.00420457
0.119444	0.054563	0.00341286
0.122222	0.0579651	0.00394111
0.125	0.056015	0.00348957
0.127778	0.0551111	0.00284375
0.130556	0.0561222	0.00472604
0.133333	0.0562294	0.00408667
0.136111	0.0521535	0.00259733
0.138889	0.0559369	0.00459584
0.141667	0.0530697	0.00348444
0.144444	0.0538417	0.00403482
0.147222	0.0559383	0.00438943
0.15	0.0544776	0.00363081
0.152778	0.0559446	0.00445866
0.155556	0.0541114	0.00366077
0.158333	0.0551572	0.0036557
0.161111	0.0557362	0.00363979
0.163889	0.05626	0.00418811
0.166667	0.0539962	0.00354379
0.169444	0.0558611	0.00518492
0.172222	0.0550085	0.00404074
0.175	0.0564624	0.00508727
0.177778	0.0531578	0.0025189
0.180556	0.0587579	0.00353047
0.183333	0.056648	0.00445582
0.186111	0.0543003	0.00405434
0.188889	0.0576567	0.00494837
0.191667	0.0563805	0.00475041
0.194444	0.0589295	0.00582709
0.197222	0.0566499	0.00347113
0.2	0.0595582	0.00656348
0.202778	0.0562425	0.00394128
0.205556	0.0575911	0.00421933
0.208333	0.0588075	0.00481939
0.211111	0.0607107	0.00646793
0.213889	0.0591916	0.00505478
0.216667	0.0579808	0.00539747
0.219444	0.0567027	0.0062938
0.222222	0.0611437	0.00557258
0.225	0.0573245	0.00446122
0.227778	0.058169	0.0050697
0.230556	0.0578507	0.00502464
0.233333	0.0615078	0.00797841
0.236111	0.0608249	0.00886543
0.238889	0.0570323	0.00985047
0.241667	0.0582773	0.00787342
0.244444	0.0613222	0.0095043
0.247222	0.0603539	0.0106795
0.25	0.0618297	0.0104698
0.252778	0.0604353	0.0110716
0.255556	0.0568541	0.0120444
0.258333	0.0606852	0.0128942
0.261111	0.0602168	0.0107913
0.263889	0.0577097	0.0116889
0.266667	0.05827	0.0122684
0.269444	0.0604182	0.0125066
0.272222	0.0618052	0.0145354
0.275	0.0630175	0.0158736
0.277778	0.061203	0.0130394
0.280556	0.0622181	0.0144811
0.283333	0.0622309	0.0156192
0.286111	0.0588853	0.0155176
0.288889	0.0619637	0.0170753
0.291667	0.0606979	0.0157266
0.294444	0.0573045	0.0146989
0.297222	0.0608429	0.0150723
0.3	0.0609387	0.0174106
0.302778	0.0627415	0.0175538
0.305556	0.0608482	0.0169398
0.308333	0.0605247	0.0182842
0.311111	0.0620803	0.0195093
0.313889	0.0608748	0.0182731
0.316667	0.0620475	0.0211635
0.319444	0.0573855	0.0187785
0.322222	0.0580295	0.0195373
0.325	0.0604826	0.0215117
0.327778	0.0633369	0.0230573
0.330556	0.0589253	0.020702
0.333333	0.0593822	0.0230881
0.336111	0.0590473	0.0237091
0.338889	0.059371	0.0249456
0.341667	0.0609204	0.0252999
0.344444	0.0612183	0.0224021
0.347222	0.0598719	0.0235954
0.35	0.058151	0.0229014
0.352778	0.0544884	0.0278908
0.355556	0.0547604	0.0230713
0.358333	0.057657	0.026567
0.361111	0.0574443	0.0248716
0.363889	0.05483	0.025113
0.366667	0.0556201	0.0257449
0.369444	0.0561644	0.0267272
0.372222	0.0584518	0.0287267
0.375	0.058265	0.0285466
0.377778	0.0580481	0.0269343
0.380556	0.0553508	0.0250622
0.383333	0.0580092	0.0276127
0.386111	0.0576669	0.0289502
0.388889	0.0580577	0.0286469
0.391667	0.0573218	0.0272056
0.394444	0.0581614	0.0274037
0.397222	0.0580953	0.0306651
0.4	0.0579228	0.0305861
0.402778	0.0585447	0.0305719
0.405556	0.0557717	0.0303123
0.408333	0.0564477	0.0305703
0.411111	0.0555409	0.0312358
0.413889	0.0577807	0.0317854
0.416667	0.0574237	0.0316772
0.419444	0.0601239	0.032112
0.422222	0.0574489	0.0316691
0.425	0.0575418	0.0316103
0.427778	0.0559005	0.0328328
0.430556	0.053831	0.0324245
0.433333	0.0597652	0.0345019
0.436111	0.0567803	0.0331336
0.438889	0.0601597	0.0338073
0.441667	0.057977	0.0339913
0.444444	0.0578495	0.0348861
0.447222	0.0590945	0.0347264
0.45	0.0575735	0.0344326
0.452778	0.056047	0.0343563
0.455556	0.0568511	0.0343957
0.458333	0.0574651	0.0343983
0.461111	0.0571498	0.0341751
0.463889	0.0576149	0.0349822
0.466667	0.0575737	0.0345006
0.469444	0.0569513	0.0348603
0.472222	0.0586985	0.0345265
0.475	0.0583717	0.0353923
0.477778	0.0567214	0.0361535
0.480556	0.055305	0.0368964
0.483333	0.0558975	0.0371728
0.486111	0.0572518	0.0372705
0.488889	0.0555566	0.0367914
0.491667	0.0545222	0.0363275
0.494444	0.0553004	0.0364503
0.497222	0.0552454	0.0371383
0.5	0.0537951	0.0367443
0.502778	0.0568044	0.0370507
0.505556	0.0551609	0.0366065
0.508333	0.0537638	0.0372088
0.511111	0.0540335	0.036543
0.513889	0.0560225	0.0372201
0.516667	0.0562125	0.0360857
0.519444	0.057981	0.0362713
0.522222	0.0564742	0.037399
0.525	0.0568425	0.0373734
0.527778	0.0579306	0.0360566
0.530556	0.0556037	0.0369348
0.533333	0.0553393	0.0360684
0.536111	0.057758	0.0364009
0.538889	0.0572931	0.0369983
0.541667	0.0580122	0.0369033
0.544444	0.0579404	0.0371833
0.547222	0.0582963	0.0367475
0.55	0.0639464	0.0231532
0.552778	0.0664888	0.0253628
0.555556	0.0643287	0.0255251
0.558333	0.062556	0.0248511
0.561111	0.0620416	0.0268993
0.563889	0.0628182	0.0252725
0.566667	0.0662273	0.0233791
0.569444	0.0587506	0.0245239
0.572222	0.064319	0.0242342
0.575	0.0604334	0.0279481
0.577778	0.0570306	0.0208001
0.580556	0.0617573	0.0257688
0.583333	0.067761	0.023263
0.586111	0.0567582	0.0261603
0.588889	0.0589754	0.0223199
0.591667	0.0561138	0.0222522
0.594444	0.0622321	0.0256648
0.597222	0.0625792	0.03013
0.6	0.0637221	0.0258848
0.602778	0.0607635	0.0269937
0.605556	0.0619582	0.0255439
0.608333	0.0584171	0.0241963
0.611111	0.0537432	0.0246412
0.613889	0.0564608	0.0233776
0.616667	0.056237	0.0198903
0.619444	0.0578404	0.0239058
0.622222	0.0568818	0.0274635
0.625	0.0522708	0.0241834
0.627778	0.0580036	0.0181967
0.630556	0.0529386	0.0256318
0.633333	0.0549851	0.0242009
0.636111	0.0531723	0.0242524
0.638889	0.0599004	0.0278969
0.641667	0.0570485	0.0269699
0.644444	0.0574685	0.0275708
0.647222	0.0544052	0.0237564
0.65	0.0570717	0.0273709
0.652778	0.0541091	0.0267836
0.655556	0.0580153	0.0252941
0.658333	0.0536702	0.0234659
0.661111	0.0554897	0.0224048
0.663889	0.0558187	0.0208402
0.666667	0.0534533	0.0263753
0.669444	0.0533544	0.0212526
0.672222	0.0538752	0.024796
0.675	0.0493063	0.0176567
0.677778	0.0502819	0.023341
0.680556	0.0516252	0.0196209
0.683333	0.0515961	0.0207388
0.686111	0.0522582	0.020233
0.688889	0.0516099	0.0195366
0.691667	0.0498119	0.0204469
0.694444	0.051491	0.0162998
0.697222	0.0479952	0.0211778
0.7	0.0515628	0.0179696
0.702778	0.0489387	0.0209381
0.705556	0.049299	0.0180671
0.708333	0.0456637	0.0190433
0.711111	0.0474533	0.0178464
0.713889	0.0462863	0.0198563
0.716667	0.048136	0.0162712
0.719444	0.0475501	0.0178125
0.722222	0.0477584	0.0158027
0.725	0.0449378	0.0176569
0.727778	0.0486452	0.0179893
0.730556	0.0465399	0.0170269
0.733333	0.0469659	0.0178146
0.736111	0.0481426	0.0168851
0.738889	0.0443181	0.0155068
0.741667	0.0455179	0.0170657
0.744444	0.0475337	0.017039
0.747222	0.0498473	0.013319
0.75	0.0482233	0.0142914
0.752778	0.0463948	0.0127117
0.755556	0.0445592	0.0159017
0.758333	0.0451278	0.0128342
0.761111	0.0448933	0.01589
0.763889	0.0470126	0.0117364
0.766667	0.0480677	0.0122278
0.769444	0.046645	0.0127919
0.772222	0.047055	0.0136987
0.775	0.0473167	0.012504
0.777778	0.0485796	0.0124325
0.780556	0.0452395	0.0129215
0.783333	0.0489856	0.0129894
0.786111	0.0461797	0.0123983
0.788889	0.0471224	0.0135174
0.791667	0.0469981	0.0122235
0.794444	0.047366	0.010775
0.797222	0.0485235	0.00963716
0.8	0.0462309	0.0107988
0.802778	0.0478697	0.01334
0.805556	0.0504354	0.00900527
0.808333	0.0491555	0.00993786
0.811111	0.0525763	0.00839183
0.813889	0.0454746	0.0136793
0.816667	0.0477021	0.00951545
0.819444	0.0491489	0.0124506
0.822222	0.0496094	0.00711824
0.825	0.049493	0.0124677
0.827778	0.0474305	0.00965452
0.830556	0.0449139	0.0127423
0.833333	0.0504196	0.00961353
0.836111	0.0507061	0.008143
0.838889	0.0476393	0.0104006
0.841667	0.0536268	0.00637166
0.844444	0.0514474	0.00398426
0.847222	0.0538075	0.00408353
0.85	0.0541224	0.00389103
0.852778	0.0539792	0.00525572
0.855556	0.0556673	0.00388691
0.858333	0.0530135	0.00427424
0.861111	0.0567275	0.00250053
0.863889	0.0536466	0.00449684
0.866667	0.0533717	0.00506997
0.869444	0.0555687	0.00407764
0.872222	0.052683	0.00576542
0.875	0.0527314	0.00542015
0.877778	0.0514071	0.00575116
0.880556	0.0484859	0.00798905
0.883333	0.0557979	0.00457025
0.886111	0.0558669	0.00629867
0.888889	0.0522413	0.0025909
0.891667	0.0502192	0.00894983
0.894444	0.0549469	0.00417296
0.897222	0.0485103	0.00771095
0.9	0.0514511	0.00716993
0.902778	0.0523754	0.00649117
0.905556	0.0496926	0.0115992
0.908333	0.0532801	0.00626673
0.911111	0.0525564	0.00679706
0.913889	0.0520896	0.00614522
0.916667	0.0535437	0.0075538
0.919444	0.054738	0.00721314
0.922222	0.0538073	0.00607693
0.925	0.0543133	0.00842179
0.927778	0.0524015	0.0106328
0.930556	0.0514637	0.00721801
0.933333	0.0550549	0.00852183
0.936111	0.0490226	0.0103671
0.938889	0.056866	0.00782688
0.941667	0.0553182	0.00835125
0.944444	0.0539888	0.00711641
0.947222	0.0513381	0.00808282
0.95	0.0515821	0.0115757
0.952778	0.0500027	0.00607929
0.955556	0.0514619	0.00661083
0.958333	0.0501358	0.00924445
0.961111	0.0464421	0.00970329
0.963889	0.0492467	0.0103186
0.966667	0.0484678	0.0121734
0.969444	0.0477344	0.0117113
0.972222	0.0518434	0.011527
0.975	0.0449685	0.0119227
0.977778	0.04662	0.0123829
0.980556	0.048157	0.010755
0.983333	0.0488632	0.0109124
0.986111	0.0528269	0.010862
0.988889	0.0476699	0.0118464
0.991667	0.0465644	0.0124759
0.994444	0.0481376	0.0109578
0.997222	0.0509607	0.0114343
1	0.0486726	0.0130961
1.00278	0.0518978	0.0164747
1.00556	0.0512136	0.0145315
1.00833	0.0598445	0.0160188
1.01111	0.0670027	0.02097
1.01389	0.0612836	0.0225632
1.01667	0.0660388	0.0220801
1.01944	0.0588044	0.0130931
1.02222	0.054135	0.0162012
1.025	0.0588839	0.0174468
1.02778	0.0637248	0.0191036
1.03056	0.0655378	0.0256445
1.03333	0.0629796	0.0246435
1.03611	0.0654485	0.022193
1.03889	0.0662539	0.0237655
1.04167	0.0665961	0.023225
1.04444	0.0672323	0.0223798
1.04722	0.0676436	0.0226751
1.05	0.0649555	0.0246881
1.05278	0.0702698	0.0242245
1.05556	0.0741375	0.0212124
1.05833	0.0742731	0.0274798
1.06111	0.0670534	0.0233082
1.06389	0.0729204	0.025753
1.06667	0.0677521	0.0259298
1.06944	0.0695618	0.0289776
1.07222	0.0706997	0.0279098
1.075	0.0672515	0.0252142
1.07778	0.0628156	0.0257024
1.08056	0.0686195	0.0283387
1.08333	0.0655846	0.0285328
1.08611	0.0671175	0.028943
1.08889	0.0632152	0.028396
1.09167	0.0645762	0.0303606
1.09444	0.0652504	0.0285816
1.09722	0.0636465	0.027513
1.1	0.0665629	0.0287103
1.10278	0.0631816	0.0299479
1.10556	0.0670473	0.0281382
1.10833	0.0686245	0.0294533
1.11111	0.0672398	0.030572
1.11389	0.0685072	0.0314293
1.11667	0.0655538	0.0297116
1.11944	0.068366	0.0289388
1.12222	0.064879	0.0307992
1.125	0.0646084	0.0306402
1.12778	0.0689598	0.0289701
1.13056	0.0684783	0.0289103
1.13333	0.0700677	0.0307026
1.13611	0.0644407	0.0303885
1.13889	0.0662336	0.0286588
1.14167	0.0654059	0.0265044
1.14444	0.0666674	0.0289074
1.14722	0.0674726	0.0275311
1.15	0.0714802	0.0311751
1.15278	0.067372	0.0285454
1.15556	0.0658989	0.028278
1.15833	0.0730172	0.0285576
1.16111	0.0681327	0.0324082
1.16389	0.0691794	0.0322579
1.16667	0.0701627	0.0296861
1.16944	0.0723938	0.0327711
1.17222	0.0667991	0.0312427
1.175	0.0686692	0.0330233
1.17778	0.0720295	0.0354051
1.18056	0.0707848	0.030398
1.18333	0.07348	0.036118
1.18611	0.069522	0.0334504
1.18889	0.0714232	0.0320269
1.19167	0.0728263	0.0322518
1.19444	0.0660194	0.033069
1.19722	0.0743665	0.0356883
1.2	0.0746511	0.032569
1.20278	0.0704169	0.034562
1.20556	0.0706738	0.0330735
1.20833	0.0723184	0.0353223
1.21111	0.0725071	0.0317841
1.21389	0.072707	0.0317229
1.21667	0.0681727	0.0330587
1.21944	0.0707417	0.0298685
1.22222	0.0699468	0.0326612
1.225	0.0694254	0.0321407
1.22778	0.0717068	0.0325382
1.23056	0.0680766	0.0315424
1.23333	0.0681137	0.031903
1.23611	0.066794	0.0303404
1.23889	0.0668228	0.0329803
1.24167	0.0691439	0.0313262
1.24444	0.0702962	0.0330537
1.24722	0.0647918	0.0332445
1.25	0.0630763	0.0348452
1.25278	0.0643694	0.0325387
1.25556	0.0664115	0.0325799
1.25833	0.0624465	0.032217
1.26111	0.064621	0.0344968
1.26389	0.0652555	0.033034
1.26667	0.0655219	0.0305989
1.26944	0.0608196	0.0335139
1.27222	0.0625533	0.0312354
1.275	0.0630411	0.0303412
1.27778	0.060078	0.0300472
1.28056	0.0669456	0.0323211
1.28333	0.0624617	0.0325796
1.28611	0.0642124	0.0324326
1.28889	0.0573831	0.0321768
1.29167	0.0596983	0.030592
1.29444	0.0566168	0.0302123
1.29722	0.0591131	0.0261736
1.3	0.0543769	0.0256344
1.30278	0.056897	0.0290538
1.30556	0.0589633	0.0231901
1.30833	0.057461	0.028679
1.31111	0.0580404	0.0255962
1.31389	0.0571682	0.0234579
1.31667	0.0587748	0.0243312
1.31944	0.0571751	0.0223633
1.32222	0.0545345	0.0259199
1.325	0.0546727	0.0243641
1.32778	0.0534933	0.0263318
1.33056	0.0575768	0.0210288
1.33333	0.0550913	0.0226275
1.33611	0.0549113	0.019984
1.33889	0.0524903	0.0248907
1.34167	0.0569926	0.020137
1.34444	0.0543635	0.0201453
1.34722	0.0543213	0.0197655
1.35	0.0508022	0.0193505
1.35278	0.0530255	0.020497
1.35556	0.0512531	0.0179859
1.35833	0.0515709	0.0180868
1.36111	0.0537409	0.0173588
1.36389	0.0517611	0.0175709
1.36667	0.050184	0.0182635
1.36944	0.0538332	0.0174435
1.37222	0.0474638	0.0175775
1.375	0.0472119	0.0181781
1.37778	0.049567	0.0174985
1.38056	0.0526809	0.016101
1.38333	0.0491713	0.0184544
1.38611	0.0506515	0.0187226
1.38889	0.0538083	0.0153251
1.39167	0.0506592	0.0173481
1.39444	0.0507607	0.0178419
1.39722	0.0486436	0.0164374
1.4	0.0508472	0.0153122
1.40278	0.050457	0.0165863
1.40556	0.0501991	0.0144527
1.40833	0.049817	0.0127956
1.41111	0.0475951	0.013
1.41389	0.05004	0.0132954
1.41667	0.0512919	0.0160534
1.41944	0.0502137	0.0134897
1.42222	0.0543183	0.0127144
1.425	0.0493285	0.0153073
1.42778	0.0459259	0.0147714
1.43056	0.0545813	0.00972076
1.43333	0.0523844	0.010103
1.43611	0.0507637	0.0117216
1.43889	0.0534578	0.00975472
1.44167	0.0516075	0.00990775
1.44444	0.0524401	0.00963203
1.44722	0.0513411	0.00963292
1.45	0.0538917	0.00798131
1.45278	0.0506603	0.0102745
1.45556	0.0506006	0.00816477
1.45833	0.050905	0.00987334
1.46111	0.0542051	0.00929401
1.46389	0.0493817	0.0107463
1.46667	0.0525577	0.00641202
1.46944	0.0534411	0.007177
1.47222	0.0537589	0.00704667
1.475	0.0528046	0.0085438
1.47778	0.0497207	0.00958991
1.48056	0.052546	0.0104929
1.48333	0.0506396	0.0089802
1.48611	0.0579971	0.00562856
1.48889	0.0501816	0.00693286
1.49167	0.0546844	0.00490721
1.49444	0.0548639	0.00648567
1.49722	0.0520257	0.00731194
1.5	0.0521715	0.00818788
1.50278	0.0538907	0.00593461
1.50556	0.0513158	0.00766096
1.50833	0.0516046	0.00685587
1.51111	0.0526766	0.00490506
1.51389	0.0567479	0.00493577
1.51667	0.0551635	0.00515166
1.51944	0.0542138	0.00659272
1.52222	0.0517025	0.00611784
1.525	0.0495934	0.00807124
1.52778	0.0499559	0.0088078
1.53056	0.0513734	0.00600237
1.53333	0.0511817	0.00490236
1.53611	0.0546992	0.00351627
1.53889	0.0543084	0.00484524
1.54167	0.0595128	0.0042937
1.54444	0.0513128	0.00412126
1.54722	0.0555783	0.0040398
1.55	0.0549941	0.0043404
1.55278	0.0489971	0.00752071
1.55556	0.0545594	0.00472389
1.55833	0.0562355	0.00326958
1.56111	0.0565996	0.00306787
1.56389	0.0556106	0.00674726
1.56667	0.0571957	0.0050021
1.56944	0.0521196	0.00468618
1.57222	0.0563508	0.00348081
1.575	0.0559265	0.00481529
1.57778	0.0531535	0.00330641
1.58056	0.0568228	0.0033488
1.58333	0.0551005	0.00456431
1.58611	0.0561174	0.00337505
1.58889	0.0562007	0.00575086
1.59167	0.0523331	0.00338878
1.59444	0.0526362	0.00561401
1.59722	0.0584232	0.00295185
1.6	0.0556091	0.0063905
1.60278	0.052361	0.00642508
1.60556	0.0554535	0.00452297
1.60833	0.0545577	0.00588106
1.61111	0.0566451	0.00370165
1.61389	0.0517001	0.00308297
1.61667	0.0526799	0.0053494
1.61944	0.0553179	0.0038946
1.62222	0.054256	0.00303629
1.625	0.0568179	0.00398061
1.62778	0.0540302	0.00444558
1.63056	0.0576788	0.00642664
1.63333	0.0565404	0.00341743
1.63611	0.0562321	0.00408172
1.63889	0.0579496	0.00354425
1.64167	0.054941	0.00510004
1.64444	0.0580749	0.00334117
1.64722	0.0561916	0.00676524
1.65	0.0561199	0.00365397
1.65278	0.0548069	0.00352857
1.65556	0.0554779	0.00393692
1.65833	0.0570715	0.0040404
1.66111	0.0570312	0.00424163
1.66389	0.0532967	0.00344192
1.66667	0.0534018	0.00641406
1.66944	0.0539506	0.00392595
1.67222	0.0543641	0.0035925
1.675	0.055639	0.00397492
1.67778	0.053728	0.00383428
1.68056	0.0529272	0.00392476
1.68333	0.0594681	0.00415156
1.68611	0.0529541	0.0045596
1.68889	0.0530816	0.00460416
1.69167	0.055642	0.00600158
1.69444	0.0538171	0.00410807
1.69722	0.0539465	0.00394774
1.7	0.0538182	0.00558411
1.70278	0.055055	0.00282066
1.70556	0.0543223	0.00314216
1.70833	0.0563493	0.00690408
1.71111	0.0550345	0.00292536
1.71389	0.0534455	0.00339508
1.71667	0.0545569	0.00405494
1.71944	0.0512664	0.00391256
1.72222	0.0562076	0.00374094
1.725	0.053199	0.0034119
1.72778	0.0546022	0.00235548
1.73056	0.0539404	0.00368684
1.73333	0.0569449	0.0043264
1.73611	0.0543977	0.00324041
1.73889	0.0548747	0.00367127
1.74167	0.0584814	0.00435289
1.74444	0.0576331	0.00376083
1.74722	0.0547789	0.00379725
1.75	0.0559779	0.00373213
1.75278	0.0553686	0.0048612
1.75556	0.0571758	0.00300204
1.75833	0.0542866	0.00422936
1.76111	0.0547542	0.00360598
1.76389	0.0530853	0.00287343
1.76667	0.0580089	0.00310911
1.76944	0.0571861	0.00300148
1.77222	0.055037	0.00453281
1.775	0.0543068	0.00339566
1.77778	0.0574047	0.00354013
1.78056	0.0544943	0.00361608
1.78333	0.0564839	0.00563375
1.78611	0.0552116	0.00497111
1.78889	0.0561963	0.00357223
1.79167	0.0550584	0.00653449
1.79444	0.0568129	0.00449937
1.79722	0.0570881	0.00329912
1.8	0.0532954	0.00428517
1.80278	0.0569475	0.00371101
1.80556	0.054516	0.00442087
1.80833	0.0593886	0.00594791
1.81111	0.0414594	0.0217682
1.81389	0.0573154	0.00428046
1.81667	0.0572738	0.00363051
1.81944	0.060676	0.00376403
1.82222	0.0563755	0.00440029
1.825	0.0573841	0.00760021
1.82778	0.0567883	0.00804233
1.83056	0.0523848	0.00689271
1.83333	0.0516635	0.00964831
1.83611	0.0569265	0.00577906
1.83889	0.0569963	0.0035366
1.84167	0.055827	0.00526152
1.84444	0.0575558	0.00648549
1.84722	0.0564291	0.0061679
1.85	0.0580668	0.00359111
1.85278	0.0562234	0.00626551
1.85556	0.0551383	0.00585641
1.85833	0.0594372	0.0074475
1.86111	0.0595064	0.00718508
1.86389	0.0584253	0.0053771
1.86667	0.061756	0.00547147
1.86944	0.0586917	0.00758766
1.87222	0.0592415	0.00729024
1.875	0.0549215	0.00847395
1.87778	0.0580074	0.00715776
1.88056	0.0554012	0.0103973
1.88333	0.0579772	0.00969106
1.88611	0.0601523	0.00949215
1.88889	0.0579772	0.0131039
1.89167	0.0561248	0.00942591
1.89444	0.0563201	0.0131146
1.89722	0.0540978	0.0134754
1.9	0.0553598	0.0133072
1.90278	0.0566868	0.0127089
1.90556	0.0564486	0.0138769
1.90833	0.066657	0.0137866
1.91111	0.0642323	0.0138852
1.91389	0.064634	0.0132888
1.91667	0.0673717	0.0140149
1.91944	0.0635184	0.0140218
1.92222	0.0654104	0.0166908
1.925	0.0609186	0.0191228
1.92778	0.0629047	0.0142578
1.93056	0.0645418	0.0160124
1.93333	0.0668362	0.0161531
1.93611	0.0629066	0.0179904
1.93889	0.0665327	0.0144226
1.94167	0.0666747	0.0154473
1.94444	0.0655636	0.0144029
1.94722	0.0670905	0.0131028
1.95	0.0629453	0.0103062
1.95278	0.0673366	0.0128022
1.95556	0.0640366	0.012982
1.95833	0.063546	0.0108673
1.96111	0.0609586	0.0098421
1.96389	0.061622	0.0109566
1.96667	0.0593202	0.01062
1.96944	0.0616351	0.00697301
1.97222	0.0542027	0.0111656
1.975	0.0592687	0.00952982
1.97778	0.0578013	0.00779544
1.98056	0.0586822	0.00750838
1.98333	0.0604987	0.0092986
1.98611	0.0589381	0.00877302
1.98889	0.0588318	0.00620375
1.99167	0.0582785	0.00471255
1.99444	0.0624349	0.00573225
1.99722	0.0568652	0.00599594
2	0.0590834	0.00579635
2.00278	0.0590074	0.00395551
2.00556	0.0560024	0.00607538
2.00833	0.0589424	0.00802806
2.01111	0.0573393	0.00777141
2.01389	0.0585066	0.00403003
2.01667	0.0535199	0.00616109
2.01944	0.0556934	0.00310784
2.02222	0.0581776	0.00309415
2.025	0.0585452	0.00438378
2.02778	0.0556956	0.00491874
2.03056	0.0557675	0.00637319
2.03333	0.0538121	0.00720021
2.03611	0.0567868	0.00411083
2.03889	0.055913	0.0038656
2.04167	0.0540338	0.00366023
2.04444	0.0570292	0.00327595
2.04722	0.0557855	0.0041937
2.05	0.0550247	0.00405511
2.05278	0.0579613	0.00447875
2.05556	0.0539537	0.00615395
2.05833	0.057965	0.00418807
2.06111	0.0522103	0.00505606
2.06389	0.0584375	0.00484044
2.06667	0.0586694	0.00408784
2.06944	0.0580769	0.00335986
2.07222	0.0556079	0.00429746
2.075	0.0572584	0.00266985
2.07778	0.0586778	0.00495775
2.08056	0.0580294	0.00454498
2.08333	0.054025	0.00459005
2.08611	0.0594774	0.00377155
2.08889	0.0562227	0.00450617
2.09167	0.0539566	0.00606538
2.09444	0.0556098	0.00470883
2.09722	0.0561571	0.00271488
2.1	0.0558615	0.00569748
2.10278	0.0578833	0.00368893
2.10556	0.0552064	0.00539455
2.10833	0.0560284	0.00556549
2.11111	0.0558861	0.00463301
2.11389	0.0556464	0.0090949
2.11667	0.0532951	0.00463596
2.11944	0.0579421	0.00544043
2.12222	0.0562207	0.0078258
2.125	0.0542126	0.00396544
2.12778	0.0558414	0.00527378
2.13056	0.0591126	0.00394465
2.13333	0.0584782	0.00484203
2.13611	0.0592967	0.00514483
2.13889	0.0558961	0.00556204
2.14167	0.0521822	0.00702903
2.14444	0.0600106	0.00747582
2.14722	0.0612086	0.00640953
2.15	0.0583874	0.00921607
2.15278	0.0552478	0.00827737
2.15556	0.0538796	0.0116138
2.15833	0.0553016	0.0105206
2.16111	0.0539304	0.00631843
2.16389	0.0518751	0.00754409
2.16667	0.0545216	0.00709292
2.16944	0.0552824	0.00607071
2.17222	0.0516065	0.00613287
2.175	0.0531652	0.00766621
2.17778	0.0547969	0.0117979
2.18056	0.0459531	0.011633
2.18333	0.0558599	0.0109288
2.18611	0.0474446	0.00957209
2.18889	0.0487825	0.00881186
2.19167	0.052366	0.00907623
2.19444	0.054665	0.0121164
2.19722	0.0562654	0.0140146
2.2	0.0565278	0.00981459
2.20278	0.0564977	0.0112864
2.20556	0.055103	0.0142638
2.20833	0.0564912	0.0158027
2.21111	0.0598935	0.0167171
2.21389	0.0584215	0.0158949
2.21667	0.0590415	0.0153932
2.21944	0.054614	0.0181475
2.22222	0.058656	0.0208992
2.225	0.0619821	0.0184885
2.22778	0.0600882	0.0156979
2.23056	0.0596967	0.0201792
2.23333	0.0587865	0.0165421
2.23611	0.0624347	0.0199111
2.23889	0.0592885	0.0183353
2.24167	0.0631649	0.0187882
2.24444	0.0651962	0.0215984
2.24722	0.0683171	0.0212533
2.25	0.0633495	0.0184993
2.25278	0.0614117	0.0181092
2.25556	0.0604318	0.0175582
2.25833	0.0671721	0.0169445
2.26111	0.0696039	0.0205029
2.26389	0.0631694	0.0180331
2.26667	0.0644425	0.0189309
2.26944	0.0690213	0.0208252
2.27222	0.0646742	0.0178843
2.275	0.06786	0.0201642
2.27778	0.0677166	0.0173711
2.28056	0.0686791	0.0160104
2.28333	0.068717	0.0178205
2.28611	0.0693098	0.0150922
2.28889	0.0660436	0.0128893
2.29167	0.0667289	0.0146326
2.29444	0.0716905	0.0118963
2.29722	0.0684443	0.0129542
2.3	0.0682235	0.0112681
2.30278	0.0681186	0.0114689
2.30556	0.0657825	0.0104604
2.30833	0.064362	0.00862832
2.31111	0.063378	0.0072538
2.31389	0.0650073	0.00901356
2.31667	0.0614636	0.00647712
2.31944	0.0622995	0.00914555
2.32222	0.0624735	0.0083082
2.325	0.0619632	0.00638299
2.32778	0.0616152	0.00555724
2.33056	0.0580901	0.0103995
2.33333	0.0635716	0.0061773
2.33611	0.0627123	0.00943745
2.33889	0.0535517	0.0102279
2.34167	0.0584185	0.00784785
2.34444	0.0560675	0.00729822
2.34722	0.0549879	0.0096513
2.35	0.0585388	0.00789535
2.35278	0.0555049	0.0100232
2.35556	0.0532751	0.00864481
2.35833	0.0544743	0.0042311
2.36111	0.0541923	0.00695669
2.36389	0.0553535	0.00614253
2.36667	0.0555251	0.00576514
2.36944	0.0548137	0.00695323
2.37222	0.052696	0.00863193
2.375	0.0553569	0.00800758
2.37778	0.0549064	0.00592921
2.38056	0.0563545	0.00483236
2.38333	0.055991	0.0057991
2.38611	0.054894	0.00481705
2.38889	0.0591796	0.0041778
2.39167	0.0556228	0.00685406
2.39444	0.054989	0.00574612
2.39722	0.0534471	0.00320242
2.4	0.0543071	0.00780009
2.40278	0.0571175	0.00441174
2.40556	0.0568744	0.00708664
2.40833	0.0534897	0.00439179
2.41111	0.0544565	0.00795772
2.41389	0.0527124	0.00724799
2.41667	0.0530545	0.0101381
2.41944	0.0542219	0.00445782
2.42222	0.0548286	0.00740029
2.425	0.0558242	0.00792849
2.42778	0.0563553	0.00405088
2.43056	0.0526179	0.00728066
2.43333	0.0524709	0.00346753
2.43611	0.0557501	0.00916393
2.43889	0.0558637	0.00915794
2.44167	0.0535889	0.00770896
2.44444	0.0542942	0.00933297
2.44722	0.0534546	0.00522367
2.45	0.0565905	0.0046955
2.45278	0.0565443	0.00758418
2.45556	0.0508808	0.00793979
2.45833	0.0527129	0.00647826
2.46111	0.055474	0.00785717
2.46389	0.0537108	0.00542299
2.46667	0.0520149	0.00649549
2.46944	0.057671	0.0093834
2.47222	0.0536945	0.00917114
2.475	0.0578887	0.00653809
2.47778	0.058477	0.0077133
2.48056	0.0512369	0.00957354
2.48333	0.0530738	0.00865068
2.48611	0.0494401	0.00645983
2.48889	0.049752	0.00763322
2.49167	0.0535666	0.009089
2.49444	0.0578884	0.00730436
2.49722	0.0526504	0.0140815
2.5	0.0528606	0.0106427
2.50278	0.0470992	0.0100834
2.50556	0.0593789	0.0112405
2.50833	0.0489511	0.0118733
2.51111	0.0483312	0.0132664
2.51389	0.0624859	0.0134886
2.51667	0.0596058	0.0124687
2.51944	0.0619768	0.0146582
2.52222	0.0600938	0.0163625
2.525	0.0604662	0.0126988
2.52778	0.0620749	0.0136585
2.53056	0.0503375	0.0151525
2.53333	0.050571	0.0124482
2.53611	0.0614122	0.0153357
2.53889	0.0535499	0.0151544
2.54167	0.0616905	0.0123766
2.54444	0.0657401	0.0142795
2.54722	0.0498984	0.0148574
2.55	0.0601747	0.0150568
2.55278	0.0639153	0.0132554
2.55556	0.0632074	0.0146465
2.55833	0.0686787	0.0147998
2.56111	0.0674691	0.0146424
2.56389	0.0697533	0.0176624
2.56667	0.0699717	0.0149325
2.56944	0.0689037	0.0148436
2.57222	0.0705566	0.0176624
2.575	0.0687909	0.0161974
2.57778	0.0634502	0.0154371
2.58056	0.075041	0.0163939
2.58333	0.0674759	0.0144263
2.58611	0.0659875	0.0134143
2.58889	0.0781177	0.0193252
2.59167	0.0674794	0.0195221
2.59444	0.0703282	0.0172356
2.59722	0.0668473	0.0189527
2.6	0.0681483	0.021615
2.60278	0.0721337	0.0196933
2.60556	0.0715623	0.0178214
2.60833	0.0695607	0.0194834
2.61111	0.0726259	0.01902
2.61389	0.0694767	0.0197638
2.61667	0.0735492	0.0202042
2.61944	0.0732539	0.023102
2.62222	0.0759796	0.0207667
2.625	0.0715282	0.0235798
2.62778	0.0769282	0.0200108
2.63056	0.0689726	0.0193655
2.63333	0.0730664	0.0200673
2.63611	0.074998	0.0198808
2.63889	0.0695893	0.023578
2.64167	0.0767661	0.0246288
2.64444	0.07399	0.0233806
2.64722	0.0696503	0.0260497
2.65	0.0678589	0.0226993
2.65278	0.0715109	0.0238
2.65556	0.0707286	0.0231706
2.65833	0.069805	0.0214554
2.66111	0.0700327	0.0255162
2.66389	0.0700377	0.0235922
2.66667	0.0741726	0.0248448
2.66944	0.0735576	0.0245718
2.67222	0.0734977	0.019001
2.675	0.073425	0.0227296
2.67778	0.0755092	0.0254292
2.68056	0.0764308	0.0256252
2.68333	0.0692007	0.022422
2.68611	0.075821	0.0249772
2.68889	0.0739943	0.0232466
2.69167	0.0750752	0.0254847
2.69444	0.0739835	0.0255725
2.69722	0.0699501	0.0231911
2.7	0.0751332	0.0261503
2.70278	0.0740931	0.0246288
2.70556	0.0676272	0.0223166
2.70833	0.0704747	0.0218161
2.71111	0.0720917	0.0255112
2.71389	0.0696496	0.0234069
2.71667	0.0719292	0.0259638
2.71944	0.0740304	0.0259167
2.72222	0.0689559	0.0273235
2.725	0.0762213	0.0270527
2.72778	0.0799648	0.0290115
2.73056	0.0807759	0.0267658
2.73333	0.0786757	0.0276668
2.73611	0.0766202	0.0258235
2.73889	0.0758935	0.0224118
2.74167	0.0794897	0.0253814
2.74444	0.0788664	0.0280215
2.74722	0.0720555	0.023457
2.75	0.069679	0.0241419
2.75278	0.0770781	0.0275827
2.75556	0.0781489	0.0278616
2.75833	0.076834	0.024704
2.76111	0.0745378	0.0257944
2.76389	0.0802512	0.0255709
2.76667	0.0727417	0.0244525
2.76944	0.0713707	0.0226335
2.77222	0.0765473	0.0240738
2.775	0.0713279	0.0203428
2.77778	0.0744837	0.0275216
2.78056	0.0697446	0.0227385
2.78333	0.0711463	0.0206207
2.78611	0.0695965	0.021686
2.78889	0.0727674	0.0194329
2.79167	0.0752458	0.020727
2.79444	0.0693973	0.020557
2.79722	0.0693451	0.0224365
2.8	0.0696757	0.0193032
2.80278	0.0687002	0.0168118
2.80556	0.0677041	0.0207285
2.80833	0.0697138	0.0203349
2.81111	0.0651607	0.0179556
2.81389	0.0685418	0.0187542
2.81667	0.0612568	0.017339
2.81944	0.068274	0.0181211
2.82222	0.0660995	0.0168881
2.825	0.0663443	0.0155901
2.82778	0.0640823	0.0175999
2.83056	0.0637285	0.0131771
2.83333	0.0639129	0.0158089
2.83611	0.0612009	0.0135334
2.83889	0.0606843	0.0135773
2.84167	0.0580224	0.0158931
2.84444	0.058383	0.0167127
2.84722	0.0611874	0.0150174
2.85	0.0584164	0.0143522
2.85278	0.0584242	0.0120679
2.85556	0.0577678	0.0139645
2.85833	0.0561323	0.0127298
2.86111	0.0578613	0.0121521
2.86389	0.0604727	0.0135891
2.86667	0.0557673	0.0145165
2.86944	0.0562127	0.0142763
2.87222	0.0556472	0.0124449
2.875	0.0571578	0.0124237
2.87778	0.0564409	0.010574
2.88056	0.0596496	0.00955757
2.88333	0.0553579	0.00886967
2.88611	0.0566636	0.0125941
2.88889	0.0533362	0.0128637
2.89167	0.0530043	0.00986688
2.89444	0.0546354	0.0103324
2.89722	0.056681	0.00837544
2.9	0.0535023	0.0129004
2.90278	0.0552973	0.00865987
2.90556	0.0563931	0.0101101
2.90833	0.0549907	0.00863955
2.91111	0.0518474	0.00953727
2.91389	0.0547036	0.00885561
2.91667	0.0541008	0.00891055
2.91944	0.0572358	0.00852567
2.92222	0.0545863	0.0085189
2.925	0.0549601	0.00898534
2.92778	0.0535871	0.0072061
2.93056	0.0514654	0.006425
2.93333	0.0543803	0.00675332
2.93611	0.0550798	0.00683761
2.93889	0.05508	0.00829587
2.94167	0.0536408	0.00724726
2.94444	0.0554757	0.00617719
2.94722	0.0545368	0.00710684
2.95	0.0576283	0.00931793
2.95278	0.055233	0.00641988
2.95556	0.0568404	0.00613854
2.95833	0.0510569	0.0078094
2.96111	0.0557767	0.00898017
2.96389	0.0553204	0.00594873
2.96667	0.0529072	0.00879319
2.96944	0.0562093	0.00781144
2.97222	0.0529538	0.00841617
2.975	0.0549497	0.0078413
2.97778	0.0552823	0.0052859
2.98056	0.0527667	0.00910067
2.98333	0.0544626	0.00674349
2.98611	0.0540206	0.00807654
2.98889	0.0574805	0.0112846
2.99167	0.0547823	0.00975241
2.99444	0.0557268	0.00934194
2.99722	0.0563687	0.00739696
3	0.0545514	0.00795721
3.00278	0.0584001	0.0101417
3.00556	0.0568374	0.0105492
3.00833	0.0568748	0.0120121
3.01111	0.054172	0.0129511
3.01389	0.0574127	0.0120573
3.01667	0.0565805	0.0113459
3.01944	0.0560353	0.00856871
3.02222	0.0605317	0.00827067
3.025	0.0557613	0.0137336
3.02778	0.0565989	0.0106024
3.03056	0.0521636	0.0111627
3.03333	0.057438	0.0113345
3.03611	0.0575261	0.0106571
3.03889	0.0527762	0.0127406
3.04167	0.0527089	0.0138436
3.04444	0.0580903	0.013276
3.04722	0.0618903	0.013478
3.05	0.0578175	0.0105017
3.05278	0.0609152	0.0148332
3.05556	0.0631288	0.0131383
3.05833	0.0665447	0.0163999
3.06111	0.0677209	0.0158864
3.06389	0.0654236	0.0205865
3.06667	0.066883	0.0202504
3.06944	0.0676837	0.0172053
3.07222	0.0668322	0.0205581
3.075	0.0686037	0.0179923
3.07778	0.0725913	0.023242
3.08056	0.0718165	0.0249391
3.08333	0.0742991	0.0240809
3.08611	0.0741604	0.0223405
3.08889	0.0709519	0.0258787
3.09167	0.0744177	0.0238046
3.09444	0.0721253	0.0232188
3.09722	0.0740325	0.0256496
3.1	0.0781153	0.0245298
3.10278	0.0764886	0.0244619
3.10556	0.0789874	0.0264812
3.10833	0.0774746	0.0241197
3.11111	0.0749944	0.0269595
3.11389	0.0704821	0.0298796
3.11667	0.0739226	0.0257927
3.11944	0.0779839	0.029402
3.12222	0.0799114	0.0319908
3.125	0.0757241	0.0297085
3.12778	0.0749757	0.0272132
3.13056	0.0750828	0.0244397
3.13333	0.0739307	0.0299445
3.13611	0.0725953	0.0290937
3.13889	0.0764093	0.0321016
3.14167	0.0776277	0.0310188
3.14444	0.0713245	0.0258061
3.14722	0.0760503	0.0330103
3.15	0.0788191	0.0281145
3.15278	0.0749316	0.0291003
3.15556	0.0740543	0.0275501
3.15833	0.0792665	0.0280365
3.16111	0.0760485	0.0273403
3.16389	0.0758425	0.0262825
3.16667	0.0751093	0.0234914
3.16944	0.0714653	0.0241623
3.17222	0.0694516	0.0242644
3.175	0.0692634	0.0223991
3.17778	0.0700506	0.0209221
3.18056	0.0753256	0.0187509
3.18333	0.0639397	0.018728
3.18611	0.0643858	0.0185884
3.18889	0.0709315	0.02092
3.19167	0.0662798	0.0169091
3.19444	0.0680183	0.0212678
3.19722	0.0662756	0.0205566
3.2	0.0638166	0.0151758
3.20278	0.0618583	0.01812
3.20556	0.0613752	0.0201617
3.20833	0.058407	0.017182
3.21111	0.0626766	0.0173212
3.21389	0.0624637	0.0164459
3.21667	0.0585832	0.0188331
3.21944	0.0619741	0.0176775
3.22222	0.0609481	0.0146564
3.225	0.0571394	0.0149513
3.22778	0.0570482	0.014539
3.23056	0.0547363	0.0144697
3.23333	0.0561465	0.0123676
3.23611	0.0576905	0.0153916
3.23889	0.0562764	0.0161208
3.24167	0.0570521	0.0157411
3.24444	0.0552005	0.0132611
3.24722	0.0536791	0.0146129
3.25	0.0536228	0.0117129
3.25278	0.0533188	0.0137011
3.25556	0.0564917	0.0131042
3.25833	0.053772	0.0144943
3.26111	0.053497	0.0139425
3.26389	0.0554173	0.0137738
3.26667	0.0516926	0.0119085
3.26944	0.053799	0.0118373
3.27222	0.0538393	0.0119051
3.275	0.0512282	0.013147
3.27778	0.0529463	0.0103015
3.28056	0.0515906	0.0126732
3.28333	0.0525892	0.0115891
3.28611	0.0560657	0.0108913
3.28889	0.0529528	0.0103262
3.29167	0.0541564	0.0094611
3.29444	0.0532413	0.011347
3.29722	0.0533294	0.0108063
3.3	0.0535307	0.00936397
3.30278	0.0535565	0.0104531
3.30556	0.0502443	0.0113823
3.30833	0.0508438	0.0120356
3.31111	0.0494422	0.00934382
3.31389	0.0524604	0.00825096
3.31667	0.0523218	0.0114527
3.31944	0.0517009	0.00948645
3.32222	0.0528508	0.00825087
3.325	0.0484982	0.0114076
3.32778	0.0507962	0.0107057
3.33056	0.0529996	0.00986861
3.33333	0.0506118	0.00945898
3.33611	0.0514899	0.00995406
3.33889	0.0515647	0.00891774
3.34167	0.0494954	0.00929722
3.34444	0.0524166	0.0102444
3.34722	0.0509528	0.00811658
3.35	0.0526648	0.00923619
3.35278	0.0521059	0.00898373
3.35556	0.0502413	0.00928832
3.35833	0.0518229	0.00760725
3.36111	0.050882	0.00812554
3.36389	0.0502387	0.0110805
3.36667	0.0526245	0.00828659
3.36944	0.0519549	0.00698174
3.37222	0.0530309	0.00755574
3.375	0.0521725	0.0092341
3.37778	0.0525811	0.0100595
3.38056	0.0494176	0.00909001
3.38333	0.0511173	0.00943957
3.38611	0.0480522	0.0098067
3.38889	0.0512534	0.00664196
3.39167	0.0512979	0.00736295
3.39444	0.053796	0.00639185
3.39722	0.0517336	0.00620785
3.4	0.0502262	0.00744977
3.40278	0.0531369	0.00641298
3.40556	0.0522566	0.00550028
3.40833	0.0514479	0.00656998
3.41111	0.0518415	0.00556773
3.41389	0.0517293	0.0076292
3.41667	0.0512946	0.00954627
3.41944	0.0531509	0.00833237
3.42222	0.0502278	0.00992504
3.425	0.0518607	0.00579958
3.42778	0.0498589	0.00697125
3.43056	0.0518384	0.00488965
3.43333	0.0540451	0.00621894
3.43611	0.0465468	0.0104492
3.43889	0.0509986	0.00562467
3.44167	0.0525821	0.0075675
3.44444	0.0528369	0.00544678
3.44722	0.0515268	0.00442485
3.45	0.0521796	0.0077529
3.45278	0.0549607	0.00645956
3.45556	0.0503207	0.00834216
3.45833	0.0515441	0.00380742
3.46111	0.0498631	0.0074164
3.46389	0.051486	0.00535704
3.46667	0.0500988	0.00459056
3.46944	0.0541421	0.00502455
3.47222	0.0528634	0.00545747
3.475	0.054325	0.0036927
3.47778	0.0474454	0.00691698
3.48056	0.0520082	0.0048795
3.48333	0.0541021	0.00426886
3.48611	0.0536482	0.00486671
3.48889	0.0526561	0.00721229
3.49167	0.0520553	0.00436668
3.49444	0.0521998	0.00523475
3.49722	0.0545425	0.00453859
3.5	0.0517437	0.00398222
3.50278	0.0549553	0.00326982
3.50556	0.0508571	0.00714977
3.50833	0.0542639	0.00358584
3.51111	0.0545761	0.00316414
3.51389	0.0523056	0.00452194
3.51667	0.05465	0.00270387
3.51944	0.0537798	0.0035684
3.52222	0.0470072	0.00891767
3.525	0.0530164	0.00448548
3.52778	0.0543996	0.00370486
3.53056	0.0538315	0.00474574
3.53333	0.0540494	0.00463983
3.53611	0.0517187	0.0035295
3.53889	0.0530787	0.0042775
3.54167	0.0524285	0.00396631
3.54444	0.0519418	0.00432051
3.54722	0.0555385	0.00423608
3.55	0.0522994	0.0051341
3.55278	0.053972	0.00445421
3.55556	0.052042	0.00716537
3.55833	0.0549656	0.00342322
3.56111	0.0515768	0.00462815
3.56389	0.0508546	0.0029916
3.56667	0.0503753	0.00370092
3.56944	0.0519587	0.00317229
3.57222	0.0512578	0.00427685
3.575	0.0530952	0.00564602
3.57778	0.0505754	0.00328079
3.58056	0.0514758	0.00453097
3.58333	0.0511571	0.00339759
3.58611	0.0540652	0.00323004
3.58889	0.0520845	0.00377216
3.59167	0.0519162	0.0042055
3.59444	0.0514804	0.00336329
3.59722	0.0516655	0.00352781
3.6	0.052485	0.00337217
3.60278	0.0501415	0.00439437
3.60556	0.0517761	0.0032821
3.60833	0.0538542	0.00419041
3.61111	0.0506458	0.003257
3.61389	0.0536799	0.00390955
3.61667	0.0481891	0.00265146
3.61944	0.0533354	0.00448042
3.62222	0.0502981	0.00384362
3.625	0.05327	0.00334347
3.62778	0.0496252	0.00359838
3.63056	0.053066	0.00421616
3.63333	0.0502493	0.00306089
3.63611	0.0495585	0.00322964
3.63889	0.0515201	0.00350335
3.64167	0.0507508	0.00471214
3.64444	0.0490599	0.00396133
3.64722	0.0508483	0.00281346
3.65	0.0504446	0.00303313
3.65278	0.0506484	0.0055984
3.65556	0.0526484	0.00455044
3.65833	0.0511046	0.003274
3.66111	0.0530903	0.00434823
3.66389	0.0503663	0.002829
3.66667	0.0518071	0.00609111
3.66944	0.0523732	0.00420275
3.67222	0.0511945	0.00349718
3.675	0.0524857	0.00375058
3.67778	0.0523333	0.00502835
3.68056	0.0519379	0.0027808
3.68333	0.049442	0.00369273
3.68611	0.0518477	0.0056523
3.68889	0.0533583	0.00344879
3.69167	0.0519541	0.00310732
3.69444	0.05349	0.00553387
3.69722	0.0533877	0.00377154
3.7	0.0517891	0.00279021
3.70278	0.0517103	0.00286838
3.70556	0.0523748	0.00401345
3.70833	0.0512602	0.00363741
3.71111	0.0536951	0.00256404
3.71389	0.0523743	0.00328347
3.71667	0.0528053	0.00360775
3.71944	0.0507407	0.00281772
3.72222	0.0515589	0.00321502
3.725	0.0502962	0.00406351
3.72778	0.0543589	0.00355042
3.73056	0.0511514	0.00317583
3.73333	0.0497679	0.0047177
3.73611	0.0519222	0.00424771
3.73889	0.0510247	0.00256269
3.74167	0.0529254	0.00292224
3.74444	0.0545785	0.00254457
3.74722	0.051709	0.00305699
3.75	0.051118	0.00205417
3.75278	0.0525699	0.00234098
3.75556	0.0527256	0.00326162
3.75833	0.0519085	0.00331679
3.76111	0.0493902	0.00355382
3.76389	0.0524239	0.00286474
3.76667	0.0520526	0.00288547
3.76944	0.0516117	0.00551759
3.77222	0.0532206	0.00285413
3.775	0.0532668	0.0027882
3.77778	0.0506634	0.002934
3.78056	0.0541374	0.00365502
3.78333	0.0510334	0.00371858
3.78611	0.0503197	0.00321406
3.78889	0.0540029	0.00323602
3.79167	0.0495656	0.00233212
3.79444	0.0525661	0.00340984
3.79722	0.0531171	0.0031616
3.8	0.0493821	0.00288754
3.80278	0.0530074	0.00316261
3.80556	0.0541856	0.00394184
3.80833	0.0518527	0.00323332
3.81111	0.0510728	0.00300086
3.81389	0.0553173	0.00335042
3.81667	0.0540824	0.00336595
3.81944	0.0536382	0.00233097
3.82222	0.0501967	0.00473016
3.825	0.0533056	0.00353144
3.82778	0.0540001	0.00305435
3.83056	0.0501803	0.00592909
3.83333	0.0514261	0.00379442
3.83611	0.0532812	0.00279385
3.83889	0.0522122	0.00341005
3.84167	0.0506834	0.00477472
3.84444	0.0517249	0.00279766
3.84722	0.0553477	0.00322035
3.85	0.0496754	0.00312715
3.85278	0.0550997	0.00284599
3.85556	0.0526322	0.0064303
3.85833	0.0536463	0.00364659
3.86111	0.055055	0.00319449
3.86389	0.0532959	0.00694798
3.86667	0.0527461	0.00512527
3.86944	0.0521898	0.00525386
3.87222	0.0539159	0.00424106
3.875	0.0520455	0.00508537
3.87778	0.05464	0.00423782
3.88056	0.0559594	0.00392708
3.88333	0.0569936	0.00367793
3.88611	0.0552589	0.00393129
3.88889	0.0549907	0.00317497
3.89167	0.053062	0.00578282
3.89444	0.0571148	0.002954
3.89722	0.0537851	0.00340151
3.9	0.055046	0.00385595
3.90278	0.0552436	0.00559787
3.90556	0.0550973	0.00480891
3.90833	0.0579145	0.0044013
3.91111	0.0541156	0.00382231
3.91389	0.0519189	0.00331004
3.91667	0.0537212	0.00402975
3.91944	0.0561108	0.00481039
3.92222	0.0524575	0.00346499
3.925	0.0595332	0.00508206
3.92778	0.0541327	0.00567229
3.93056	0.0588731	0.00462933
3.93333	0.0540119	0.00651182
3.93611	0.0561895	0.010211
3.93889	0.0543863	0.00577683
3.94167	0.057986	0.00642667
3.94444	0.0561382	0.00794485
3.94722	0.056725	0.00534032
3.95	0.0555513	0.00885136
3.95278	0.0546423	0.00642254
3.95556	0.0556477	0.0085009
3.95833	0.0556517	0.00871539
3.96111	0.0569429	0.00708677
3.96389	0.0571721	0.00810426
3.96667	0.0573949	0.00912736
3.96944	0.0573445	0.00642061
3.97222	0.0583062	0.00758582
3.975	0.0565397	0.0081905
3.97778	0.0564366	0.00731007
3.98056	0.0569159	0.00745638
3.98333	0.0566693	0.00881412
3.98611	0.0552737	0.00984777
3.98889	0.0526111	0.0115767
3.99167	0.0492655	0.0124421
3.99444	0.049402	0.0109616
3.99722	0.0527998	0.0126231
4	0.0562505	0.0120239
4.00278	0.0506049	0.0139696
4.00556	0.0534359	0.0144246
4.00833	0.0567896	0.0135443
4.01111	0.0547278	0.0149808
4.01389	0.0555395	0.0139252
4.01667	0.0595316	0.0121598
4.01944	0.0584702	0.0130734
4.02222	0.0606419	0.0126356
4.025	0.0600092	0.011391
4.02778	0.0596772	0.0152393
4.03056	0.0613368	0.0119051
4.03333	0.0606779	0.0137132
4.03611	0.0595015	0.0136611
4.03889	0.0602361	0.015879
4.04167	0.0609998	0.0128449
4.04444	0.0600305	0.0142043
4.04722	0.0616518	0.0132367
4.05	0.0601123	0.0141738
4.05278	0.0621986	0.0151777
4.05556	0.0634364	0.0171676
4.05833	0.0638642	0.0171002
4.06111	0.0661546	0.0175174
4.06389	0.0645638	0.0169717
4.06667	0.0647049	0.0190727
4.06944	0.0662888	0.0172379
4.07222	0.0644574	0.0183799
4.075	0.0643949	0.0176248
4.07778	0.0634045	0.0205183
4.08056	0.0675309	0.0167101
4.08333	0.0650774	0.0190422
4.08611	0.0664198	0.0196447
4.08889	0.065416	0.0190449
4.09167	0.0673624	0.0194791
4.09444	0.067358	0.0197073
4.09722	0.0710405	0.0197031
4.1	0.0707528	0.0208618
4.10278	0.0666009	0.0210649
4.10556	0.0677648	0.0194254
4.10833	0.0697914	0.0195751
4.11111	0.0702109	0.019225
4.11389	0.0718871	0.0207113
4.11667	0.0677425	0.020724
4.11944	0.0700769	0.0206178
4.12222	0.0699803	0.0211493
4.125	0.0683655	0.0218576
4.12778	0.0698202	0.0230051
4.13056	0.0674782	0.0192848
4.13333	0.0702494	0.0225108
4.13611	0.0715386	0.0209819
4.13889	0.0716554	0.0220202
4.14167	0.0710689	0.0212648
4.14444	0.0728754	0.0241237
4.14722	0.0715098	0.0234193
4.15	0.0659371	0.0246049
4.15278	0.0708554	0.0242416
4.15556	0.0705481	0.0201856
4.15833	0.0721877	0.0212837
4.16111	0.0739928	0.0212446
4.16389	0.0708006	0.0207255
4.16667	0.0714853	0.0246052
4.16944	0.0732486	0.0248777
4.17222	0.0699185	0.0206726
4.175	0.074177	0.0227565
4.17778	0.0789511	0.0244174
4.18056	0.0718597	0.0211124
4.18333	0.0756831	0.0244888
4.18611	0.0745514	0.0216232
4.18889	0.0743908	0.0216264
4.19167	0.0751572	0.0230364
4.19444	0.0752637	0.0229036
4.19722	0.0804481	0.0253027
4.2	0.0768395	0.0237709
4.20278	0.0778392	0.0233266
4.20556	0.0786537	0.0247181
4.20833	0.0735852	0.0222943
4.21111	0.0773174	0.0270745
4.21389	0.0733908	0.0232984
4.21667	0.0789909	0.0241237
4.21944	0.0788023	0.0239652
4.22222	0.0774187	0.0228918
4.225	0.0806035	0.0239845
4.22778	0.0778533	0.0240696
4.23056	0.0760869	0.0239508
4.23333	0.0774765	0.0264731
4.23611	0.0756536	0.0236544
4.23889	0.0777712	0.0233496
4.24167	0.0726553	0.0233501
4.24444	0.0727404	0.0226806
4.24722	0.0812383	0.024894
4.25	0.0764573	0.0221274
4.25278	0.0726347	0.0296337
4.25556	0.0733417	0.0256769
4.25833	0.0772284	0.0293925
4.26111	0.0821482	0.024893
4.26389	0.0789007	0.0274601
4.26667	0.0744897	0.0231581
4.26944	0.0759755	0.0278961
4.27222	0.0781063	0.0259867
4.275	0.0757452	0.0292612
4.27778	0.0803509	0.0235007
4.28056	0.0809123	0.0270871
4.28333	0.0750038	0.0255121
4.28611	0.0774445	0.0268568
4.28889	0.0749886	0.0248549
4.29167	0.0761789	0.0257236
4.29444	0.0773274	0.0269025
4.29722	0.0793996	0.0269417
4.3	0.0755069	0.0254489
4.30278	0.078232	0.0291046
4.30556	0.0818193	0.0279348
4.30833	0.0765961	0.0238641
4.31111	0.0787117	0.0288956
4.31389	0.0801685	0.0272437
4.31667	0.0804962	0.0280065
4.31944	0.0774429	0.0275653
4.32222	0.0780793	0.0271827
4.325	0.0749658	0.0283355
4.32778	0.0788407	0.0286873
4.33056	0.0780681	0.0271867
4.33333	0.0767683	0.0259876
4.33611	0.0741949	0.0261753
4.33889	0.0775927	0.0291055
4.34167	0.0749043	0.0259317
4.34444	0.0781809	0.0262681
4.34722	0.0781648	0.0266282
4.35	0.0795379	0.0297037
4.35278	0.0791931	0.0279365
4.35556	0.0854937	0.0272138
4.35833	0.0768307	0.0290635
4.36111	0.0783798	0.0291315
4.36389	0.0753701	0.0254856
4.36667	0.0808457	0.028431
4.36944	0.0804913	0.0258401
4.37222	0.0806373	0.0290552
4.375	0.0805941	0.0292477
4.37778	0.0816948	0.0262742
4.38056	0.0807532	0.02976
4.38333	0.0799237	0.0274094
4.38611	0.0784629	0.0261673
4.38889	0.0719667	0.0243642
4.39167	0.0820603	0.0285193
4.39444	0.0844329	0.030278
4.39722	0.0830584	0.0322638
4.4	0.079576	0.0276447
4.40278	0.082204	0.03271
4.40556	0.0847533	0.0300469
4.40833	0.0812194	0.028379
4.41111	0.0806667	0.0275028
4.41389	0.0828421	0.0304941
4.41667	0.0806907	0.0290088
4.41944	0.0790325	0.0278606
4.42222	0.0860945	0.029047
4.425	0.0810528	0.0315831
4.42778	0.0856378	0.0325017
4.43056	0.0844383	0.0314819
4.43333	0.0847192	0.0309428
4.43611	0.0829854	0.0304757
4.43889	0.0818945	0.0293469
4.44167	0.0767842	0.0296911
4.44444	0.0789	0.0305415
4.44722	0.0836662	0.0330266
4.45	0.0823963	0.030297
4.45278	0.0849623	0.0334828
4.45556	0.0855108	0.0336554
4.45833	0.0835366	0.0322227
4.46111	0.0862141	0.032366
4.46389	0.0731302	0.0329142
4.46667	0.0825931	0.0328374
4.46944	0.0892574	0.0338081
4.47222	0.0853504	0.0323296
4.475	0.0844679	0.0320114
4.47778	0.0842174	0.0306899
4.48056	0.08486	0.0312211
4.48333	0.0809267	0.0313087
4.48611	0.0807639	0.0303025
4.48889	0.083869	0.0346045
4.49167	0.0845194	0.0320933
4.49444	0.0801126	0.0342271
4.49722	0.0833253	0.0340358
4.5	0.0838296	0.0325209
4.50278	0.0854036	0.0326423
4.50556	0.0848853	0.0324927
4.50833	0.0842308	0.0334663
4.51111	0.0791262	0.0301356
4.51389	0.0850354	0.0313425
4.51667	0.084999	0.0325529
4.51944	0.0843294	0.0326577
4.52222	0.087523	0.0354499
4.525	0.0853419	0.0299719
4.52778	0.0868381	0.0329066
4.53056	0.0830189	0.0318133
4.53333	0.0860725	0.0328448
4.53611	0.0874076	0.0357985
4.53889	0.0811965	0.032286
4.54167	0.0839327	0.0315368
4.54444	0.084941	0.0320138
4.54722	0.0833625	0.0309484
4.55	0.0778767	0.0353548
4.55278	0.0859172	0.0330933
4.55556	0.0842346	0.0361165

## Sheet: Figure 5d (individual values)
	Video 1
Time (h)		0	0.00277778	0.00555556	0.00833333	0.0111111	0.0138889	0.0166667	0.0194444	0.0222222	0.025	0.0277778	0.0305556	0.0333333	0.0361111	0.0388889	0.0416667	0.0444444	0.0472222	0.05	0.0527778	0.0555556	0.0583333	0.0611111	0.0638889	0.0666667	0.0694444	0.0722222	0.075	0.0777778	0.0805556	0.0833333	0.0861111	0.0888889	0.0916667	0.0944444	0.0972222	0.1	0.102778	0.105556	0.108333	0.111111	0.113889	0.116667	0.119444	0.122222	0.125	0.127778	0.130556
ID	1	0.0514867	0.0477406	0.0507285	0.049882	0.0551131	0.0526127	0.0467084	0.0522498	0.0561486	0.0493435	0.0535366	0.0529403	0.0517917	0.054066	0.0541395	0.0509334	0.0538979	0.0559409	0.0525969	0.0569203	0.0621228	0.0503117	0.0558481	0.0571166	0.0534966	0.0566197	0.0507474	0.0571173	0.0543631	0.0547511	0.0559782	0.0573209	0.0549332	0.0533023	0.0523599	0.0537699	0.0531687	0.053324	0.0624541	0.0590509	0.0531054	0.0479653	0.0584209	0.053896	0.0598166	0.0562905	0.0588182	0.0609046
	2	0.0491405	0.0481495	0.0462873	0.051098	0.0488779	0.0485718	0.0444769	0.0460926	0.0501168	0.0447026	0.0531513	0.0515315	0.0483428	0.0526321	0.0481815	0.0465331	0.0481221	0.0508474	0.0511991	0.0475009	0.0508918	0.0504239	0.052382	0.0546365	0.0526202	0.0546221	0.0505136	0.0541698	0.0519544	0.0562734	0.0542398	0.057888	0.0531209	0.05331	0.0523009	0.0531947	0.0553647	0.0513303	0.0571316	0.0621	0.058356	0.0501378	0.0600545	0.0526849	0.0553468	0.0604193	0.0583096	0.0597773
	3	0.0484111	0.0504961	0.0487721	0.0507868	0.0536317	0.0538934	0.0462158	0.0491148	0.0530743	0.0515609	0.0535055	0.0532306	0.0507198	0.0541947	0.0494997	0.04802	0.0512631	0.052047	0.0510095	0.0567029	0.0521928	0.0509961	0.054202	0.0549486	0.0519376	0.0579733	0.0548352	0.0584364	0.0535865	0.0553192	0.0542476	0.0533465	0.0609351	0.0550303	0.0542214	0.0574994	0.0589663	0.0551063	0.0569251	0.0608227	0.0556003	0.0472687	0.0612111	0.0576509	0.0564674	0.0630352	0.0575378	0.0632202
	4	0.0488693	0.0552426	0.0520873	0.0478619	0.0475883	0.0572511	0.0459899	0.0502757	0.0482702	0.0576312	0.0509401	0.0513842	0.0530727	0.0569812	0.0478719	0.0509847	0.0489297	0.0534544	0.0492231	0.0518742	0.0520371	0.0511698	0.0518702	0.0495259	0.0466866	0.0547344	0.0492467	0.0548345	0.05158	0.0565613	0.0519438	0.0573271	0.0542527	0.048878	0.0606697	0.0508828	0.0524431	0.0502682	0.0521364	0.0510748	0.0546805	0.0512521	0.0563225	0.0575942	0.0589162	0.0547236	0.0549114	0.0541952
	5	0.0476103	0.0532987	0.0555559	0.0518965	0.0504544	0.0598246	0.0488342	0.0542692	0.0531248	0.0522541	0.04661	0.0504118	0.0530157	0.0550264	0.0542503	0.0522963	0.0501297	0.0588425	0.0475136	0.053611	0.0561114	0.0527949	0.0548997	0.0501062	0.0485898	0.0522618	0.0505972	0.0563879	0.0571275	0.0534204	0.0514849	0.0564682	0.0514746	0.0496834	0.0614093	0.0527233	0.0526091	0.0531649	0.0531699	0.0543236	0.0584144	0.053045	0.0522046	0.0537929	0.0546649	0.057358	0.0534921	0.0494829
	6	0.0486013	0.0533435	0.051621	0.0495206	0.0467961	0.0525634	0.0454895	0.0509002	0.0505815	0.0505949	0.0462163	0.0502659	0.051896	0.0532461	0.0479658	0.049564	0.0501302	0.0530844	0.0489948	0.0484697	0.050376	0.0484756	0.054507	0.0491883	0.0465039	0.0508469	0.0451357	0.0460855	0.0499274	0.0530316	0.0485801	0.0514544	0.0500878	0.0481994	0.0567572	0.0494091	0.0545278	0.0511004	0.0479064	0.048323	0.0484036	0.0503232	0.0517983	0.0512607	0.0520541	0.0527795	0.051609	0.0510321
	7	0.0550039	0.0601055	0.0495434	0.0530185	0.0516097	0.0581485	0.0470376	0.0510956	0.0501242	0.0549738	0.0516184	0.05235	0.0550371	0.0553402	0.0492664	0.0499668	0.0531818	0.0588633	0.0477788	0.0512442	0.0539834	0.0528812	0.0536113	0.0483903	0.0496491	0.0516077	0.0510525	0.0524227	0.0546222	0.0513016	0.0524587	0.0524691	0.0543366	0.0510681	0.0618287	0.0517162	0.053881	0.0516427	0.0529652	0.0494351	0.054481	0.0533483	0.0521411	0.0541492	0.0536317	0.0558915	0.055045	0.0529735
	8	0.0469612	0.0485907	0.0451291	0.0479063	0.0439222	0.049579	0.043642	0.0468036	0.0459725	0.0484877	0.0460816	0.048415	0.0486884	0.0516933	0.0464751	0.0505378	0.0488348	0.0452997	0.0465741	0.0468793	0.0505388	0.0491972	0.0491735	0.048467	0.0475311	0.0459652	0.0497798	0.0489913	0.0488084	0.0530607	0.0464733	0.0515514	0.0531288	0.0473554	0.0580393	0.0493661	0.0511973	0.0468513	0.0488009	0.0497325	0.0513761	0.051134	0.0505987	0.0503158	0.0550782	0.0553622	0.0549205	0.056149
	9	0.0476407	0.0488904	0.0477948	0.0468109	0.0439992	0.0524418	0.0426311	0.0475868	0.0468847	0.0523589	0.0470891	0.0506138	0.0508447	0.0499696	0.0454071	0.0470105	0.0463691	0.0478804	0.0486176	0.0475765	0.0520017	0.0483248	0.0502615	0.0449655	0.0455726	0.0471594	0.0437613	0.0521447	0.0534604	0.0489675	0.0496908	0.0514788	0.0503519	0.0463237	0.0530155	0.048798	0.050772	0.0478622	0.045786	0.0486241	0.0477668	0.0509863	0.0510046	0.0486758	0.0550217	0.0560522	0.0509291	0.0479243
	10	0.0459471	0.047374	0.0464822	0.051998	0.0481631	0.048066	0.0479464	0.0485424	0.043795	0.0516874	0.0443722	0.0458829	0.0445831	0.0522305	0.048158	0.0476155	0.0463901	0.0504297	0.0473822	0.0459514	0.0479314	0.0521626	0.0517245	0.0443283	0.0542103	0.0468666	0.0515294	0.0476199	0.0485192	0.0541549	0.0541958	0.0502925	0.0530264	0.0505281	0.0505282	0.0526913	0.0584946	0.0548442	0.0517689	0.0522474	0.052742	0.0569556	0.0591377	0.0548562	0.0606095	0.0553648	0.0532519	0.0571914
	11	0.0472723	0.0524048	0.0500928	0.0553964	0.0541387	0.0526647	0.0507011	0.0496775	0.0496273	0.0480537	0.052095	0.0504242	0.0495558	0.0516416	0.0517731	0.0531741	0.0526982	0.0552314	0.050988	0.0506747	0.0475414	0.0558998	0.056633	0.0504043	0.0536568	0.0488478	0.0487236	0.0502407	0.0519458	0.0552904	0.0539724	0.0586678	0.052426	0.0516115	0.0531806	0.0573031	0.0602249	0.0542403	0.0534546	0.0537354	0.054218	0.0554835	0.0569694	0.0552558	0.0624515	0.0539808	0.0578751	0.0592982
	12	0.0471223	0.0499436	0.0484574	0.057417	0.0516984	0.0571442	0.0469987	0.0495949	0.0444721	0.048437	0.0471585	0.0536519	0.0509301	0.0579067	0.0526861	0.055479	0.0509191	0.055632	0.0525451	0.0500394	0.0489687	0.0573109	0.0533272	0.051624	0.054707	0.0500596	0.052634	0.0545074	0.0550918	0.0561964	0.0537255	0.052168	0.0561249	0.0558314	0.0520852	0.0523783	0.0529989	0.0551455	0.0531715	0.0518151	0.0570082	0.058354	0.0611459	0.0590253	0.0620324	0.0553767	0.0525932	0.060811
	13	0.0445694	0.047838	0.0469111	0.0499933	0.0474896	0.0487089	0.0487836	0.0470937	0.0448129	0.0433705	0.0404522	0.0494084	0.0458813	0.0461733	0.0501521	0.0491759	0.0457741	0.048555	0.0452519	0.046421	0.0427641	0.0531992	0.0525166	0.0487057	0.050347	0.0431061	0.0476814	0.04853	0.0504254	0.0486074	0.048797	0.048204	0.049583	0.0470507	0.0447548	0.0483604	0.0501664	0.0490965	0.047938	0.0475339	0.0514265	0.0487881	0.050947	0.0509996	0.0562059	0.047478	0.0511869	0.0517249
	14	0.0495835	0.0521927	0.0526001	0.0559192	0.0524115	0.052735	0.0500444	0.0553577	0.0496679	0.0537901	0.0503795	0.0517723	0.0521049	0.0501365	0.0538761	0.0533455	0.0505612	0.0553729	0.0541715	0.050303	0.0494174	0.0543892	0.0557649	0.0525424	0.055642	0.0532332	0.0520621	0.0532815	0.0535791	0.0575461	0.053318	0.0552349	0.0539505	0.0527465	0.0541764	0.0556862	0.0555774	0.0558501	0.0522821	0.0617542	0.0568594	0.0550095	0.0559422	0.058489	0.0660783	0.057296	0.0584643	0.0608855
	15	0.0474085	0.0498806	0.050171	0.0516027	0.0481778	0.0465216	0.0475568	0.0504776	0.046053	0.0478295	0.0445146	0.0490093	0.0469407	0.0521239	0.0494268	0.0561635	0.0481937	0.0539377	0.0472505	0.047809	0.0488586	0.0549558	0.0521713	0.0501575	0.051742	0.047501	0.0536164	0.0521802	0.0506656	0.052157	0.0536337	0.0495184	0.0523948	0.0487792	0.0509609	0.0555757	0.0580744	0.0534433	0.0563325	0.0508794	0.0530454	0.0548652	0.0618363	0.0597989	0.0611007	0.0588168	0.0577226	0.0562636
	Average	0.0483752	0.0510327	0.0494823	0.0514072	0.0496048	0.0527151	0.0468704	0.0499421	0.0488484	0.0503384	0.0485147	0.0507528	0.050227	0.0528908	0.049942	0.05072	0.049693	0.0530279	0.0494064	0.0501318	0.0510492	0.0521662	0.0532595	0.0503405	0.0508595	0.0507603	0.0501277	0.0524633	0.0523771	0.0537759	0.0521826	0.0535593	0.0533418	0.0506465	0.0544192	0.0526236	0.0545644	0.052218	0.0528149	0.0534301	0.0538322	0.0523278	0.0559823	0.054563	0.0579651	0.056015	0.0551111	0.0561222
	StdDev	0.00243761	0.003483	0.00279725	0.00304641	0.00347341	0.00400699	0.00225514	0.00263476	0.00356779	0.00375667	0.00396687	0.00204299	0.00288837	0.00293973	0.00281019	0.0029318	0.00249768	0.00390229	0.00256497	0.00347858	0.00433627	0.00268771	0.00210607	0.00347654	0.00328436	0.00423118	0.0029548	0.00361453	0.00245473	0.00266736	0.00266993	0.00333906	0.00279283	0.00294908	0.00462664	0.00296513	0.00315214	0.00278261	0.00428231	0.0050796	0.00322427	0.0033083	0.00420457	0.00341286	0.00394111	0.00348957	0.00284375	0.00472604
	Video 2
Time (h)		0.55	0.552778	0.555556	0.558333	0.561111	0.563889	0.566667	0.569444	0.572222	0.575	0.577778	0.580556	0.583333	0.586111	0.588889	0.591667	0.594444	0.597222	0.6	0.602778	0.605556	0.608333	0.611111	0.613889	0.616667	0.619444	0.622222	0.625	0.627778	0.630556	0.633333	0.636111	0.638889	0.641667	0.644444	0.647222	0.65	0.652778	0.655556	0.658333	0.661111	0.663889	0.666667	0.669444	0.672222	0.675	0.677778	0.680556
ID	1	0.0295782	0.0276484	0.0262593	0.0259931	0.0226659	0.0257664	0.0326848	0.0233524	0.0284671	0.0241929	0.0268217	0.0258106	0.0344658	0.0242459	0.0284675	0.0255362	0.0289443	0.0269826	0.0298042	0.0285915	0.0307574	0.0274723	0.0244855	0.0257505	0.0336132	0.0290262	0.026142	0.0265423	0.0392956	0.0239501	0.0292262	0.0266661	0.0279083	0.0291186	0.0289817	0.0296133	0.0288558	0.0262936	0.0307582	0.0293363	0.0332266	0.0339373	0.0263713	0.0306824	0.0278658	0.0311321	0.0260101	0.0316352
	2	0.0268519	0.0263039	0.0241444	0.0255276	0.0232909	0.0257263	0.0297585	0.023753	0.0285481	0.0227326	0.0274358	0.0259873	0.0355547	0.0247712	0.0264622	0.0247423	0.0263461	0.0245904	0.0313731	0.0278211	0.0293911	0.0270148	0.0236409	0.0268803	0.0310027	0.0269822	0.0275884	0.0246446	0.0326046	0.0233818	0.0256472	0.0251582	0.027757	0.0272393	0.0266828	0.0270892	0.0287943	0.0259823	0.0290868	0.0276975	0.0304586	0.0299385	0.0253781	0.0301782	0.0278605	0.0292998	0.0279448	0.0298587
	3	0.0531914	0.0511059	0.0495871	0.0456668	0.0423679	0.0464815	0.053339	0.0422626	0.0511461	0.0401841	0.0464018	0.0459768	0.0587975	0.0399074	0.049144	0.0419635	0.0469515	0.0443569	0.0505736	0.0435759	0.0491454	0.0471243	0.0425077	0.0441987	0.0484731	0.0450569	0.038149	0.0392136	0.0541135	0.0389994	0.0421602	0.0383464	0.0453301	0.0401852	0.0439717	0.040831	0.0409245	0.0391225	0.0468844	0.0423526	0.0450016	0.0461194	0.0374808	0.0443719	0.0399953	0.0419302	0.036143	0.0422954
	4	0.0747305	0.0700037	0.069948	0.0610192	0.057946	0.0569901	0.0644932	0.0476956	0.0566981	0.0448327	0.0481458	0.046165	0.0536709	0.038385	0.0405166	0.0379828	0.0405763	0.0345074	0.0409848	0.0342905	0.037864	0.034922	0.0291948	0.0322175	0.035871	0.0319068	0.0270635	0.0277456	0.0370714	0.0258805	0.0266	0.0252542	0.0318153	0.0280603	0.0280526	0.0287477	0.0289193	0.0268617	0.0307233	0.0279509	0.0337315	0.0306174	0.0248	0.027974	0.0277286	0.0301507	0.0257326	0.0310795
	5	0.0954538	0.0911004	0.089722	0.0832821	0.0741172	0.0762725	0.0927531	0.0711732	0.0879453	0.0646728	0.0719384	0.0735602	0.0906355	0.0654018	0.0703351	0.0673903	0.0688452	0.0618461	0.0716707	0.0606341	0.065304	0.0597299	0.0533622	0.0572579	0.0634592	0.0556345	0.0503563	0.0490342	0.0660916	0.0444574	0.0480205	0.0453665	0.0525657	0.0458797	0.0470592	0.0466732	0.0451925	0.0433737	0.0462141	0.0422381	0.0444754	0.0463424	0.0388318	0.0409236	0.0373097	0.0387213	0.0356639	0.0407485
	6	0.0452413	0.0493995	0.0409285	0.0430256	0.0371537	0.0392473	0.0469375	0.0376394	0.042871	0.0364062	0.0384388	0.0374118	0.0419181	0.0289847	0.0390691	0.035554	0.0401564	0.0337401	0.0406979	0.0382993	0.038809	0.0342845	0.03094	0.0421689	0.0394036	0.0365873	0.0341083	0.0310631	0.0606264	0.0313445	0.0323918	0.0342478	0.0341872	0.0350194	0.0335743	0.035074	0.0352715	0.0313819	0.0368728	0.0330221	0.034548	0.0426791	0.0300459	0.038032	0.0336843	0.0333368	0.0265099	0.0347776
	7	0.0682375	0.0688824	0.0676063	0.0609298	0.0556273	0.0594551	0.0701544	0.0542057	0.0633527	0.0505192	0.0565089	0.0552904	0.0708414	0.0486945	0.0573678	0.0518256	0.0564256	0.0486086	0.0569429	0.0512576	0.0533246	0.0526368	0.0466547	0.0496855	0.0576562	0.0485737	0.0421548	0.0416811	0.0548481	0.0386934	0.0455956	0.0406554	0.0455221	0.0421232	0.0432888	0.0416137	0.0420415	0.0374677	0.0438407	0.0397794	0.0467433	0.0444575	0.0349643	0.0421131	0.0372899	0.040054	0.0348497	0.0405138
	8	0.0343553	0.0332478	0.0331133	0.0294686	0.02883	0.0306807	0.0350915	0.0285788	0.0348969	0.028082	0.0328964	0.0324629	0.0435035	0.0275739	0.0320472	0.0309703	0.0347906	0.0309917	0.0366563	0.0309019	0.0326971	0.0320688	0.0286261	0.0321755	0.0369346	0.0323947	0.029703	0.0292438	0.0387308	0.0285621	0.0332143	0.0305613	0.0327761	0.0320265	0.0312474	0.0328158	0.0318806	0.0301936	0.034339	0.0318292	0.034859	0.0378854	0.0310723	0.033797	0.0302599	0.0348396	0.0326599	0.0335063
	9	0.0910377	0.0940695	0.0932031	0.0881581	0.0859285	0.0861279	0.0874812	0.0861386	0.0857854	0.101199	0.0757201	0.0992715	0.103558	0.0971886	0.0928486	0.0836721	0.101211	0.105461	0.100936	0.103179	0.102538	0.0933577	0.0970931	0.0984581	0.0973483	0.0866065	0.100324	0.0929889	0.0854298	0.0911381	0.097334	0.0956333	0.106895	0.10409	0.105768	0.0947688	0.113174	0.103083	0.101252	0.0935046	0.0990355	0.0930947	0.0958816	0.0891004	0.0926865	0.0804287	0.0837991	0.0841655
	10	0.0649617	0.0744385	0.0728349	0.0707815	0.0762986	0.0730988	0.0730601	0.0727379	0.0743351	0.0761555	0.061936	0.0823874	0.082367	0.0677059	0.0687701	0.0746346	0.085753	0.0920776	0.0888134	0.0908897	0.0917456	0.0751318	0.0688584	0.0707453	0.0674338	0.084949	0.0846594	0.0697135	0.0634327	0.0775575	0.0794526	0.084355	0.0965698	0.0929628	0.0893496	0.0852589	0.0927582	0.0914789	0.0946412	0.0858709	0.0889	0.0843512	0.0854184	0.0801291	0.083822	0.0700346	0.0726119	0.0736262
	11	0.0772653	0.086499	0.0846707	0.0816693	0.0826571	0.0858464	0.0846986	0.0847301	0.0795649	0.0868766	0.0655505	0.0904519	0.0903823	0.0705456	0.0751641	0.0783903	0.0904215	0.0969817	0.0919178	0.0923982	0.0875355	0.0782293	0.0670189	0.0700158	0.0666662	0.0800119	0.0802227	0.0634987	0.0560515	0.0709882	0.0758004	0.0763079	0.0874632	0.085693	0.0852603	0.0762291	0.0865566	0.0813427	0.0821226	0.0766524	0.079501	0.0744628	0.0770316	0.0754063	0.0767919	0.0640496	0.0645603	0.0679821
	12	0.0887466	0.0953821	0.0981084	0.0957688	0.0892785	0.0890694	0.0880336	0.0904709	0.0830811	0.0904593	0.0720943	0.0877332	0.0849609	0.0709251	0.0722952	0.0757538	0.0831918	0.088901	0.085749	0.0848784	0.0824461	0.0752033	0.061156	0.0646938	0.0569489	0.0686945	0.0676399	0.0531988	0.0466139	0.0560599	0.0650604	0.0638169	0.0729852	0.0642808	0.0662514	0.0607371	0.0678283	0.0627392	0.0692989	0.0591802	0.0659526	0.060658	0.0617256	0.0578172	0.0609347	0.0542943	0.0543017	0.0566206
	13	0.0525127	0.0575959	0.0522179	0.0531173	0.0620578	0.0618976	0.0550588	0.0548129	0.0574903	0.0597589	0.0593934	0.0562513	0.0613181	0.061374	0.0634311	0.0551315	0.0567775	0.0625044	0.0611345	0.0602594	0.0585336	0.0645224	0.0625134	0.0584519	0.0579099	0.0645453	0.0650976	0.069035	0.0627483	0.0666695	0.0587794	0.0595315	0.0641028	0.0633362	0.065158	0.0587842	0.0602957	0.0636763	0.0619663	0.0619834	0.0588505	0.0613072	0.0668699	0.0632469	0.0676894	0.0597909	0.0654948	0.0622934
	14	0.0644361	0.0666074	0.066331	0.075353	0.0805467	0.0779114	0.0757259	0.0694618	0.0806589	0.0740459	0.0693722	0.0722339	0.0648921	0.0796633	0.0720036	0.0680483	0.0745696	0.080383	0.0622152	0.0683363	0.0739276	0.0734289	0.0703426	0.0783675	0.0589614	0.0806409	0.0755565	0.0658973	0.0760482	0.0796481	0.0756272	0.0666555	0.0744167	0.0732676	0.0658809	0.0663559	0.0676179	0.0583354	0.0722061	0.0696892	0.0582814	0.0688922	0.0737744	0.0619336	0.0750125	0.0543969	0.0782573	0.0599682
	15	0.0925964	0.105047	0.096256	0.0985797	0.111857	0.107701	0.104139	0.0942458	0.109944	0.106383	0.102805	0.0953657	0.0995503	0.106005	0.0967093	0.0901114	0.0985211	0.106756	0.106362	0.0961395	0.0953535	0.101129	0.0997542	0.0958455	0.091873	0.0959963	0.104463	0.100562	0.0963479	0.096749	0.0898664	0.0850285	0.0982118	0.0924443	0.1015	0.091486	0.0859647	0.0903041	0.0900228	0.0839666	0.0787805	0.0825368	0.0921533	0.0846097	0.0891972	0.0771349	0.0896895	0.0853064
	Average	0.0639464	0.0664888	0.0643287	0.062556	0.0620416	0.0628182	0.0662273	0.0587506	0.064319	0.0604334	0.0570306	0.0617573	0.067761	0.0567582	0.0589754	0.0561138	0.0622321	0.0625792	0.0637221	0.0607635	0.0619582	0.0584171	0.0537432	0.0564608	0.056237	0.0578404	0.0568818	0.0522708	0.0580036	0.0529386	0.0549851	0.0531723	0.0599004	0.0570485	0.0574685	0.0544052	0.0570717	0.0541091	0.0580153	0.0536702	0.0554897	0.0558187	0.0534533	0.0533544	0.0538752	0.0493063	0.0502819	0.0516252
	StdDev	0.0231532	0.0253628	0.0255251	0.0248511	0.0268993	0.0252725	0.0233791	0.0245239	0.0242342	0.0279481	0.0208001	0.0257688	0.023263	0.0261603	0.0223199	0.0222522	0.0256648	0.03013	0.0258848	0.0269937	0.0255439	0.0241963	0.0246412	0.0233776	0.0198903	0.0239058	0.0274635	0.0241834	0.0181967	0.0256318	0.0242009	0.0242524	0.0278969	0.0269699	0.0275708	0.0237564	0.0273709	0.0267836	0.0252941	0.0234659	0.0224048	0.0208402	0.0263753	0.0212526	0.024796	0.0176567	0.023341	0.0196209
	Video 3
Time (h)		0.844444	0.847222	0.85	0.852778	0.855556	0.858333	0.861111	0.863889	0.866667	0.869444	0.872222	0.875	0.877778	0.880556	0.883333	0.886111	0.888889	0.891667	0.894444	0.897222	0.9	0.902778	0.905556	0.908333	0.911111	0.913889	0.916667	0.919444	0.922222	0.925	0.927778	0.930556	0.933333	0.936111	0.938889	0.941667	0.944444	0.947222	0.95	0.952778	0.955556	0.958333	0.961111	0.963889	0.966667	0.969444	0.972222	0.975
ID	1	0.0483973	0.0545116	0.0562127	0.0494267	0.0560674	0.0526152	0.0600941	0.0487591	0.0510739	0.051831	0.0498161	0.0488155	0.0475411	0.0422597	0.0531539	0.0531134	0.0520542	0.0435749	0.0564432	0.0432534	0.0495757	0.046613	0.0410423	0.0479933	0.0473031	0.0512985	0.0455468	0.047838	0.0473006	0.0472741	0.0438459	0.0484461	0.0518294	0.0419426	0.0571151	0.0610512	0.0620782	0.0499266	0.0466957	0.047562	0.0478003	0.0433492	0.0458577	0.0462077	0.0476122	0.0416207	0.0494416	0.0392822
	2	0.0493949	0.0552051	0.0542665	0.0532301	0.0569212	0.0523055	0.0542021	0.0519801	0.0502472	0.0544046	0.0523502	0.0497087	0.0474953	0.0443419	0.0549029	0.0538652	0.0545546	0.0441044	0.051565	0.040573	0.0470476	0.049768	0.0424279	0.0476442	0.0498785	0.046753	0.0482601	0.0512291	0.0501868	0.0487556	0.0434157	0.0485991	0.04921	0.0395823	0.0509397	0.0584113	0.0567276	0.0477501	0.0409527	0.0457011	0.0474274	0.0445141	0.044715	0.0454585	0.0454876	0.0395356	0.0505211	0.0391348
	3	0.0520231	0.0544654	0.0530209	0.054045	0.05807	0.0503302	0.0587153	0.0532499	0.0528467	0.0551092	0.0477327	0.0485144	0.0516323	0.0434672	0.0548029	0.051729	0.0544612	0.0434246	0.0541507	0.0451568	0.048667	0.046654	0.0429716	0.0557214	0.0477163	0.0480777	0.0482632	0.0505849	0.0538169	0.0505531	0.0432663	0.0458212	0.0487517	0.0433059	0.0594612	0.0430018	0.0534895	0.0492685	0.0431994	0.048182	0.0521159	0.0507006	0.0477452	0.0479683	0.0497604	0.0462702	0.0536807	0.0448361
	4	0.0456482	0.0489499	0.0513805	0.0508324	0.0515526	0.04586	0.0559687	0.0463169	0.0471247	0.0515952	0.0465432	0.0494431	0.0443521	0.0404573	0.0513861	0.0465806	0.0531573	0.041502	0.0518726	0.0444675	0.0447134	0.0471442	0.041366	0.0513591	0.048488	0.0476922	0.0470112	0.049477	0.0488965	0.0477201	0.0484283	0.0471462	0.049676	0.0442318	0.052315	0.0488699	0.0489409	0.0481374	0.0460595	0.0557939	0.0545513	0.0484258	0.0513345	0.05711	0.0621651	0.0672863	0.0546864	0.0544579
	5	0.0470955	0.0475865	0.0488136	0.0461494	0.0534597	0.0552534	0.0586639	0.0504144	0.0477635	0.0509926	0.0471377	0.0467615	0.0453128	0.042252	0.0499962	0.0493895	0.0469432	0.0421325	0.0488435	0.0422944	0.0419232	0.0464328	0.0390651	0.0434147	0.0444268	0.0449585	0.0445666	0.0488048	0.0467642	0.0475596	0.0431998	0.043836	0.047302	0.0384323	0.0466309	0.0536392	0.0513284	0.0421003	0.0406663	0.0428196	0.0474576	0.0447761	0.0418698	0.0454917	0.0390597	0.042485	0.0494682	0.0364303
	6	0.0488937	0.0553979	0.0514906	0.0508196	0.0540506	0.0505772	0.0605088	0.0518395	0.0511203	0.0521162	0.0472328	0.0506332	0.0492298	0.0416815	0.050028	0.0514517	0.0530715	0.0447542	0.0520599	0.0410927	0.0467406	0.0461882	0.0414909	0.0475728	0.0476578	0.0482709	0.0504826	0.0499798	0.0498545	0.0495035	0.0473216	0.0471223	0.0485918	0.0419419	0.0458888	0.0570554	0.0579847	0.0454986	0.0476536	0.0451625	0.0515319	0.0444515	0.0453123	0.0485668	0.0455748	0.043502	0.0503405	0.037448
	7	0.0473591	0.0502179	0.0481678	0.0460761	0.0494922	0.0471046	0.0534079	0.0484884	0.0479167	0.0502723	0.0457897	0.0471646	0.0460696	0.0408149	0.0529617	0.0502702	0.0497967	0.0445403	0.0480129	0.0403477	0.0443664	0.0469733	0.0386595	0.0485495	0.0471793	0.0459182	0.0464972	0.0504717	0.0514431	0.0451663	0.0427949	0.0465127	0.0476542	0.0411973	0.0570231	0.0470745	0.0465196	0.0423372	0.0429491	0.0513875	0.0523826	0.0458105	0.0453091	0.0470997	0.0477597	0.0443585	0.059371	0.0403037
	8	0.0525629	0.0555317	0.0544252	0.0535772	0.0529302	0.0511921	0.0571018	0.0539181	0.0507762	0.0608916	0.0538566	0.0494729	0.0489838	0.0449756	0.0543866	0.0551738	0.0529221	0.0442876	0.0570203	0.0457984	0.0472659	0.0522532	0.0412236	0.0503511	0.0483619	0.0492431	0.0544599	0.0482447	0.0483046	0.0497997	0.04564	0.0463536	0.0482059	0.0442253	0.0483765	0.0500545	0.0485909	0.047723	0.0437444	0.0517607	0.0499305	0.0474683	0.0455858	0.0506696	0.0471022	0.0440272	0.0561651	0.0407799
	9	0.0576801	0.0535817	0.0585146	0.0594856	0.0650852	0.0558097	0.0558604	0.0578194	0.0627207	0.0605823	0.0627201	0.057203	0.0568345	0.0592481	0.0627851	0.0660525	0.0563728	0.0630649	0.0579444	0.0592502	0.0579406	0.0637752	0.0628467	0.0616951	0.0625322	0.0566651	0.0618127	0.0649925	0.0639208	0.0702657	0.0707652	0.0645682	0.0723362	0.0691614	0.0674101	0.0655928	0.060252	0.0704289	0.0734738	0.0603792	0.0711854	0.0710441	0.0562101	0.0617493	0.0590979	0.0644991	0.065563	0.0658246
	10	0.0528023	0.0511561	0.0563664	0.0576736	0.0568879	0.0538758	0.0549264	0.0582475	0.0567092	0.0612595	0.0557106	0.0580994	0.0566973	0.057811	0.0594677	0.0639919	0.0523301	0.0639909	0.0594687	0.056273	0.057709	0.0563669	0.0640618	0.0618097	0.0591316	0.056493	0.0601365	0.0639182	0.0612698	0.0617063	0.0577157	0.0536914	0.0623893	0.0534126	0.065011	0.054572	0.0432847	0.0516376	0.0527319	0.0415423	0.0442234	0.0418404	0.0295635	0.0308563	0.0279911	0.0317473	0.0271848	0.0287666
	11	0.0572824	0.0510412	0.054428	0.0613264	0.0541366	0.0582671	0.0537454	0.0600453	0.0595667	0.058796	0.0575782	0.0569378	0.0529545	0.0599897	0.0572474	0.0606568	0.0527883	0.0592231	0.0614346	0.0561296	0.0624758	0.0604357	0.0665081	0.0604979	0.056489	0.0577121	0.0622042	0.0678905	0.0623964	0.0604428	0.0624266	0.052894	0.0628011	0.0535542	0.0587644	0.0460123	0.0459008	0.0511747	0.0546276	0.0455284	0.0465937	0.0450814	0.02948	0.0326973	0.0285461	0.0337423	0.0314521	0.0339247
	12	0.0538725	0.0614066	0.062689	0.0613454	0.058998	0.0544377	0.0548541	0.0589967	0.057075	0.0556557	0.059331	0.0604203	0.0581526	0.0562466	0.0627992	0.0619672	0.04815	0.0595913	0.057881	0.0553608	0.0588845	0.0595911	0.0586298	0.0575092	0.0604237	0.0639111	0.0631303	0.059838	0.056998	0.0606029	0.0641667	0.0582642	0.0637753	0.0618187	0.0704713	0.0712981	0.0617158	0.0600062	0.0667061	0.0561321	0.0520552	0.057824	0.0572168	0.060567	0.0631153	0.0579364	0.0592225	0.0624874
	13	0.0558045	0.0604451	0.0538152	0.0577416	0.0560231	0.061547	0.0594083	0.0573306	0.0588911	0.0588868	0.0590804	0.0623333	0.0630371	0.0567708	0.0614552	0.0620281	0.0525352	0.0586587	0.0576125	0.0606367	0.0615549	0.0586843	0.0657108	0.0585235	0.0636446	0.0601713	0.0636973	0.0583248	0.0583422	0.0667238	0.0682329	0.0657733	0.0631903	0.0644879	0.0598506	0.0625036	0.065041	0.0614058	0.0711068	0.058084	0.0517491	0.0664798	0.0635471	0.0657655	0.0668097	0.0635369	0.0668667	0.0609137
	Average	0.0514474	0.0538075	0.0541224	0.0539792	0.0556673	0.0530135	0.0567275	0.0536466	0.0533717	0.0555687	0.052683	0.0527314	0.0514071	0.0484859	0.0557979	0.0558669	0.0522413	0.0502192	0.0549469	0.0485103	0.0514511	0.0523754	0.0496926	0.0532801	0.0525564	0.0520896	0.0535437	0.054738	0.0538073	0.0543133	0.0524015	0.0514637	0.0550549	0.0490226	0.056866	0.0553182	0.0539888	0.0513381	0.0515821	0.0500027	0.0514619	0.0501358	0.0464421	0.0492467	0.0484678	0.0477344	0.0518434	0.0449685
	StdDev	0.00398426	0.00408353	0.00389103	0.00525572	0.00388691	0.00427424	0.00250053	0.00449684	0.00506997	0.00407764	0.00576542	0.00542015	0.00575116	0.00798905	0.00457025	0.00629867	0.0025909	0.00894983	0.00417296	0.00771095	0.00716993	0.00649117	0.0115992	0.00626673	0.00679706	0.00614522	0.0075538	0.00721314	0.00607693	0.00842179	0.0106328	0.00721801	0.00852183	0.0103671	0.00782688	0.00835125	0.00711641	0.00808282	0.0115757	0.00607929	0.00661083	0.00924445	0.00970329	0.0103186	0.0121734	0.0117113	0.011527	0.0119227
	Video 4
Time (h)		1.17222	1.175	1.17778	1.18056	1.18333	1.18611	1.18889	1.19167	1.19444	1.19722	1.2	1.20278	1.20556	1.20833	1.21111	1.21389	1.21667	1.21944	1.22222	1.225	1.22778	1.23056	1.23333	1.23611	1.23889	1.24167	1.24444	1.24722	1.25	1.25278	1.25556	1.25833	1.26111	1.26389	1.26667	1.26944	1.27222	1.275	1.27778	1.28056	1.28333	1.28611	1.28889	1.29167	1.29444	1.29722	1.3	1.30278
ID	1	0.0205833	0.0219487	0.0209356	0.0234927	0.0216015	0.0219258	0.0216705	0.0223818	0.0196924	0.0225328	0.0234238	0.0208402	0.0211503	0.0205295	0.0246372	0.0249649	0.0224197	0.0258309	0.0234985	0.0236748	0.0284521	0.0245854	0.0241048	0.0247626	0.0249619	0.0303236	0.027557	0.0249285	0.0242648	0.0246549	0.0274946	0.0259621	0.0233517	0.0286874	0.0297578	0.0235105	0.0277658	0.0287835	0.0277323	0.0322722	0.027717	0.0294945	0.0280371	0.0274181	0.0250539	0.0301389	0.0288634	0.0270978
	2	0.073506	0.0703639	0.0765392	0.0799957	0.0802146	0.0782143	0.083584	0.0818636	0.0706264	0.0831527	0.0832988	0.0768025	0.0786117	0.0789248	0.0797161	0.0843404	0.0807364	0.0799981	0.0822379	0.0861456	0.0834791	0.0819563	0.0786926	0.0824007	0.0800243	0.078358	0.0808407	0.071938	0.0786496	0.0699669	0.0760787	0.067424	0.0742809	0.0727377	0.078138	0.0657721	0.0732932	0.0767714	0.0708261	0.0811384	0.0731789	0.0780782	0.0717371	0.072788	0.0656037	0.0733367	0.070451	0.0668761
	3	0.0406603	0.0400623	0.0423821	0.0454117	0.0426927	0.0416503	0.0449876	0.0461661	0.0370163	0.0424881	0.0432239	0.0412361	0.040769	0.0412036	0.043391	0.0418516	0.0394275	0.042896	0.0418758	0.0394471	0.0434533	0.0422986	0.0413246	0.0425218	0.0400384	0.0419599	0.041787	0.0387362	0.0379607	0.0385941	0.0400246	0.0360374	0.0382006	0.0391785	0.0430424	0.0367913	0.0399307	0.0398538	0.0378842	0.0415663	0.0384278	0.040702	0.0346529	0.0363759	0.034506	0.0404291	0.0344546	0.0356614
	4	0.0707681	0.0736806	0.0817619	0.0898555	0.0785002	0.0684444	0.0852991	0.0857275	0.0645331	0.0771719	0.0777672	0.0732568	0.0840174	0.0857436	0.0731378	0.0816428	0.0764522	0.0800796	0.0758107	0.0718453	0.0764478	0.0556273	0.0715938	0.074673	0.0619345	0.0726669	0.0632896	0.0544589	0.0542456	0.0533441	0.0570081	0.0506358	0.0519353	0.0527319	0.0537652	0.0442882	0.0499354	0.0496695	0.0449294	0.051999	0.0473683	0.047843	0.0420064	0.0414305	0.0374192	0.0440451	0.0397362	0.0379779
	5	0.035243	0.0380573	0.0356308	0.0419575	0.0368893	0.0375174	0.0391094	0.0408211	0.0327786	0.0389491	0.0635832	0.0371378	0.0377338	0.0368641	0.047396	0.0502102	0.0364852	0.0416205	0.0389666	0.034186	0.0408817	0.0353049	0.0480891	0.0358953	0.0345981	0.036739	0.0439089	0.0331854	0.0322383	0.0368594	0.0349413	0.0307015	0.0304197	0.0332684	0.0348172	0.0294253	0.0338244	0.0345606	0.0307998	0.0377529	0.0280613	0.0320212	0.0342548	0.0317155	0.0271828	0.0359629	0.0295694	0.028204
	6	0.068202	0.0689272	0.0711045	0.0756545	0.0698006	0.0685298	0.0742498	0.0795381	0.0670022	0.0719887	0.0747793	0.0716768	0.0690064	0.0691015	0.0715261	0.0691487	0.0638733	0.0647893	0.059445	0.0587272	0.0583765	0.056069	0.0487602	0.0528647	0.0467171	0.0484238	0.0476134	0.040446	0.0391155	0.0390381	0.038668	0.0361542	0.03586	0.0345894	0.0359626	0.0293588	0.0330274	0.0318175	0.0275364	0.0315546	0.0300854	0.0283198	0.0271176	0.0252261	0.0238197	0.0277139	0.0256427	0.0234533
	7	0.0261857	0.0242451	0.0254159	0.0265385	0.0238455	0.024764	0.0252695	0.0259014	0.0220142	0.0253727	0.0252672	0.0244234	0.0247132	0.0234335	0.0237564	0.0233723	0.0237945	0.0265746	0.0245722	0.0249868	0.027552	0.0264397	0.0231802	0.0262483	0.0236209	0.026093	0.0249579	0.024878	0.026235	0.0238981	0.0269858	0.0254235	0.0248754	0.0253153	0.0275815	0.0236469	0.0269009	0.0271884	0.0279048	0.0283845	0.0281206	0.0282995	0.0260813	0.0262957	0.0257445	0.0297558	0.026288	0.0276989
	8	0.0464405	0.0472928	0.0474115	0.0516406	0.0476926	0.0462275	0.0496999	0.05166	0.0420419	0.0498017	0.0491745	0.0482294	0.0462751	0.0467878	0.0504554	0.0492298	0.0452026	0.0511245	0.0477672	0.0457081	0.0497583	0.0465077	0.0441568	0.0449242	0.0410535	0.0456017	0.0467088	0.0398119	0.0412481	0.0388595	0.0403467	0.0377993	0.0399917	0.038291	0.0423976	0.0352534	0.0374713	0.0410131	0.0380644	0.0409577	0.038143	0.0377158	0.0344794	0.0346927	0.0317739	0.0388139	0.0319155	0.0337648
	9	0.0839085	0.0910993	0.101303	0.0910462	0.102105	0.0958028	0.0903254	0.0889603	0.0909543	0.103283	0.0918798	0.100279	0.097408	0.101055	0.0953169	0.0941288	0.0979234	0.0956119	0.10439	0.0963516	0.109094	0.103284	0.10085	0.0964452	0.107571	0.105177	0.110432	0.111488	0.107038	0.106307	0.111484	0.108349	0.117348	0.10986	0.107775	0.114011	0.107029	0.105914	0.106312	0.107765	0.115826	0.110478	0.113085	0.108696	0.100867	0.0988981	0.0862643	0.096603
	10	0.0770746	0.0865263	0.0938903	0.0808556	0.0923014	0.0857856	0.0820339	0.085146	0.081062	0.0998067	0.088671	0.0947148	0.0872424	0.0926431	0.0827142	0.0828426	0.0867615	0.0861704	0.0906578	0.0879282	0.0941135	0.0892908	0.0954428	0.0805998	0.0923186	0.0927943	0.0965764	0.0981776	0.0936645	0.0978702	0.0998805	0.0909169	0.0973192	0.0975206	0.0859578	0.0930773	0.0971329	0.0903889	0.0917649	0.0957163	0.0933433	0.0994171	0.0924783	0.0923728	0.089257	0.0868128	0.0743816	0.0810815
	11	0.122649	0.1386	0.14265	0.13099	0.141611	0.132963	0.127617	0.131284	0.132171	0.147385	0.136123	0.134937	0.12681	0.135112	0.123589	0.12429	0.124185	0.122002	0.123952	0.1175	0.127458	0.123933	0.118853	0.109863	0.121715	0.114168	0.119176	0.114443	0.11458	0.112504	0.114916	0.106855	0.113123	0.1079	0.104628	0.102148	0.105269	0.102049	0.0968921	0.101359	0.0947974	0.0962827	0.0983059	0.0867138	0.0875948	0.081448	0.0758056	0.079485
	12	0.059792	0.0629497	0.0616549	0.062821	0.06935	0.0621006	0.0638069	0.0693483	0.0660819	0.0749252	0.0719698	0.0562471	0.0671782	0.0646043	0.0756074	0.0711468	0.0481768	0.0709658	0.0585418	0.0750476	0.0593483	0.0729607	0.05369	0.0561418	0.0634342	0.0692187	0.0670613	0.0616465	0.0295723	0.0612091	0.0706283	0.0617283	0.0608957	0.0709242	0.0759963	0.0605436	0.0606584	0.0661426	0.0609607	0.0736213	0.0619152	0.0701453	0.0291398	0.0724709	0.0640658	0.0697596	0.0663672	0.0678909
	13	0.116252	0.109262	0.111917	0.102305	0.118514	0.117866	0.112053	0.118382	0.108341	0.110733	0.121803	0.11854	0.118888	0.118625	0.118836	0.116322	0.112738	0.106563	0.112885	0.117208	0.114721	0.102855	0.110445	0.114946	0.106616	0.11582	0.116275	0.1098	0.113844	0.105	0.105142	0.107775	0.106103	0.111097	0.109923	0.105565	0.105577	0.105873	0.0986734	0.116018	0.108468	0.107897	0.0969491	0.0995508	0.0990641	0.0943196	0.0979474	0.102203
	14	0.0939218	0.0883542	0.0958154	0.0884221	0.103601	0.0915168	0.100219	0.0923891	0.0899565	0.0935398	0.0941517	0.0875166	0.0896297	0.0978298	0.10502	0.104408	0.0962421	0.0961565	0.0946552	0.0931991	0.0907606	0.0919599	0.0944085	0.0928291	0.0909151	0.0906704	0.0979624	0.0831476	0.090411	0.0930657	0.0861612	0.0884889	0.0909899	0.0914748	0.0875628	0.0880827	0.0779308	0.0825501	0.080811	0.0971346	0.0890106	0.0922796	0.0750386	0.0800285	0.0806823	0.0761493	0.0735898	0.08856
	Average	0.0667991	0.0686692	0.0720295	0.0707848	0.07348	0.069522	0.0714232	0.0728263	0.0660194	0.0743665	0.0746511	0.0704169	0.0706738	0.0723184	0.0725071	0.072707	0.0681727	0.0707417	0.0699468	0.0694254	0.0717068	0.0680766	0.0681137	0.066794	0.0668228	0.0691439	0.0702962	0.0647918	0.0630763	0.0643694	0.0664115	0.0624465	0.064621	0.0652555	0.0655219	0.0608196	0.0625533	0.0630411	0.060078	0.0669456	0.0624617	0.0642124	0.0573831	0.0596983	0.0566168	0.0591131	0.0543769	0.056897
	StdDev	0.0312427	0.0330233	0.0354051	0.030398	0.036118	0.0334504	0.0320269	0.0322518	0.033069	0.0356883	0.032569	0.034562	0.0330735	0.0353223	0.0317841	0.0317229	0.0330587	0.0298685	0.0326612	0.0321407	0.0325382	0.0315424	0.031903	0.0303404	0.0329803	0.0313262	0.0330537	0.0332445	0.0348452	0.0325387	0.0325799	0.032217	0.0344968	0.033034	0.0305989	0.0335139	0.0312354	0.0303412	0.0300472	0.0323211	0.0325796	0.0324326	0.0321768	0.030592	0.0302123	0.0261736	0.0256344	0.0290538
	Video 5
Time (h)		1.55556	1.55833	1.56111	1.56389	1.56667	1.56944	1.57222	1.575	1.57778	1.58056	1.58333	1.58611	1.58889	1.59167	1.59444	1.59722	1.6	1.60278	1.60556	1.60833	1.61111	1.61389	1.61667	1.61944	1.62222	1.625	1.62778	1.63056	1.63333	1.63611	1.63889	1.64167	1.64444	1.64722	1.65	1.65278	1.65556	1.65833	1.66111	1.66389	1.66667	1.66944	1.67222	1.675	1.67778	1.68056	1.68333	1.68611
ID	1	0.0528415	0.0590755	0.0575323	0.0601233	0.0603918	0.0537725	0.0613367	0.0543285	0.0528829	0.058012	0.0624176	0.058823	0.0573628	0.0580627	0.0523841	0.0655901	0.0508222	0.0476285	0.0554277	0.0546792	0.0612811	0.0534539	0.0504816	0.0599278	0.0575977	0.0657543	0.0521742	0.0573936	0.0613061	0.0630125	0.0619777	0.0581274	0.0640112	0.0580186	0.0621661	0.0591056	0.0575964	0.0627494	0.0588383	0.0587869	0.0556583	0.0612149	0.0585442	0.0587013	0.0593851	0.0549771	0.0601477	0.0593068
	2	0.051899	0.0540986	0.0585039	0.0544187	0.0557482	0.0500131	0.0569869	0.0535382	0.0514541	0.0558934	0.0625938	0.0546285	0.0538407	0.0553503	0.0473464	0.0574622	0.0525612	0.0452907	0.0504275	0.0549311	0.0576788	0.0508154	0.0474054	0.0556351	0.0537679	0.0566051	0.0489922	0.0573654	0.0556183	0.05505	0.0606528	0.055645	0.057734	0.0531831	0.0576099	0.0573128	0.05291	0.0588655	0.0584762	0.0552508	0.0537176	0.0559331	0.0556583	0.0521073	0.0579284	0.0497044	0.0568249	0.0547374
	3	0.0511947	0.0528698	0.0572057	0.0496364	0.0536597	0.047508	0.0578927	0.0501109	0.0493976	0.0558855	0.0521891	0.0519202	0.0541177	0.0507656	0.0451147	0.0547092	0.05049	0.0435378	0.0493231	0.0482264	0.053089	0.0458927	0.0438993	0.0500855	0.0531758	0.054531	0.0481904	0.0542695	0.0561584	0.0546997	0.0549761	0.0521029	0.0582177	0.0523327	0.0558648	0.0535959	0.0504549	0.0583171	0.0558326	0.05187	0.0526141	0.0498982	0.0536507	0.0522591	0.0533182	0.0471672	0.0550524	0.0528503
	4	0.0571209	0.0608451	0.0579186	0.0551992	0.0560787	0.0510509	0.0586131	0.0571139	0.0509371	0.060118	0.0529734	0.0568392	0.054404	0.0547321	0.0480244	0.0613387	0.047714	0.0445513	0.052399	0.0524617	0.0532495	0.0547166	0.0491202	0.0540408	0.0545609	0.0614358	0.0494533	0.0510636	0.0601957	0.0580708	0.0569947	0.0536775	0.0591907	0.0532211	0.0576002	0.054811	0.054811	0.063866	0.0550792	0.0571278	0.0540744	0.0546447	0.0571425	0.0551824	0.053749	0.0506303	0.0592965	0.0547561
	5	0.045895	0.0514963	0.0532607	0.0501347	0.0528587	0.0432845	0.0556849	0.0493094	0.0471477	0.0503866	0.0486447	0.049205	0.0527106	0.049782	0.0445514	0.0560979	0.0453948	0.0436041	0.0492685	0.0476368	0.0535635	0.051982	0.0433098	0.0520853	0.0507657	0.0549069	0.046041	0.055286	0.0578788	0.052694	0.053704	0.048032	0.0565837	0.0508804	0.0565975	0.0525537	0.05163	0.0578252	0.0534886	0.0503982	0.0534567	0.0530253	0.0526124	0.0522776	0.0532058	0.0464223	0.0546162	0.0500447
	6	0.0508798	0.0534732	0.0565243	0.0347027	0.0541442	0.0473726	0.0598359	0.0536349	0.0514766	0.0561604	0.0559976	0.0525144	0.0553684	0.0545895	0.0465797	0.055615	0.0452652	0.046469	0.0544744	0.0502131	0.0527514	0.0508913	0.0459627	0.0507907	0.0572599	0.0567693	0.0499479	0.0539335	0.0602701	0.0530204	0.0566071	0.0531068	0.0604554	0.0505797	0.0554838	0.0546654	0.050923	0.0563859	0.0555939	0.0528709	0.0519663	0.0553088	0.0549846	0.0517565	0.057677	0.0502251	0.0579169	0.0548062
	7	0.0550615	0.0532164	0.0609608	0.0591581	0.058897	0.0535575	0.0573553	0.0544086	0.0567508	0.0602695	0.0567291	0.0556354	0.0547049	0.0534895	0.0489146	0.0603094	0.0497255	0.0458708	0.0532155	0.0500157	0.0573866	0.0536418	0.055007	0.054919	0.0523719	0.0605171	0.0534929	0.0556369	0.0570325	0.0592354	0.0599586	0.0612454	0.0563128	0.0550768	0.059567	0.0534596	0.0581951	0.0580311	0.0597544	0.0575418	0.0582067	0.0582383	0.0588745	0.0582079	0.058319	0.0491202	0.0584812	0.0566292
	8	0.0561943	0.0546471	0.0535092	0.0526685	0.0561932	0.04808	0.0492827	0.0609505	0.0482916	0.0533347	0.0505779	0.0565138	0.0515037	0.0471929	0.0508783	0.0582839	0.0547015	0.0507537	0.05367	0.0476573	0.057511	0.0492728	0.050668	0.0496183	0.0537069	0.0529269	0.0515578	0.0557217	0.0561065	0.0583403	0.0558098	0.0543617	0.0517284	0.0504782	0.0478604	0.0533097	0.0522491	0.0499116	0.0484016	0.0510788	0.0562682	0.0472873	0.0492638	0.0518019	0.0480615	0.0517481	0.0555556	0.0552719
	9	0.0593913	0.0590248	0.0571361	0.062119	0.0659801	0.0543481	0.0580349	0.0616173	0.0566753	0.0602697	0.0572673	0.0601771	0.0659978	0.0534506	0.0543928	0.0619419	0.0589708	0.0590516	0.0581075	0.0528415	0.060084	0.0565226	0.0589408	0.055441	0.0561015	0.0578098	0.0600426	0.0610509	0.0590337	0.0608252	0.0606233	0.0559043	0.0577749	0.0594249	0.0536812	0.0576113	0.0570249	0.0577034	0.0566993	0.0515906	0.0704674	0.0583944	0.0551372	0.0610182	0.0566242	0.0540307	0.0622319	0.0591274
	10	0.0585236	0.0553307	0.0517247	0.0592135	0.0565352	0.0499422	0.0542199	0.0597885	0.0532678	0.0572932	0.0512625	0.0553896	0.0495492	0.0515186	0.0656896	0.055276	0.056285	0.0562354	0.0517815	0.0501355	0.0558686	0.0493586	0.0555204	0.0516667	0.0496575	0.0518571	0.055691	0.0546184	0.0496489	0.0542335	0.0544068	0.0519974	0.0528337	0.0572064	0.0509384	0.0525921	0.0516942	0.0527167	0.0513943	0.0492199	0.0553533	0.0491143	0.0506161	0.051577	0.0494864	0.0540922	0.0638871	0.0542015
	11	0.0613871	0.056692	0.0561562	0.0590864	0.0709307	0.0550275	0.0580256	0.0661378	0.056022	0.0602557	0.0568308	0.0605614	0.0572536	0.0512272	0.0562262	0.0584593	0.0608464	0.0567899	0.058485	0.0560768	0.0609877	0.0566942	0.0567924	0.0582175	0.0541217	0.0536857	0.0571392	0.0610952	0.0599227	0.0627481	0.0596535	0.0606177	0.055144	0.0597543	0.0540331	0.0535672	0.0591939	0.0560044	0.0559121	0.0539972	0.0578771	0.0534881	0.0545421	0.0591459	0.0530347	0.0550247	0.0623203	0.053192
	12	0.0558626	0.0554124	0.0613354	0.0591009	0.0597674	0.052552	0.0556388	0.0621202	0.0553995	0.0584468	0.0594494	0.0586252	0.0534196	0.051789	0.0563764	0.0602922	0.0599472	0.0585473	0.060652	0.0509066	0.0596978	0.0527878	0.0606592	0.0560586	0.0528471	0.0542134	0.059163	0.0621366	0.0576298	0.0598662	0.0597907	0.0566698	0.0585852	0.0541109	0.0552255	0.0557582	0.0552944	0.0621537	0.0537478	0.0503475	0.0592031	0.0540451	0.0524895	0.0568388	0.0531177	0.0558186	0.0610767	0.0592746
	13	0.0574046	0.0579589	0.0591878	0.0612831	0.0563224	0.0612727	0.05886	0.0554157	0.0547336	0.054091	0.0530586	0.0564473	0.0545408	0.0501514	0.0562724	0.0600777	0.065525	0.059791	0.0604587	0.0593771	0.0628382	0.053892	0.0581854	0.0625503	0.0580856	0.0583295	0.0537112	0.0593667	0.0553559	0.0544454	0.0595889	0.0544232	0.0616324	0.0588986	0.0598095	0.0627234	0.0604927	0.0603844	0.0646186	0.0574066	0.0500934	0.0556657	0.0590387	0.0600911	0.0552219	0.0562824	0.0688984	0.0516115
	14	0.0607157	0.0601657	0.0617779	0.0612642	0.0590485	0.0596399	0.0603445	0.057612	0.0569427	0.0627681	0.0594935	0.0588972	0.0565832	0.0596102	0.0606277	0.0588243	0.0648476	0.0601203	0.0651752	0.0668277	0.0589157	0.0528381	0.0585061	0.0626357	0.0608551	0.0638441	0.0591237	0.0799837	0.0571897	0.0580284	0.062708	0.0683068	0.0616122	0.0629617	0.0611045	0.0579439	0.0626632	0.0566247	0.0649529	0.0571166	0.0525528	0.0590584	0.0594844	0.063839	0.0561737	0.0621817	0.0611519	0.0509239
	15	0.0566138	0.0620759	0.0554429	0.062763	0.0539533	0.056657	0.0568193	0.0563222	0.0590436	0.0589069	0.059531	0.0618579	0.0745801	0.0534525	0.0577041	0.0563342	0.0616474	0.0541035	0.0566797	0.0663824	0.0579347	0.0522529	0.0570708	0.0580911	0.0573872	0.0578585	0.0582225	0.0576172	0.0549207	0.0561579	0.0613184	0.0569568	0.0610738	0.0787023	0.0577887	0.0574152	0.0582981	0.0554631	0.0602259	0.0525304	0.0469709	0.0529384	0.0539832	0.0579615	0.0549499	0.0575522	0.0662162	0.050497
	16	0.0476652	0.0519239	0.0533306	0.0539955	0.0513198	0.05126	0.050024	0.051413	0.0498202	0.0516897	0.0514572	0.0546234	0.054069	0.0495062	0.051701	0.056621	0.0565233	0.0579423	0.058207	0.0559446	0.05127	0.0471509	0.052533	0.0529355	0.0518212	0.056415	0.0582066	0.050073	0.0530406	0.0499701	0.0494579	0.0486988	0.0530625	0.052416	0.0511997	0.049994	0.051859	0.0494555	0.0545456	0.0508218	0.0427755	0.0488681	0.0488877	0.054178	0.047502	0.0514545	0.0545378	0.0456101
	17	0.0571198	0.0595282	0.0550539	0.0560133	0.0572198	0.0560836	0.0548605	0.0545943	0.0531204	0.0546519	0.0544674	0.0556399	0.0586269	0.0507094	0.0541697	0.0601383	0.0622797	0.0605303	0.0598249	0.0618285	0.0555149	0.0514798	0.0542745	0.0565843	0.051796	0.0530096	0.0591372	0.0566054	0.0576874	0.0531643	0.0603044	0.0511818	0.059018	0.0545783	0.0574625	0.0526386	0.0612506	0.058376	0.0612227	0.0550928	0.0463146	0.0548244	0.0558776	0.0546327	0.0530296	0.0550584	0.0570324	0.0472891
	18	0.0462993	0.0544044	0.0522327	0.0501105	0.0504745	0.0467304	0.0504982	0.0482602	0.0534	0.054377	0.0468678	0.0518138	0.0529804	0.0466153	0.0504988	0.0542466	0.0574175	0.0516814	0.0505854	0.0558971	0.0499896	0.0469581	0.0499015	0.0544384	0.0507278	0.0522523	0.0522577	0.0550011	0.0487308	0.0486148	0.0545592	0.0478828	0.0603767	0.0496255	0.0561657	0.0474656	0.0520621	0.0524534	0.0577779	0.0462925	0.0436625	0.0491628	0.0477664	0.0499255	0.0463206	0.0512001	0.0551825	0.0430445
	Average	0.0545594	0.0562355	0.0565996	0.0556106	0.0571957	0.0521196	0.0563508	0.0559265	0.0531535	0.0568228	0.0551005	0.0561174	0.0562007	0.0523331	0.0526362	0.0584232	0.0556091	0.052361	0.0554535	0.0545577	0.0566451	0.0517001	0.0526799	0.0553179	0.054256	0.0568179	0.0540302	0.0576788	0.0565404	0.0562321	0.0579496	0.054941	0.0580749	0.0561916	0.0561199	0.0548069	0.0554779	0.0570715	0.0570312	0.0532967	0.0534018	0.0539506	0.0543641	0.055639	0.053728	0.0529272	0.0594681	0.0529541
	StdDev	0.00472389	0.00326958	0.00306787	0.00674726	0.0050021	0.00468618	0.00348081	0.00481529	0.00330641	0.0033488	0.00456431	0.00337505	0.00575086	0.00338878	0.00561401	0.00295185	0.0063905	0.00642508	0.00452297	0.00588106	0.00370165	0.00308297	0.0053494	0.0038946	0.00303629	0.00398061	0.00444558	0.00642664	0.00341743	0.00408172	0.00354425	0.00510004	0.00334117	0.00676524	0.00365397	0.00352857	0.00393692	0.0040404	0.00424163	0.00344192	0.00641406	0.00392595	0.0035925	0.00397492	0.00383428	0.00392476	0.00415156	0.0045596
[truncated: 1,033 more columns]

[truncated: 1 more sheets: Supplementary Figure 2]
